# Supplementary material for: circRNAome profiling reveals circFgfr2 regulates myogenesis and muscle regeneration via a feedback loop
Source: J Cachexia Sarcopenia Muscle. 2021 Nov 22;13(1):696–712. doi: 10.1002/jcsm.12859 (PMC8818660; doi:10.1002/jcsm.12859)
Supplement: Supplementary file 3 — Table S1. Information regarding the primers used in the present study. [file JCSM-13-696-s008.xlsx]

## Sheet: Sheet1
Table S1. Information regarding the primers used in the present study
Gene	Forward	Reverse	Usage
Klf4	GGTCCCTAGAGGCCCATTTG	TCCTCGGGACTCAGTGTAGG	qPCR
Fgfr2	CCAGCATCCTCATCCCAAGA	GAATGTGTAACCCGGGCAGA	qPCR
Taok3	GGAGTTCAATGTCTTCTCTGCCA	TATGACCACAGATAGGGGGC	qPCR
Vegfa	AAAACACAGACTCGCGTTGC	GCGTGGTGGTGACATGGTTA	qPCR
Map3k1	TCAAAGGACTGCACAAGATGGA	GCATACAGGTCGCCTTGAGC	qPCR
Sos2	TGCCCTAGGCCAGTATAAAGAC	GAAGCTAGAAGACGGTCAGAGG	qPCR
Crk1	ACCTTGCCACTTTGGCTTCT	ATGCATGGCTGAGGGATAGC	qPCR
circHipk2	TGGATCCATCCAGACAACCG	TCCCAGTTGGAACTTGGCTC	qPCR
circMettl9	GTGATCAGCCCCTGACATTGTT	TAGGGATGAAAGGGCAAAACCA	qPCR
circCamta1	GGCACCGCTGGAACACTAAT	TAGGTGGCACGGTGTTGAGA	qPCR
circQrich1	AGGCACATACCAGAATACGGC	TGGTGAACGGTGAACTGTGG	qPCR
circFgfr2	GAAAGTGTGGTCCCGTCAGA	ATTTGGTTGGTGGCTCAACG	qPCR
MyoD	CCACTCCGGGACATAGACTTG	AAAAGCGCAGGTCTGGTGAG	qPCR
myogenin	GGCAATGCACTGGAGTTCG	AGCCGCGAGCAAATGATC	qPCR
U6	CTCGCTTCGGCAGCACA	AACGCTTCACGAATTTGCGT	qPCR
G3bp1	GAGAGTTCGAGAGCAGCGAA	TGTGGCAGGTTCCCAATGAA	qPCR
MyHC1	GCCTGGGCTTACCTCTCTATCAC	CTTCTCAGACTTCCGCAGGAA	qPCR
Ki67	TGCCCGACCCTACAAAATG	GAGCCTGTATCACTCATCTGC	qPCR
Map3k20	CGTGGACTGAAGACGATGTGT	CAACCGCTTGCCTGTGATGT	qPCR
PCNA	GGGTGAAGTTTTCTGCAAGTG	GTACCTCAGAGCAAACGTTAGG	qPCR
Cyclin D1	GCCCTCCGTATCTTACTTCAAG	GCGGTCCAGGTAGTTCATG	qPCR
CDK4	ACAAGTAATGGGACCGTCAAG	GGGTGTTGCGTATGTAGACTG	qPCR
Cyclin E1	GCGAGGATGAGAGCAGTTC	AAGTCCTGTGCCAAGTAGAAC	qPCR
GAPDH	CCTGTTGCTGTAGCCGTATT	CATCAAGAAGGTGGTGAAGC	qPCR
miR-133	GGGTTTGGTCCCCTTCACC	CTCAACTGGTGTCGTGGAGTC	RIP-qPCR
circFgfr2	GAAAGTGTGGTCCCGTCAGA	ATTTGGTTGGTGGCTCAACG	RIP-qPCR
circFgfr2-upstream	TGGTCTGCCCGTATAACACA	GACAAGTCAGCCACTTGCTT	RIP-qPCR
circFgfr2-downstream	TAAGAATGCCAGATTTGGGGCT	TGGCCCCAACCATGAATAATTTG	RIP-qPCR
Fgfr2-intron1	CTAGTTCGCCTAGCTGCTCC	TGAAAGAATGAGCGCGCAAG	RIP-qPCR
Fgfr2-B2	AGTAGAGTGCAGGTCGGCT	ACCCTCCTTCCTTCTCCTC	ChIP-qPCR
Fgfr2-B3	TCCGTCCTTCCCTTTCCTTT	AGGTCCTGGAAGCCGAGCG	ChIP-qPCR
Fgfr2-intron1	TGAAATCCATGAGGAATGTAGG	TGCTTTTCCGACACAATCACTA	ChIP-qPCR
si-Map3k20-1	CCTCCTTTGTGCAAATTAA		siRNA
si-Map3k20-2	CCAAAGGGATGCATTACTT		siRNA						34	116
si-Map3k20-3	CCTGGAGTCTATGTCAAAT		siRNA
si-circFgfr2-1	GATGTCGTTGAGCCACCAA		siRNA						12
si-circFgfr2-2	CGTTGAGCCACCAACCAAA		siRNA
si-circFgfr2-3	GTCGTTGAGCCACCAACCA		siRNA
sgRNA-1	ACTCACCAACGACATCGAGG		Crisper/Cas9
sgRNA-2	CAAACTCACCAACGACATCG		Crisper/Cas9
ssODN	ATAATCTCGCTGCTATGGTTTGAAAGGAGTCAAGCCAGAAGGCAAACTCAgCAACGACATCGAGGTGGTAGGTGTGGTTGATGGACCCGTATTCATTCTCC		donor						11
