# Supplementary material for: circRNAome profiling reveals circFgfr2 regulates myogenesis and muscle regeneration via a feedback loop
Source: J Cachexia Sarcopenia Muscle. 2021 Nov 22;13(1):696–712. doi: 10.1002/jcsm.12859 (PMC8818660; doi:10.1002/jcsm.12859)
Supplement: Supplementary file 4 — Table S2. Identification of circRNAs in skeletal muscle. [file JCSM-13-696-s002.xlsx]

## Sheet: Supplementary Table S1
Table S2. Identification of circRNAs in skeletal muscle.
circ_ID	circAltas_name	circ_type	hot_gene_id	host_gene_name	Human_conservative	Mouse_conservative
1:100186767|100220451	sus-MAPK4_0005	intron	ENSSSCG00000004520	MAPK4
1:100218831|100220451	sus-MAPK4_0002	intron	ENSSSCG00000004520	MAPK4
1:100219016|100220451	sus-MAPK4_0001	exon	ENSSSCG00000004520	MAPK4
1:100427192|100437860	sus-ME2_0009	exon	ENSSSCG00000004522	ME2
1:100427192|100450432		exon	ENSSSCG00000004522	ME2
1:100437727|100446621		exon	ENSSSCG00000004522	ME2
1:100462866|100470743		exon	ENSSSCG00000004522	ME2	hsa-ME2_0004
1:100521811|100529192	sus-ENSSSCG00000024479_0001	exon	ENSSSCG00000024479,ENSSSCG00000004524	ELAC1,SMAD4	hsa-RP11-729L2_0001
1:100521811|100531277	sus-ENSSSCG00000024479_0002	exon	ENSSSCG00000024479,ENSSSCG00000004524	ELAC1,SMAD4
1:10056747|10061313		intron	ENSSSCG00000004064	ARID1B
1:100589850|100592240	sus-SMAD4_0006	exon	ENSSSCG00000004524	SMAD4	hsa-SMAD4_0005
1:100589850|100597672	sus-SMAD4_0005	exon	ENSSSCG00000004524	SMAD4
1:100589850|100603238	sus-SMAD4_0001	exon	ENSSSCG00000004524	SMAD4
1:100589850|100613174	sus-SMAD4_0004	exon	ENSSSCG00000004524	SMAD4
1:100589850|100624993	sus-SMAD4_0009	exon	ENSSSCG00000004524	SMAD4
1:100589850|100626668	sus-SMAD4_0007	exon	ENSSSCG00000004524	SMAD4
1:100589850|100626714	sus-SMAD4_0012	exon	ENSSSCG00000004524	SMAD4
1:100591316|100597672	sus-SMAD4_0013	exon	ENSSSCG00000004524	SMAD4
1:100591316|100603238	sus-SMAD4_0018	exon	ENSSSCG00000004524	SMAD4
1:100591316|100613174	sus-SMAD4_0014	exon	ENSSSCG00000004524	SMAD4
1:100592211|100613174		exon	ENSSSCG00000004524	SMAD4
1:100597460|100603238	sus-SMAD4_0002	exon	ENSSSCG00000004524	SMAD4
1:100597460|100613174	sus-SMAD4_0003	exon	ENSSSCG00000004524	SMAD4	hsa-SMAD4_0001
1:100601423|100603238		exon	ENSSSCG00000004524	SMAD4	hsa-SMAD4_0008
1:100601423|100613174		exon	ENSSSCG00000004524	SMAD4	hsa-SMAD4_0018
1:100611829|100613174	sus-SMAD4_0008	exon	ENSSSCG00000004524	SMAD4
1:100624855|100626668	sus-SMAD4_0022	exon	ENSSSCG00000004524	SMAD4
1:10070672|10099544	sus-ARID1B_0005	exon	ENSSSCG00000004064	ARID1B	hsa-ARID1B_0005
1:10099395|10175846	sus-ARID1B_0001	exon	ENSSSCG00000004064	ARID1B	hsa-ARID1B_0003	mmu-Arid1b_0002
1:10131566|10175846	sus-ARID1B_0013	intron	ENSSSCG00000004064	ARID1B
1:10131875|10175846		intron	ENSSSCG00000004064	ARID1B
1:10161698|10175846		intron	ENSSSCG00000004064	ARID1B
1:10175652|10175846	sus-ARID1B_0004	exon	ENSSSCG00000004064	ARID1B	hsa-ARID1B_0166
1:10175652|10202982		intron	ENSSSCG00000004064	ARID1B
1:10175652|10211985		intron	ENSSSCG00000004064	ARID1B
1:10354563|10356527		intergenic
1:103690449|103697703	sus-MBD2_0002	exon	ENSSSCG00000004528	MBD2	hsa-MBD2_0005
1:103690449|103738168	sus-MBD2_0007	exon	ENSSSCG00000004528	MBD2	hsa-MBD2_0009
1:103695963|103697703	sus-MBD2_0004	exon	ENSSSCG00000004528	MBD2	hsa-MBD2_0005
1:103695963|103738168	sus-MBD2_0005	exon	ENSSSCG00000004528	MBD2	hsa-MBD2_0009	mmu-Mbd2_0006
1:103718639|103738168	sus-MBD2_0001	intron	ENSSSCG00000004528	MBD2	hsa-MBD2_0002	mmu-Mbd2_0001
1:103719770|103738168	sus-MBD2_0003	exon	ENSSSCG00000004528	MBD2	hsa-MBD2_0032	mmu-Mbd2_0003
1:103798188|103802871		exon	ENSSSCG00000004529	POLI
1:103798188|103810183	sus-POLI_0003	exon	ENSSSCG00000004529	POLI
1:103798188|103815098	sus-POLI_0002	exon	ENSSSCG00000004529	POLI
1:103798188|103817157	sus-POLI_0007	exon	ENSSSCG00000004529	POLI
1:103802719|103808752	sus-POLI_0005	exon	ENSSSCG00000004529	POLI
1:103802719|103810183	sus-POLI_0001	exon	ENSSSCG00000004529	POLI
1:103802719|103815098	sus-POLI_0004	exon	ENSSSCG00000004529	POLI
1:103802719|103817157		exon	ENSSSCG00000004529	POLI
1:103808574|103810183		exon	ENSSSCG00000004529	POLI	hsa-POLI_0053
1:103808574|103815098		exon	ENSSSCG00000004529	POLI	hsa-POLI_0025
1:103814968|103817157	sus-POLI_0008	exon	ENSSSCG00000004529	POLI
1:103865239|103876985		exon	ENSSSCG00000004531	C18orf54	hsa-C18orf54_0004
1:103866633|103876985	sus-C18orf54_0002	exon	ENSSSCG00000004531	C18orf54
1:103867755|103876985	sus-C18orf54_0003	exon	ENSSSCG00000004531	C18orf54
1:104454418|104458383		exon	ENSSSCG00000004534	CCDC68
1:104748096|104754395	sus-TCF4_0010	exon	ENSSSCG00000004535	TCF4	hsa-TCF4_0030
1:104748096|104756151	sus-TCF4_0006	exon	ENSSSCG00000004535	TCF4	hsa-TCF4_0006
1:104748096|104764761	sus-TCF4_0011	exon	ENSSSCG00000004535	TCF4	hsa-TCF4_0023
1:104748096|104770603		exon	ENSSSCG00000004535	TCF4
1:104748096|104774676	sus-TCF4_0007	exon	ENSSSCG00000004535	TCF4	hsa-TCF4_0008
1:104748096|104846273		exon	ENSSSCG00000004535	TCF4	hsa-TCF4_0029
1:104756084|104774676	sus-TCF4_0009	exon	ENSSSCG00000004535	TCF4	hsa-TCF4_0009
1:104764629|104774676	sus-TCF4_0002	exon	ENSSSCG00000004535	TCF4	hsa-TCF4_0003
1:104770470|104774676		exon	ENSSSCG00000004535	TCF4	hsa-TCF4_0012
1:104845583|104846273	sus-TCF4_0004	exon	ENSSSCG00000004535	TCF4	hsa-TCF4_0034
1:105981849|106000228	sus-TXNL1_0002	exon	ENSSSCG00000004537	TXNL1	hsa-TXNL1_0024	mmu-Txnl1_0001
1:105985062|105989247		exon	ENSSSCG00000004537	TXNL1	hsa-TXNL1_0007
1:105985062|106000228	sus-TXNL1_0001	exon	ENSSSCG00000004537	TXNL1	hsa-TXNL1_0001
1:105987822|106000228	sus-TXNL1_0004	exon	ENSSSCG00000004537	TXNL1	hsa-TXNL1_0016
1:105989125|106000228	sus-TXNL1_0007	exon	ENSSSCG00000004537	TXNL1
1:105998541|106000228	sus-TXNL1_0003	exon	ENSSSCG00000004537	TXNL1	hsa-TXNL1_0003
1:106068393|106085343		exon	ENSSSCG00000004538	WDR7
1:106068393|106091861	sus-WDR7_0013	exon	ENSSSCG00000004538	WDR7
1:106084106|106085343	sus-WDR7_0023	exon	ENSSSCG00000004538	WDR7
1:106085241|106114505	sus-WDR7_0024	exon	ENSSSCG00000004538	WDR7
1:106114310|106125149		exon	ENSSSCG00000004538	WDR7	hsa-WDR7_0093
1:106114310|106150609		exon	ENSSSCG00000004538	WDR7	hsa-WDR7_0018	mmu-Wdr7_0018
1:106148090|106150609	sus-WDR7_0004	exon	ENSSSCG00000004538	WDR7	hsa-WDR7_0006	mmu-Wdr7_0007
1:106148090|106171073	sus-WDR7_0007	exon	ENSSSCG00000004538	WDR7	hsa-WDR7_0085
1:106150521|106167768	sus-WDR7_0025	exon	ENSSSCG00000004538	WDR7
1:106150521|106171073	sus-WDR7_0006	exon	ENSSSCG00000004538	WDR7	hsa-WDR7_0010
1:106165366|106171073	sus-WDR7_0011	exon	ENSSSCG00000004538	WDR7	hsa-WDR7_0012
1:106165366|106203227	sus-WDR7_0015	exon	ENSSSCG00000004538	WDR7	hsa-WDR7_0011
1:106167650|106171073	sus-WDR7_0019	exon	ENSSSCG00000004538	WDR7
1:106167650|106203227	sus-WDR7_0010	exon	ENSSSCG00000004538	WDR7
1:106203114|106260708	sus-WDR7_0005	exon	ENSSSCG00000004538	WDR7
1:106260487|106260708		exon	ENSSSCG00000004538	WDR7
1:106314173|106317699	sus-WDR7_0002	exon	ENSSSCG00000004538	WDR7	hsa-WDR7_0003	mmu-Wdr7_0002
1:106314173|106339367	sus-WDR7_0001	exon	ENSSSCG00000004538	WDR7	hsa-WDR7_0002	mmu-Wdr7_0001
1:106866243|106873986		exon	ENSSSCG00000004541	FECH
1:106866243|106877335	sus-FECH_0002	exon	ENSSSCG00000004541	FECH
1:106870324|106873986	sus-FECH_0004	exon	ENSSSCG00000004541	FECH
1:106870324|106877335	sus-FECH_0003	exon	ENSSSCG00000004541	FECH
1:106870324|106883950		exon	ENSSSCG00000004541	FECH	hsa-FECH_0007
1:106883831|106891611		exon	ENSSSCG00000004541	FECH		mmu-Fech_0013
1:106913171|106916291	sus-NARS_0005	exon	ENSSSCG00000004542	NARS1
1:106913171|106917338	sus-NARS_0007	exon	ENSSSCG00000004542	NARS1
1:106913171|106924847	sus-NARS_0002	exon	ENSSSCG00000004542	NARS1
1:106916178|106917338	sus-NARS_0004	exon	ENSSSCG00000004542	NARS1
1:106917203|106921879	sus-NARS_0010	exon	ENSSSCG00000004542	NARS1
1:106917577|106921879	sus-NARS_0006	exon	ENSSSCG00000004542	NARS1
1:106923369|106926988	sus-NARS_0008	exon	ENSSSCG00000004542	NARS1
1:106924410|106926988	sus-NARS_0003	exon	ENSSSCG00000004542	NARS1	hsa-NARS_0011
1:106974589|106977102		exon	ENSSSCG00000004544,ENSSSCG00000004543	SPG21,MTFMT
1:106974589|106988436	sus-MTFMT_0001	exon	ENSSSCG00000004544,ENSSSCG00000004543	SPG21,MTFMT
1:106976176|106988436		exon	ENSSSCG00000004544,ENSSSCG00000004543	SPG21,MTFMT	hsa-MTFMT_0004
1:107015989|107025677	sus-SPG21_0002	exon	ENSSSCG00000004544	SPG21	hsa-SPG21_0006
1:107015989|107031624	sus-SPG21_0003	exon	ENSSSCG00000004544	SPG21	hsa-SPG21_0005
1:107018856|107028189		exon	ENSSSCG00000004544	SPG21
1:107018856|107031624		exon	ENSSSCG00000004544	SPG21
1:107025597|107031624		exon	ENSSSCG00000004544	SPG21		mmu-Spg21_0001
1:107028044|107030681	sus-SPG21_0004	exon	ENSSSCG00000004544	SPG21
1:107028044|107031624	sus-SPG21_0001	exon	ENSSSCG00000004544	SPG21
1:107028044|107034324		exon	ENSSSCG00000004544	SPG21
1:107028044|107036447		intron	ENSSSCG00000004544	SPG21
1:107028044|107038333		intron	ENSSSCG00000004544	SPG21
1:107034289|107100341		intron	ENSSSCG00000004545	ANKDD1A
1:107140946|107141839		intron	ENSSSCG00000044010
1:107349877|107353565	sus-ZNF609_0004	exon	ENSSSCG00000004551	ZNF609
1:107535162|107553238	sus-ZNF609_0003	intron	ENSSSCG00000004551	ZNF609
1:107552365|107553238	sus-ZNF609_0001	exon	ENSSSCG00000004551	ZNF609	hsa-ZNF609_0087	mmu-Zfp609_0001
1:107552365|107579120		intron	ENSSSCG00000004551	ZNF609
1:107597003|107646935	sus-TRIP4_0004	exon	ENSSSCG00000004552	TRIP4	hsa-TRIP4_0006
1:107615564|107619390	sus-TRIP4_0011	exon	ENSSSCG00000004552	TRIP4
1:107615564|107619434		intron	ENSSSCG00000004552	TRIP4
1:107615564|107633370		exon	ENSSSCG00000004552	TRIP4
1:107615564|107639089		exon	ENSSSCG00000004552	TRIP4
1:107619203|107639089		exon	ENSSSCG00000004552	TRIP4
1:107627030|107639089	sus-TRIP4_0001	exon	ENSSSCG00000004552	TRIP4
1:107627030|107641523		exon	ENSSSCG00000004552	TRIP4
1:107630022|107633370	sus-TRIP4_0007	exon	ENSSSCG00000004552	TRIP4
1:107630022|107639089	sus-TRIP4_0012	exon	ENSSSCG00000004552	TRIP4
1:107630022|107646935		exon	ENSSSCG00000004552	TRIP4
1:107633241|107646935	sus-TRIP4_0008	exon	ENSSSCG00000004552	TRIP4
1:107763496|107763896	sus-CSNK1G1_0009	exon	ENSSSCG00000004558	CSNK1G1		mmu-Csnk1g1_0006
1:107763496|107803515	sus-CSNK1G1_0002	exon	ENSSSCG00000004558	CSNK1G1		mmu-Csnk1g1_0003
1:107836577|107838739		exon	ENSSSCG00000004558	CSNK1G1	hsa-CSNK1G1_0035
1:107836577|107847007	sus-CSNK1G1_0003	exon	ENSSSCG00000004558	CSNK1G1
1:107838505|107847007	sus-CSNK1G1_0005	exon	ENSSSCG00000004558	CSNK1G1
1:107843607|107847007	sus-CSNK1G1_0001	exon	ENSSSCG00000004558	CSNK1G1
1:107843607|107861197	sus-CSNK1G1_0004	exon	ENSSSCG00000004558	CSNK1G1	hsa-CSNK1G1_0001	mmu-Csnk1g1_0001
1:107910787|107912104		exon	ENSSSCG00000042703,ENSSSCG00000048062
1:107918199|107919548	sus-ENSSSCG00000004556_0004	exon	ENSSSCG00000042703,ENSSSCG00000048062
1:107918199|107926980	sus-ENSSSCG00000004556_0003	exon	ENSSSCG00000042703,ENSSSCG00000048062		hsa-SNX1_0007
1:107925741|107931133	sus-ENSSSCG00000004556_0001	exon	ENSSSCG00000042703,ENSSSCG00000048062
1:107957118|107957282	sus-ENSSSCG00000034124_0001	exon	ENSSSCG00000034124	CIAO2A	hsa-FAM96A_0002
1:107957118|107967555		exon	ENSSSCG00000034124	CIAO2A	hsa-FAM96A_0001	mmu-Fam96a_0001
1:108098506|108115613		exon	ENSSSCG00000021588	DAPK2		mmu-Dapk2_0009
1:108127649|108127929		exon	ENSSSCG00000021588	DAPK2
1:108248956|108249911	sus-HERC1_0001	exon	ENSSSCG00000004561	HERC1	hsa-HERC1_0270	mmu-Herc1_0002
1:108248956|108257690	sus-HERC1_0013	exon	ENSSSCG00000004561	HERC1
1:108257595|108268239	sus-HERC1_0015	exon	ENSSSCG00000004561	HERC1
1:108257595|108270881	sus-HERC1_0014	exon	ENSSSCG00000004561	HERC1		mmu-Herc1_0122
1:108257595|108274910		exon	ENSSSCG00000004561	HERC1	hsa-HERC1_0143
1:108257595|108281679	sus-HERC1_0046	exon	ENSSSCG00000004561	HERC1
1:108257595|108287575		exon	ENSSSCG00000004561	HERC1
1:108263597|108268239	sus-HERC1_0048	exon	ENSSSCG00000004561	HERC1
1:108263597|108270881	sus-HERC1_0009	exon	ENSSSCG00000004561	HERC1		mmu-Herc1_0013
1:108263597|108274910	sus-HERC1_0011	exon	ENSSSCG00000004561	HERC1	hsa-HERC1_0027
1:108263597|108281679	sus-HERC1_0040	exon	ENSSSCG00000004561	HERC1
1:108263597|108287575	sus-HERC1_0023	exon	ENSSSCG00000004561	HERC1		mmu-Herc1_0053
1:108263597|108294340		exon	ENSSSCG00000004561	HERC1	hsa-HERC1_0019
1:108265239|108270881	sus-HERC1_0006	exon	ENSSSCG00000004561	HERC1
1:108265239|108287575	sus-HERC1_0019	exon	ENSSSCG00000004561	HERC1	hsa-HERC1_0089
1:108269291|108287575	sus-HERC1_0031	exon	ENSSSCG00000004561	HERC1
1:108270754|108287575		exon	ENSSSCG00000004561	HERC1
1:108285315|108285727		exon	ENSSSCG00000004561	HERC1	hsa-HERC1_0026
1:108285315|108287575		exon	ENSSSCG00000004561	HERC1
1:108285315|108294340		exon	ENSSSCG00000004561	HERC1
1:108287384|108294340		exon	ENSSSCG00000004561	HERC1
1:108294167|108319780	sus-HERC1_0039	exon	ENSSSCG00000004561	HERC1
1:108298084|108303569		exon	ENSSSCG00000004561	HERC1	hsa-HERC1_0045
1:108316123|108319780		exon	ENSSSCG00000004561	HERC1	hsa-HERC1_0119	mmu-Herc1_0049
1:108316123|108328989		exon	ENSSSCG00000004561	HERC1		mmu-Herc1_0135
1:108326426|108328989	sus-HERC1_0029	exon	ENSSSCG00000004561	HERC1	hsa-HERC1_0071
1:108326426|108336262		exon	ENSSSCG00000004561	HERC1
1:108328589|108328989	sus-HERC1_0027	exon	ENSSSCG00000004561	HERC1	hsa-HERC1_0383
1:108355144|108371115	sus-HERC1_0017	exon	ENSSSCG00000004561	HERC1
1:108357017|108361501	sus-HERC1_0007	exon	ENSSSCG00000004561	HERC1	hsa-HERC1_0005
1:108365166|108366785		exon	ENSSSCG00000004561	HERC1
1:108367819|108371115	sus-HERC1_0005	exon	ENSSSCG00000004561	HERC1	hsa-HERC1_0009	mmu-Herc1_0005
1:108367819|108374505	sus-HERC1_0018	exon	ENSSSCG00000004561	HERC1	hsa-HERC1_0140
1:108367819|108375279		exon	ENSSSCG00000004561	HERC1
1:108367819|108378824	sus-HERC1_0030	exon	ENSSSCG00000004561	HERC1
1:108380153|108386218		exon	ENSSSCG00000004561	HERC1
1:108385212|108386218	sus-HERC1_0026	exon	ENSSSCG00000004561	HERC1
1:108393125|108395997		exon	ENSSSCG00000004561	HERC1
1:108447646|108451292		exon	ENSSSCG00000028737	USP3
1:108447646|108459584		exon	ENSSSCG00000028737	USP3	hsa-USP3_0017
1:108447646|108486823	sus-USP3_0004	exon	ENSSSCG00000028737	USP3	hsa-USP3_0004
1:108459471|108468465	sus-USP3_0003	exon	ENSSSCG00000028737	USP3	hsa-USP3_0002
1:108459471|108486823	sus-USP3_0002	exon	ENSSSCG00000028737	USP3	hsa-USP3_0001
1:108463017|108468465	sus-USP3_0008	exon	ENSSSCG00000028737	USP3	hsa-USP3_0009
1:108463017|108486823	sus-USP3_0005	exon	ENSSSCG00000028737	USP3
1:108482616|108486823	sus-USP3_0001	exon	ENSSSCG00000028737	USP3	hsa-USP3_0003
1:108919578|108922082		exon	ENSSSCG00000004569	LACTB	hsa-LACTB_0001
1:108921256|108922082		exon	ENSSSCG00000004569	LACTB	hsa-LACTB_0002
1:108995387|108996645		exon	ENSSSCG00000004570	TPM1	hsa-TPM1_0014
1:108995393|108996645		exon	ENSSSCG00000004570	TPM1	hsa-TPM1_0015
1:108996646|109001833	sus-TPM1_0001	exon	ENSSSCG00000004570	TPM1	hsa-TPM1_0001	mmu-Tpm1_0001
1:108997525|108999645		exon	ENSSSCG00000004570	TPM1		mmu-Tpm1_0057
1:108997525|108999655		exon	ENSSSCG00000004570	TPM1
1:108998382|109001833		exon	ENSSSCG00000004570	TPM1	hsa-TPM1_0004	mmu-Tpm1_0003
1:108998382|109014684	sus-TPM1_0013	exon	ENSSSCG00000004570	TPM1
1:108999549|109001833	sus-TPM1_0008	exon	ENSSSCG00000004570	TPM1	hsa-RPS27L_0003
1:10906|18696	sus-ENSSSCG00000037372_0001	intron	ENSSSCG00000037372
1:10906|18699	sus-ENSSSCG00000037372_0004	intron	ENSSSCG00000037372
1:109229189|109230252	sus-TLN2_0003	exon	ENSSSCG00000024088	TLN2
1:109229189|109254066		exon	ENSSSCG00000024088	TLN2
1:109229189|109259339		exon	ENSSSCG00000024088	TLN2
1:109242603|109254066		exon	ENSSSCG00000024088	TLN2
1:109242603|109259339	sus-TLN2_0012	exon	ENSSSCG00000024088	TLN2
1:109266431|109284030		exon	ENSSSCG00000024088	TLN2
1:109269698|109284030		exon	ENSSSCG00000024088	TLN2		mmu-Tln2_0006
1:109269698|109289426		exon	ENSSSCG00000024088	TLN2
1:109274406|109284030		exon	ENSSSCG00000024088	TLN2
1:109274406|109294665		exon	ENSSSCG00000024088	TLN2
1:109283860|109289426	sus-TLN2_0006	exon	ENSSSCG00000024088	TLN2	hsa-TLN2_0029
1:109283860|109294665		exon	ENSSSCG00000024088	TLN2
1:109289325|109294665	sus-TLN2_0010	exon	ENSSSCG00000024088	TLN2	hsa-TLN2_0017
1:109291824|109294665	sus-TLN2_0005	exon	ENSSSCG00000024088	TLN2
1:109293290|109294665	sus-TLN2_0008	exon	ENSSSCG00000024088	TLN2
1:109317435|109320965		exon	ENSSSCG00000024088	TLN2	hsa-TLN2_0034
1:109330949|109333615		exon	ENSSSCG00000024088	TLN2
1:109330949|109352752		exon	ENSSSCG00000024088	TLN2
1:109333487|109335868		exon	ENSSSCG00000024088	TLN2
1:109365518|109402997		exon	ENSSSCG00000024088	TLN2
1:109371271|109385593		exon	ENSSSCG00000024088	TLN2	hsa-TLN2_0005
1:109371271|109402997	sus-TLN2_0023	exon	ENSSSCG00000024088	TLN2
1:109384395|109402997	sus-TLN2_0002	exon	ENSSSCG00000024088	TLN2
1:109384395|109410390		exon	ENSSSCG00000024088	TLN2	hsa-TLN2_0015
1:109401152|109402997		exon	ENSSSCG00000024088	TLN2	hsa-TLN2_0036
1:109401152|109410390	sus-TLN2_0001	exon	ENSSSCG00000024088	TLN2
1:109401152|109475453		exon	ENSSSCG00000024088	TLN2		mmu-Tln2_0012
1:109401152|109475967		intron	ENSSSCG00000024088	TLN2
1:109402855|109410390		exon	ENSSSCG00000024088	TLN2
1:109405007|109410390		exon	ENSSSCG00000024088	TLN2
1:109406226|109410390	sus-TLN2_0014	exon	ENSSSCG00000024088	TLN2
1:109475381|109475967	sus-TLN2_0011	intron	ENSSSCG00000024088	TLN2
1:109475381|109520601		intron	ENSSSCG00000024088	TLN2
1:109519868|109520601		intron	ENSSSCG00000024088	TLN2
1:109519868|109584726		intron	ENSSSCG00000024088	TLN2
1:109583736|109584726		intron	ENSSSCG00000024088	TLN2
1:109944956|109963162	sus-VPS13C_0003	exon	ENSSSCG00000036431	VPS13C	hsa-VPS13C_0244
1:109966724|109975692	sus-VPS13C_0030	exon	ENSSSCG00000036431	VPS13C
1:109969043|109972743		intron	ENSSSCG00000036431	VPS13C
1:109970586|109988061		exon	ENSSSCG00000036431	VPS13C
1:109970586|109995954		exon	ENSSSCG00000036431	VPS13C
1:109970586|110000904	sus-VPS13C_0006	exon	ENSSSCG00000036431	VPS13C
1:109975565|109985441		exon	ENSSSCG00000036431	VPS13C
1:109975565|110000904	sus-VPS13C_0010	exon	ENSSSCG00000036431	VPS13C
1:109978084|109992482		exon	ENSSSCG00000036431	VPS13C
1:109978084|109995954		exon	ENSSSCG00000036431	VPS13C
1:109978084|110000904	sus-VPS13C_0048	exon	ENSSSCG00000036431	VPS13C
1:109984656|110000904	sus-VPS13C_0008	exon	ENSSSCG00000036431	VPS13C
1:109991122|110000904		exon	ENSSSCG00000036431	VPS13C
1:109999073|110000904	sus-VPS13C_0033	exon	ENSSSCG00000036431	VPS13C
1:110012514|110013791	sus-VPS13C_0025	exon	ENSSSCG00000036431	VPS13C
1:110015990|110023180	sus-VPS13C_0042	exon	ENSSSCG00000036431	VPS13C
1:110015990|110026321		exon	ENSSSCG00000036431	VPS13C
1:110017537|110028914		exon	ENSSSCG00000036431	VPS13C
1:110017537|110033129	sus-VPS13C_0041	exon	ENSSSCG00000036431	VPS13C
1:110026165|110031094		exon	ENSSSCG00000036431	VPS13C
1:110028798|110031094		exon	ENSSSCG00000036431	VPS13C
1:110028798|110033129		exon	ENSSSCG00000036431	VPS13C
1:110032828|110045873	sus-VPS13C_0020	exon	ENSSSCG00000036431	VPS13C
1:110034206|110039341	sus-VPS13C_0016	exon	ENSSSCG00000036431	VPS13C
1:110034206|110042154	sus-VPS13C_0022	exon	ENSSSCG00000036431	VPS13C
1:110034206|110044061	sus-VPS13C_0044	exon	ENSSSCG00000036431	VPS13C
1:110043814|110045873	sus-VPS13C_0017	exon	ENSSSCG00000036431	VPS13C
1:110043814|110048559	sus-VPS13C_0043	exon	ENSSSCG00000036431	VPS13C
1:110045644|110048559	sus-VPS13C_0018	exon	ENSSSCG00000036431	VPS13C
1:110056792|110060830	sus-VPS13C_0038	exon	ENSSSCG00000036431	VPS13C
1:110059690|110063474		exon	ENSSSCG00000036431	VPS13C	hsa-VPS13C_0075
1:110059690|110067632		exon	ENSSSCG00000036431	VPS13C
1:110067397|110089485		exon	ENSSSCG00000036431	VPS13C
1:110072711|110075578	sus-VPS13C_0035	exon	ENSSSCG00000036431	VPS13C		mmu-Vps13c_0048
1:110074143|110089485		exon	ENSSSCG00000036431	VPS13C
1:110077090|110079490		exon	ENSSSCG00000036431	VPS13C
1:110077090|110089485		exon	ENSSSCG00000036431	VPS13C
1:110082282|110085194		exon	ENSSSCG00000036431	VPS13C
1:110082282|110089485		exon	ENSSSCG00000036431	VPS13C	hsa-VPS13C_0154
1:110083607|110089485		exon	ENSSSCG00000036431	VPS13C
1:110094899|110103224	sus-VPS13C_0026	exon	ENSSSCG00000036431	VPS13C
1:110172212|110173129	sus-intergenic_005123	intron	ENSSSCG00000046421
1:110507858|110570946		intron	ENSSSCG00000046421
1:110728037|110760679		intron	ENSSSCG00000004576	RORA
1:110736955|110739253	sus-intergenic_002614	intron	ENSSSCG00000004576	RORA
1:110737982|110739253		intron	ENSSSCG00000004576	RORA
1:110737982|110760679		intron	ENSSSCG00000004576	RORA
1:110756015|110760679	sus-intergenic_002280	intron	ENSSSCG00000004576	RORA
1:110758724|110760679	sus-intergenic_004082	intron	ENSSSCG00000004576	RORA
1:110760175|110760679		intron	ENSSSCG00000004576	RORA
1:110851890|110875187	sus-intergenic_004655	intron	ENSSSCG00000004576	RORA
1:110851890|110909044	sus-intergenic_000683	intron	ENSSSCG00000004576	RORA
1:110873764|110875187		intron	ENSSSCG00000004576	RORA
1:110875057|110909044		intron	ENSSSCG00000004576	RORA
1:110875099|110909044		intron	ENSSSCG00000004576	RORA
1:110899007|110909044		intron	ENSSSCG00000004576	RORA
1:110902075|110909044	sus-intergenic_005415	intron	ENSSSCG00000004576	RORA
1:110902078|110909044		intron	ENSSSCG00000004576	RORA
1:110906627|110909044		intron	ENSSSCG00000004576	RORA
1:110908422|110909044	sus-intergenic_000377	intron	ENSSSCG00000004576	RORA
1:111002271|111013628		intron	ENSSSCG00000004576	RORA
1:111250007|111289437		intron	ENSSSCG00000004576	RORA
1:111287882|111289437	sus-RF02271_0001	intron	ENSSSCG00000004576	RORA		mmu-Rora_0098
1:111465063|111471392		exon	ENSSSCG00000004576	RORA
1:111490864|111528208		exon	ENSSSCG00000004577	ICE2
1:111501084|111528208		exon	ENSSSCG00000004577	ICE2
1:111501244|111528208	sus-ICE2_0002	exon	ENSSSCG00000004577	ICE2
1:111510026|111512846		exon	ENSSSCG00000004577	ICE2
1:111510026|111521050		exon	ENSSSCG00000004577	ICE2
1:111510026|111528208	sus-ICE2_0001	exon	ENSSSCG00000004577	ICE2
1:111511280|111528208		exon	ENSSSCG00000004577	ICE2
1:111595517|111618815		exon	ENSSSCG00000004578	ANXA2
1:111604492|111622652		exon	ENSSSCG00000004578	ANXA2
1:111618721|111622652		exon	ENSSSCG00000004578	ANXA2
1:112351895|112361288	sus-BNIP2_0001	exon	ENSSSCG00000004583,ENSSSCG00000004582	BNIP2
1:112390594|112392047	sus-ENSSSCG00000004583_0001	exon	ENSSSCG00000004583			mmu-Gtf2a2_0001
1:112536005|112536729		exon	ENSSSCG00000004584	GCNT3
1:112554660|112556707		exon	ENSSSCG00000004586	FAM81A
1:112554660|112564366		exon	ENSSSCG00000004586	FAM81A
1:112554660|112566303		exon	ENSSSCG00000004586	FAM81A
1:112564260|112566303	sus-FAM81A_0003	exon	ENSSSCG00000004586	FAM81A
1:112564260|112581307	sus-FAM81A_0002	exon	ENSSSCG00000004586	FAM81A	hsa-FAM81A_0005
1:112564260|112603519		exon	ENSSSCG00000004586	FAM81A
1:112581189|112603519		exon	ENSSSCG00000004586	FAM81A
1:112602208|112603519		exon	ENSSSCG00000004586	FAM81A
1:112774113|112786111	sus-MYO1E_0001	exon	ENSSSCG00000004587	MYO1E		mmu-Myo1e_0001
1:112786017|112806946		exon	ENSSSCG00000004587	MYO1E
1:112802693|112812271		exon	ENSSSCG00000004587	MYO1E
1:112802693|112817568	sus-MYO1E_0002	exon	ENSSSCG00000004587	MYO1E		mmu-Myo1e_0005
1:112812140|112817568	sus-MYO1E_0006	exon	ENSSSCG00000004587	MYO1E		mmu-Myo1e_0009
1:112812140|112823650		exon	ENSSSCG00000004587	MYO1E
1:112812140|112828063	sus-MYO1E_0003	exon	ENSSSCG00000004587	MYO1E
1:112812140|112836551		exon	ENSSSCG00000004587	MYO1E	hsa-MYO1E_0017
1:112812140|112844232		exon	ENSSSCG00000004587	MYO1E
1:112812140|112850891		exon	ENSSSCG00000004587	MYO1E
1:112812140|112865089		exon	ENSSSCG00000004587	MYO1E
1:112815694|112817568		exon	ENSSSCG00000004587	MYO1E
1:112815694|112828063		exon	ENSSSCG00000004587	MYO1E
1:112815694|112836551		exon	ENSSSCG00000004587	MYO1E
1:112823454|112828063	sus-MYO1E_0005	exon	ENSSSCG00000004587	MYO1E
1:112823454|112844232	sus-MYO1E_0007	exon	ENSSSCG00000004587	MYO1E	hsa-MYO1E_0041
1:112823454|112850891		exon	ENSSSCG00000004587	MYO1E	hsa-MYO1E_0022
1:112827599|112833528	sus-MYO1E_0004	exon	ENSSSCG00000004587	MYO1E
1:112830618|112836551		exon	ENSSSCG00000004587	MYO1E	hsa-MYO1E_0008
1:112857399|112862861		exon	ENSSSCG00000004587	MYO1E
1:112857399|112865089		exon	ENSSSCG00000004587	MYO1E
1:112862368|112865089		exon	ENSSSCG00000004587	MYO1E
1:112862368|112875842	sus-MYO1E_0009	exon	ENSSSCG00000004587	MYO1E
1:112862368|112878089		exon	ENSSSCG00000004587	MYO1E	hsa-MYO1E_0034
1:112862368|112885058	sus-MYO1E_0008	exon	ENSSSCG00000004587	MYO1E
1:112864944|112885058	sus-MYO1E_0016	exon	ENSSSCG00000004587	MYO1E
1:112875696|112878089		exon	ENSSSCG00000004587	MYO1E
1:112875696|112880902		exon	ENSSSCG00000004587	MYO1E
1:112875696|112885058		exon	ENSSSCG00000004587	MYO1E
1:112875696|112896310	sus-MYO1E_0017	exon	ENSSSCG00000004587	MYO1E
1:112924141|112928033	sus-CCNB2_0001	exon	ENSSSCG00000004588	CCNB2
1:112927608|112928033		exon	ENSSSCG00000004588	CCNB2	hsa-CCNB2_0007
1:112938660|112939007	sus-CCNB2_0002	exon	ENSSSCG00000004588	CCNB2	hsa-CCNB2_0002
1:112966183|112968972	sus-RNF111_0009	exon	ENSSSCG00000004589	RNF111	hsa-RNF111_0025
1:112966183|112976828	sus-RNF111_0013	exon	ENSSSCG00000004589	RNF111	hsa-RNF111_0024
1:112967548|112974578	sus-RNF111_0007	exon	ENSSSCG00000004589	RNF111	hsa-RNF111_0011
1:112967548|112974605	sus-RNF111_0011	intron	ENSSSCG00000004589	RNF111
1:112968880|112974578	sus-RNF111_0006	exon	ENSSSCG00000004589	RNF111	hsa-RNF111_0014
1:112973293|112974578		exon	ENSSSCG00000004589	RNF111	hsa-RNF111_0029
1:112973293|112976828		exon	ENSSSCG00000004589	RNF111
1:112981689|112981947		exon	ENSSSCG00000004589	RNF111
1:112981689|112986241	sus-RNF111_0016	exon	ENSSSCG00000004589	RNF111
1:112981689|112996761	sus-RNF111_0008	exon	ENSSSCG00000004589	RNF111		mmu-Rnf111_0011
1:112981689|113013582	sus-RNF111_0004	exon	ENSSSCG00000004589	RNF111
1:112985922|112991608	sus-RNF111_0015	exon	ENSSSCG00000004589	RNF111
1:112985922|112996761	sus-RNF111_0003	exon	ENSSSCG00000004589	RNF111
1:112985922|113013582	sus-RNF111_0005	exon	ENSSSCG00000004589	RNF111		mmu-Rnf111_0006
1:112988306|113013582		exon	ENSSSCG00000004589	RNF111
1:112991445|113013582		exon	ENSSSCG00000004589	RNF111
1:112996635|113013582	sus-RNF111_0001	exon	ENSSSCG00000004589	RNF111		mmu-Rnf111_0001
1:113012687|113013582	sus-RNF111_0002	exon	ENSSSCG00000004589	RNF111	hsa-RNF111_0055
1:113097707|113101112	sus-SLTM_0006	exon	ENSSSCG00000004592	SLTM	hsa-SLTM_0006	mmu-Sltm_0036
1:113097707|113102025	sus-SLTM_0001	exon	ENSSSCG00000004592	SLTM	hsa-SLTM_0001
1:113097707|113116114	sus-SLTM_0005	exon	ENSSSCG00000004592	SLTM	hsa-SLTM_0005	mmu-Sltm_0005
1:113097707|113131324	sus-SLTM_0017	exon	ENSSSCG00000004592	SLTM		mmu-Sltm_0018
1:113100915|113102025	sus-SLTM_0002	exon	ENSSSCG00000004592	SLTM	hsa-SLTM_0002	mmu-Sltm_0003
1:113100915|113116114	sus-SLTM_0016	exon	ENSSSCG00000004592	SLTM	hsa-SLTM_0015	mmu-Sltm_0014
1:113100915|113131324	sus-SLTM_0015	exon	ENSSSCG00000004592	SLTM
1:113111066|113131324	sus-SLTM_0012	exon	ENSSSCG00000004592	SLTM	hsa-SLTM_0008	mmu-Sltm_0007
1:113112435|113112903		exon	ENSSSCG00000004592	SLTM		mmu-Sltm_0051
1:113115996|113119966		exon	ENSSSCG00000004592	SLTM
1:113115996|113128579		exon	ENSSSCG00000004592	SLTM
1:113115996|113131324	sus-SLTM_0019	exon	ENSSSCG00000004592	SLTM
1:113119817|113131324		exon	ENSSSCG00000004592	SLTM	hsa-SLTM_0016
1:113120458|113126509	sus-SLTM_0008	exon	ENSSSCG00000004592	SLTM
1:113124447|113131324		exon	ENSSSCG00000004592	SLTM	hsa-SLTM_0038
1:113128000|113128579	sus-SLTM_0014	exon	ENSSSCG00000004592	SLTM
1:113128000|113131324	sus-SLTM_0022	exon	ENSSSCG00000004592	SLTM
1:113199904|113207116	sus-ENSSSCG00000024131_0003	exon	ENSSSCG00000024131	MINDY2	hsa-FAM63B_0001
1:113199904|113217366	sus-ENSSSCG00000024131_0006	exon	ENSSSCG00000024131	MINDY2	hsa-FAM63B_0004
1:113199904|113223520	sus-ENSSSCG00000024131_0002	exon	ENSSSCG00000024131	MINDY2
1:113199904|113238518	sus-ENSSSCG00000024131_0004	exon	ENSSSCG00000024131	MINDY2	hsa-FAM63B_0006	mmu-Fam63b_0008
1:113207014|113223520		exon	ENSSSCG00000024131	MINDY2
1:113207014|113238518	sus-ENSSSCG00000024131_0001	exon	ENSSSCG00000024131	MINDY2	hsa-FAM63B_0011	mmu-Fam63b_0003
1:113217208|113238518	sus-ENSSSCG00000024131_0005	exon	ENSSSCG00000024131	MINDY2
1:113299748|113343845	sus-ADAM10_0009	exon	ENSSSCG00000004595	ADAM10
1:113320667|113343845	sus-ADAM10_0002	exon	ENSSSCG00000004595	ADAM10	hsa-ADAM10_0022	mmu-Adam10_0002
1:113320667|113362747	sus-ADAM10_0001	exon	ENSSSCG00000004595	ADAM10
1:113320667|113377340	sus-ADAM10_0004	exon	ENSSSCG00000004595	ADAM10		mmu-Adam10_0006
1:113320667|113394058	sus-ADAM10_0007	exon	ENSSSCG00000004595	ADAM10		mmu-Adam10_0017
1:113362647|113377340	sus-ADAM10_0006	exon	ENSSSCG00000004595	ADAM10	hsa-ADAM10_0015	mmu-Adam10_0014
1:113362647|113394058		exon	ENSSSCG00000004595	ADAM10
1:113372048|113377340	sus-ADAM10_0005	exon	ENSSSCG00000004595	ADAM10
1:113384924|113388722	sus-ADAM10_0003	exon	ENSSSCG00000004595	ADAM10	hsa-ADAM10_0003	mmu-Adam10_0005
1:113384924|113392369		exon	ENSSSCG00000004595	ADAM10
1:113388539|113392369		exon	ENSSSCG00000004595	ADAM10
1:113391221|113392369		exon	ENSSSCG00000004595	ADAM10		mmu-Adam10_0030
1:113500303|113504513		antisense	ENSSSCG00000004596	LIPC
1:113972968|113989630	sus-ALDH1A2_0001	exon	ENSSSCG00000025578	ALDH1A2
1:114024056|114028996		exon	ENSSSCG00000025578	ALDH1A2
1:114313838|114336702		exon	ENSSSCG00000004598
1:114510778|114525646	sus-CGNL1_0002	exon	ENSSSCG00000035038	CGNL1
1:114523013|114525646		exon	ENSSSCG00000035038	CGNL1
1:114689450|114718485		exon	ENSSSCG00000004600	TCF12
1:114699388|114716607		exon	ENSSSCG00000004600	TCF12	hsa-TCF12_0050
1:114699388|114727059		exon	ENSSSCG00000004600	TCF12	hsa-TCF12_0024
1:114699388|114738660		exon	ENSSSCG00000004600	TCF12
1:114699388|114740195		exon	ENSSSCG00000004600	TCF12	hsa-TCF12_0013	mmu-Tcf12_0016
1:114716401|114718485		exon	ENSSSCG00000004600	TCF12	hsa-TCF12_0015
1:114716401|114727059	sus-TCF12_0009	exon	ENSSSCG00000004600	TCF12	hsa-TCF12_0010
1:114716401|114738660		exon	ENSSSCG00000004600	TCF12
1:114716401|114740195	sus-TCF12_0006	exon	ENSSSCG00000004600	TCF12	hsa-TCF12_0006
1:114726981|114738660	sus-TCF12_0011	exon	ENSSSCG00000004600	TCF12	hsa-TCF12_0026
1:114726981|114740195	sus-TCF12_0005	exon	ENSSSCG00000004600	TCF12	hsa-TCF12_0005	mmu-Tcf12_0012
1:114737786|114740195	sus-TCF12_0003	exon	ENSSSCG00000004600	TCF12	hsa-TCF12_0003
1:114881039|114903534	sus-TCF12_0012	exon	ENSSSCG00000004600	TCF12	hsa-TCF12_0051
1:114881039|114915607	sus-TCF12_0001	exon	ENSSSCG00000004600,ENSSSCG00000043390	TCF12	hsa-TCF12_0001
1:115227009|115259391	sus-ENSSSCG00000026960_0023	intron	ENSSSCG00000026960
1:115227009|115277011	sus-ENSSSCG00000026960_0036	intron	ENSSSCG00000026960
1:115244389|115250113	sus-ENSSSCG00000026960_0013	exon	ENSSSCG00000026960		hsa-ZNF280D_0193
1:115244389|115263755	sus-ENSSSCG00000026960_0005	exon	ENSSSCG00000026960			mmu-Zfp280d_0008
1:115244389|115317564	sus-ENSSSCG00000026960_0001	exon	ENSSSCG00000026960
1:115249811|115263755	sus-ENSSSCG00000026960_0007	exon	ENSSSCG00000026960
1:115259274|115263755	sus-ENSSSCG00000026960_0014	exon	ENSSSCG00000026960		hsa-ZNF280D_0016
1:115259274|115270896	sus-ENSSSCG00000026960_0018	exon	ENSSSCG00000026960
1:115259274|115277011	sus-ENSSSCG00000026960_0004	exon	ENSSSCG00000026960		hsa-ZNF280D_0008
1:115259274|115292893	sus-ENSSSCG00000026960_0010	exon	ENSSSCG00000026960
1:115259274|115298888	sus-ENSSSCG00000026960_0016	exon	ENSSSCG00000026960
1:115259274|115317564		exon	ENSSSCG00000026960
1:115263339|115263755	sus-ENSSSCG00000026960_0012	exon	ENSSSCG00000026960
1:115263339|115317564		exon	ENSSSCG00000026960
1:115270673|115274463	sus-ENSSSCG00000026960_0020	exon	ENSSSCG00000026960
1:115270673|115275625	sus-ENSSSCG00000026960_0025	exon	ENSSSCG00000026960
1:115270673|115286140	sus-ENSSSCG00000026960_0015	exon	ENSSSCG00000026960
1:115270673|115292893	sus-ENSSSCG00000026960_0009	exon	ENSSSCG00000026960
1:115274306|115275625		exon	ENSSSCG00000026960			mmu-Zfp280c_0033
1:115283259|115292893	sus-ENSSSCG00000026960_0011	exon	ENSSSCG00000026960
1:115283259|115298888	sus-ENSSSCG00000026960_0006	exon	ENSSSCG00000026960		hsa-ZNF280D_0011
1:115286000|115317564	sus-ENSSSCG00000026960_0032	exon	ENSSSCG00000026960
1:115339537|115357950		intron	ENSSSCG00000026960
1:115510037|115511265	sus-MNS1_0001	exon	ENSSSCG00000004601	MNS1
1:115526932|115553579		exon	ENSSSCG00000004602	TEX9
1:115526932|115579538	sus-TEX9_0019	exon	ENSSSCG00000004602	TEX9
1:115526932|115585772	sus-TEX9_0016	exon	ENSSSCG00000004602	TEX9
1:115526932|115587291		exon	ENSSSCG00000004602	TEX9
1:115527677|115579538	sus-TEX9_0012	exon	ENSSSCG00000004602	TEX9
1:115527677|115585772	sus-TEX9_0010	exon	ENSSSCG00000004602	TEX9
1:115527677|115587291	sus-TEX9_0018	exon	ENSSSCG00000004602	TEX9
1:115553445|115576329	sus-TEX9_0007	exon	ENSSSCG00000004602	TEX9
1:115553445|115579538	sus-TEX9_0005	exon	ENSSSCG00000004602	TEX9
1:115553445|115585772	sus-TEX9_0003	exon	ENSSSCG00000004602	TEX9
1:115553445|115587291	sus-TEX9_0011	exon	ENSSSCG00000004602	TEX9
1:115553445|115595480	sus-TEX9_0001	exon	ENSSSCG00000004602	TEX9
1:115575635|115579538	sus-TEX9_0006	exon	ENSSSCG00000004602	TEX9	hsa-TEX9_0007
1:115575635|115585772	sus-TEX9_0004	exon	ENSSSCG00000004602	TEX9	hsa-TEX9_0003
1:115575635|115587291	sus-TEX9_0009	exon	ENSSSCG00000004602	TEX9
1:115575635|115595480	sus-TEX9_0002	exon	ENSSSCG00000004602	TEX9	hsa-TEX9_0002
1:115584889|115595480	sus-TEX9_0008	exon	ENSSSCG00000004602	TEX9
1:115658107|115659234		intron	ENSSSCG00000004602	TEX9
1:115658107|115702479		intron	ENSSSCG00000004602	TEX9
1:11569081|11596113	sus-TFB1M_0002	exon	ENSSSCG00000024361	TFB1M	hsa-TFB1M_0003
1:115734903|115820705	sus-RFX7_0003	exon	ENSSSCG00000004603	RFX7	hsa-RP11-5N19_0001	mmu-Rfx7_0004
1:115791744|115820705	sus-RFX7_0002	exon	ENSSSCG00000004603	RFX7	hsa-RFX7_0002	mmu-Rfx7_0002
1:115811483|115820705		intron	ENSSSCG00000004603	RFX7
1:115811488|115820705	sus-RFX7_0006	intron	ENSSSCG00000004603	RFX7
1:115818646|115820705	sus-RFX7_0001	exon	ENSSSCG00000004603	RFX7	hsa-RFX7_0038	mmu-Rfx7_0001
1:11584817|11596113	sus-TFB1M_0001	exon	ENSSSCG00000024361	TFB1M
1:11584833|11596113		exon	ENSSSCG00000024361	TFB1M
1:115857184|115859487	sus-RFX7_0004	exon	ENSSSCG00000004603	RFX7	hsa-RFX7_0004
1:115982868|116038761		exon	ENSSSCG00000037499	NEDD4
1:116025733|116038761	sus-NEDD4_0001	exon	ENSSSCG00000037499	NEDD4
1:116038387|116038761		exon	ENSSSCG00000037499	NEDD4
1:116038387|116048600		exon	ENSSSCG00000037499	NEDD4
1:116169149|116206833		intron	ENSSSCG00000035798	PRTG
1:116193122|116194380	sus-PRTG_0003	exon	ENSSSCG00000035798	PRTG
1:116193122|116201116	sus-PRTG_0001	exon	ENSSSCG00000035798	PRTG	hsa-PRTG_0002
1:116193122|116206833	sus-PRTG_0002	exon	ENSSSCG00000035798	PRTG
1:116196178|116267682	sus-PRTG_0007	exon	ENSSSCG00000035798	PRTG
1:116205012|116267682	sus-PRTG_0006	exon	ENSSSCG00000035798	PRTG
1:116400801|116401314	sus-DNAAF4_0015	intron	ENSSSCG00000004608	DNAAF4
1:116400801|116403709	sus-DNAAF4_0009	intron	ENSSSCG00000004608	DNAAF4
1:116400801|116425776	sus-DNAAF4_0008	intron	ENSSSCG00000004608,ENSSSCG00000004610	DNAAF4,CCPG1
1:116400801|116427156	sus-DNAAF4_0013	intron	ENSSSCG00000004608,ENSSSCG00000004610	DNAAF4,CCPG1
1:116401169|116425776	sus-DNAAF4_0017	exon	ENSSSCG00000004608,ENSSSCG00000004610	DNAAF4,CCPG1	hsa-DYX1C1-CCPG1_0012
1:116401169|116427156	sus-DNAAF4_0001	exon	ENSSSCG00000004608,ENSSSCG00000004610	DNAAF4,CCPG1	hsa-DYX1C1-CCPG1_0034
1:116456654|116471192		exon	ENSSSCG00000004610	CCPG1
1:11646042|11647294		antisense	ENSSSCG00000024361	TFB1M
1:116466531|116484453	sus-CCPG1_0004	exon	ENSSSCG00000018806,ENSSSCG00000004610	ssc-mir-628,CCPG1	hsa-CCPG1_0007
1:116473664|116484453	sus-CCPG1_0007	exon	ENSSSCG00000018806,ENSSSCG00000004610	ssc-mir-628,CCPG1
1:116484332|116492240	sus-CCPG1_0001	exon	ENSSSCG00000004610	CCPG1
1:116504593|116508246		exon	ENSSSCG00000032619	PIGB
1:11652408|11654804		intron	ENSSSCG00000024361	TFB1M
1:11652457|11654804		intron	ENSSSCG00000024361	TFB1M
1:11656690|11658867	sus-TIAM2_0003	exon	ENSSSCG00000004065	TIAM2
1:11663343|11669379		exon	ENSSSCG00000004065	TIAM2	hsa-TIAM2_0024
1:11694105|11723132		exon	ENSSSCG00000004065	TIAM2
1:11694105|11735531		exon	ENSSSCG00000004065	TIAM2
1:11716217|11723132		exon	ENSSSCG00000004065	TIAM2
1:11716217|11735531	sus-TIAM2_0001	exon	ENSSSCG00000004065	TIAM2
1:11731352|11735531	sus-TIAM2_0004	exon	ENSSSCG00000004065	TIAM2
1:117506260|117532261	sus-UNC13C_0005	exon	ENSSSCG00000004614	UNC13C	hsa-UNC13C_0006
1:11750859|11753865	sus-TIAM2_0002	exon	ENSSSCG00000004065	TIAM2
1:11750859|11768289		exon	ENSSSCG00000004065,ENSSSCG00000004070	TIAM2,SCAF8
1:11759282|11768289		exon	ENSSSCG00000004065,ENSSSCG00000004070	TIAM2,SCAF8
1:117720154|117723393	sus-UNC13C_0018	exon	ENSSSCG00000004614	UNC13C
1:11798732|11799068		intron	ENSSSCG00000004065,ENSSSCG00000004070	TIAM2,SCAF8
1:11886786|11888352	sus-intergenic_001640	intron	ENSSSCG00000004070	SCAF8
1:11887417|11888352	sus-intergenic_004990	intron	ENSSSCG00000004070	SCAF8
1:11892124|11897926		intron	ENSSSCG00000004070	SCAF8
1:11897751|11899119	sus-intergenic_000272	intron	ENSSSCG00000004070	SCAF8
1:119079826|119084301	sus-FAM214A_0001	exon	ENSSSCG00000004617	FAM214A
1:119079826|119091715	sus-FAM214A_0003	exon	ENSSSCG00000004617	FAM214A
1:119079826|119091962		intron	ENSSSCG00000004617	FAM214A
1:119087042|119091962		intron	ENSSSCG00000004617	FAM214A
1:119087045|119091962		intron	ENSSSCG00000004617	FAM214A
1:119146542|119148518		intron	ENSSSCG00000004620	MYO5A
1:119147931|119152992	sus-MYO5A_0037	intron	ENSSSCG00000004620	MYO5A
1:119147938|119152992	sus-MYO5A_0026	intron	ENSSSCG00000004620	MYO5A
1:119246117|119250902	sus-MYO5A_0005	exon	ENSSSCG00000004620	MYO5A	hsa-MYO5A_0005	mmu-Myo5a_0005
1:119246117|119252920	sus-MYO5A_0001	exon	ENSSSCG00000004620	MYO5A	hsa-MYO5A_0001
1:119250731|119252920	sus-MYO5A_0020	exon	ENSSSCG00000004620	MYO5A	hsa-MYO5A_0023
1:119275121|119278638	sus-MYO5A_0016	exon	ENSSSCG00000004620	MYO5A
1:119275121|119280977		exon	ENSSSCG00000004620	MYO5A	hsa-MYO5A_0007	mmu-Myo5a_0006
1:119275121|119287918	sus-MYO5A_0017	exon	ENSSSCG00000004620	MYO5A	hsa-MYO5A_0035
1:119275121|119298597	sus-MYO5A_0008	exon	ENSSSCG00000048649,ENSSSCG00000004620	MYO5A	hsa-MYO5A_0009
1:119286957|119298597		exon	ENSSSCG00000048649,ENSSSCG00000004620	MYO5A
1:119311409|119312798	sus-MYO5A_0015	exon	ENSSSCG00000004620	MYO5A	hsa-MYO5A_0017
1:119366388|119384719	sus-MYO5A_0033	exon	ENSSSCG00000004620	MYO5A
1:119372718|119384719	sus-MYO5A_0007	exon	ENSSSCG00000004620	MYO5A
1:119375710|119384719		exon	ENSSSCG00000004620	MYO5A
1:119382754|119384719		exon	ENSSSCG00000004620	MYO5A
1:119558445|119571057	sus-GNB5_0003	exon	ENSSSCG00000004622	GNB5	hsa-GNB5_0005
1:119582074|119585995		exon	ENSSSCG00000004622	GNB5
1:119703489|119740313	sus-ENSSSCG00000004624_0012	intron	ENSSSCG00000004624	MAPK6
1:119718668|119740313		intron	ENSSSCG00000004624	MAPK6
1:119727110|119735315		exon	ENSSSCG00000004624	MAPK6
1:119727110|119740313	sus-ENSSSCG00000004624_0004	exon	ENSSSCG00000004624	MAPK6
1:119728606|119735315	sus-ENSSSCG00000004624_0006	exon	ENSSSCG00000004624	MAPK6	hsa-MAPK6_0007
1:119728606|119738259	sus-ENSSSCG00000004624_0005	exon	ENSSSCG00000004624	MAPK6
1:119735151|119740313	sus-ENSSSCG00000004624_0001	exon	ENSSSCG00000004624	MAPK6
1:119738115|119740313	sus-ENSSSCG00000004624_0002	exon	ENSSSCG00000004624	MAPK6
1:119738133|119740313	sus-ENSSSCG00000004624_0009	exon	ENSSSCG00000004624	MAPK6
1:119739121|119740313	sus-ENSSSCG00000004624_0003	exon	ENSSSCG00000004624	MAPK6	hsa-MAPK6_0029	mmu-Mapk6_0003
1:119815358|119818617		exon	ENSSSCG00000004625	LEO1
1:119815358|119818627	sus-LEO1_0001	exon	ENSSSCG00000004625	LEO1
1:119815358|119833012		exon	ENSSSCG00000004625	LEO1
1:119815358|119835280	sus-LEO1_0003	exon	ENSSSCG00000004625	LEO1
1:119818523|119828069		exon	ENSSSCG00000004625	LEO1
1:119844158|119849540		intron	ENSSSCG00000004625	LEO1
1:119844158|119857374		intron	ENSSSCG00000004625	LEO1
1:119865429|119884431	sus-TMOD3_0010	exon	ENSSSCG00000004626	TMOD3
1:119871910|119874822		exon	ENSSSCG00000004626	TMOD3
1:119871910|119876604	sus-TMOD3_0005	exon	ENSSSCG00000004626	TMOD3	hsa-TMOD3_0010
1:119871910|119878715	sus-TMOD3_0001	exon	ENSSSCG00000004626	TMOD3
1:119871910|119884431		exon	ENSSSCG00000004626	TMOD3	hsa-TMOD3_0005
1:119871910|119905302	sus-TMOD3_0004	exon	ENSSSCG00000004626,ENSSSCG00000041604	TMOD3	hsa-TMOD3_0004
1:119871910|119909321	sus-TMOD3_0007	exon	ENSSSCG00000004626,ENSSSCG00000041604	TMOD3
1:119874679|119884431	sus-TMOD3_0009	exon	ENSSSCG00000004626	TMOD3
1:119874679|119909321		exon	ENSSSCG00000004626,ENSSSCG00000041604	TMOD3
1:119876497|119878715	sus-TMOD3_0011	exon	ENSSSCG00000004626	TMOD3
1:119876497|119905302	sus-TMOD3_0006	exon	ENSSSCG00000004626,ENSSSCG00000041604	TMOD3
1:119878585|119905302		exon	ENSSSCG00000004626,ENSSSCG00000041604	TMOD3	hsa-TMOD3_0013
1:119882892|119909321	sus-TMOD3_0003	exon	ENSSSCG00000004626,ENSSSCG00000041604	TMOD3
1:119896417|119909321	sus-TMOD3_0013	intron	ENSSSCG00000004626	TMOD3
1:119901128|119909321		intron	ENSSSCG00000004626	TMOD3
1:119905146|119909321	sus-TMOD3_0002	exon	ENSSSCG00000004626	TMOD3
1:120040392|120040723		exon	ENSSSCG00000004629	LYSMD2
1:120176022|120185745	sus-DMXL2_0001	exon	ENSSSCG00000032517	DMXL2	hsa-DMXL2_0001	mmu-Dmxl2_0001
1:120203811|120219876		exon	ENSSSCG00000032517	DMXL2	hsa-DMXL2_0109
1:120212508|120219876	sus-DMXL2_0018	exon	ENSSSCG00000032517	DMXL2
1:12024453|12043885		intron	ENSSSCG00000004070	SCAF8
1:120267233|120281789	sus-DMXL2_0017	exon	ENSSSCG00000032517	DMXL2
1:120267233|120283587	sus-DMXL2_0025	exon	ENSSSCG00000032517	DMXL2
1:120267236|120283587	sus-DMXL2_0034	exon	ENSSSCG00000032517	DMXL2
1:120281076|120283587	sus-DMXL2_0026	exon	ENSSSCG00000032517	DMXL2		mmu-Dmxl2_0017
1:12029366|12043885		intron	ENSSSCG00000004070	SCAF8
1:12041132|12042596	sus-SCAF8_0006	exon	ENSSSCG00000004070	SCAF8	hsa-SCAF8_0017
1:12041132|12043885	sus-SCAF8_0004	exon	ENSSSCG00000004070	SCAF8	hsa-SCAF8_0009
1:12041132|12046451		exon	ENSSSCG00000004070	SCAF8
1:12041132|12061089	sus-SCAF8_0011	exon	ENSSSCG00000004070	SCAF8
1:12041132|12065074	sus-SCAF8_0016	exon	ENSSSCG00000004070	SCAF8
1:12041132|12067216		exon	ENSSSCG00000004070	SCAF8
1:12041132|12074918	sus-SCAF8_0002	exon	ENSSSCG00000004070	SCAF8
1:12041132|12086591	sus-SCAF8_0007	exon	ENSSSCG00000004070	SCAF8	hsa-SCAF8_0010
1:12041136|12042596		exon	ENSSSCG00000004070	SCAF8
1:12041136|12043885	sus-SCAF8_0003	exon	ENSSSCG00000004070	SCAF8
1:12046383|12065074		exon	ENSSSCG00000004070	SCAF8
1:12050189|12061089	sus-SCAF8_0013	exon	ENSSSCG00000004070	SCAF8
1:12053595|12060454	sus-SCAF8_0018	exon	ENSSSCG00000004070	SCAF8		mmu-Scaf8_0031
1:12053595|12061089	sus-SCAF8_0009	exon	ENSSSCG00000004070	SCAF8
1:12053595|12065074	sus-SCAF8_0032	exon	ENSSSCG00000004070	SCAF8
1:12053595|12067216	sus-SCAF8_0021	exon	ENSSSCG00000004070	SCAF8
1:12056480|12060454	sus-SCAF8_0017	exon	ENSSSCG00000004070	SCAF8
1:12056480|12061089	sus-SCAF8_0010	exon	ENSSSCG00000004070	SCAF8
1:12056480|12065074	sus-SCAF8_0020	exon	ENSSSCG00000004070	SCAF8
1:12056480|12067216	sus-SCAF8_0019	exon	ENSSSCG00000004070	SCAF8
1:12056480|12086591		exon	ENSSSCG00000004070	SCAF8
1:12058732|12061089	sus-SCAF8_0022	exon	ENSSSCG00000004070	SCAF8
1:12058732|12065074	sus-SCAF8_0014	exon	ENSSSCG00000004070	SCAF8
1:12058732|12067216		exon	ENSSSCG00000004070	SCAF8	hsa-SCAF8_0142
1:12071470|12086591	sus-SCAF8_0001	exon	ENSSSCG00000004070	SCAF8
1:120887225|120902517	sus-AP4E1_0008	exon	ENSSSCG00000004634	AP4E1
1:120887225|120905668	sus-AP4E1_0020	exon	ENSSSCG00000004634	AP4E1
1:120887225|120915687	sus-AP4E1_0017	exon	ENSSSCG00000004634	AP4E1
1:120889021|120905668	sus-AP4E1_0012	exon	ENSSSCG00000004634	AP4E1
1:120909578|120911093	sus-AP4E1_0005	exon	ENSSSCG00000004634	AP4E1
1:120909578|120923068		intron	ENSSSCG00000004634	AP4E1
1:120909578|120933928	sus-AP4E1_0019	exon	ENSSSCG00000004634	AP4E1
1:120914866|120933928		exon	ENSSSCG00000004634	AP4E1
1:120914866|120943691	sus-AP4E1_0002	exon	ENSSSCG00000004634	AP4E1	hsa-AP4E1_0007	mmu-Ap4e1_0004
1:120915565|120933928	sus-AP4E1_0022	exon	ENSSSCG00000004634	AP4E1
1:120922905|120926772		exon	ENSSSCG00000004634	AP4E1
1:120922905|120933928	sus-AP4E1_0013	exon	ENSSSCG00000004634	AP4E1
1:120926606|120933928	sus-AP4E1_0010	exon	ENSSSCG00000004634	AP4E1
1:120926606|120943691	sus-AP4E1_0001	exon	ENSSSCG00000004634	AP4E1	hsa-AP4E1_0001
1:120928743|120933928	sus-AP4E1_0009	exon	ENSSSCG00000004634	AP4E1
1:120933807|120943691		exon	ENSSSCG00000004634	AP4E1		mmu-Ap4e1_0009
1:121096268|121099128		exon	ENSSSCG00000004635	SPPL2A
1:121097166|121104566	sus-SPPL2A_0002	exon	ENSSSCG00000004635	SPPL2A	hsa-SPPL2A_0001
1:121097166|121111876	sus-SPPL2A_0007	exon	ENSSSCG00000004635	SPPL2A
1:121098416|121104566	sus-SPPL2A_0006	exon	ENSSSCG00000004635	SPPL2A
1:121104415|121111876		exon	ENSSSCG00000004635	SPPL2A
1:121104415|121121454		exon	ENSSSCG00000004635	SPPL2A
1:121109036|121111876		exon	ENSSSCG00000004635	SPPL2A
1:121109036|121121454	sus-SPPL2A_0001	exon	ENSSSCG00000004635	SPPL2A	hsa-SPPL2A_0002
1:121111178|121116999	sus-SPPL2A_0004	exon	ENSSSCG00000004635	SPPL2A	hsa-SPPL2A_0009
1:121116155|121116999		exon	ENSSSCG00000004635	SPPL2A	hsa-SPPL2A_0022
1:121116155|121121454	sus-SPPL2A_0003	exon	ENSSSCG00000004635	SPPL2A	hsa-SPPL2A_0005
1:121160753|121165985		exon	ENSSSCG00000004636	TRPM7	hsa-TRPM7_0180	mmu-Trpm7_0010
1:121160753|121168527	sus-TRPM7_0001	exon	ENSSSCG00000004636	TRPM7	hsa-TRPM7_0266	mmu-Trpm7_0001
1:121160753|121176242		exon	ENSSSCG00000004636	TRPM7	hsa-TRPM7_0081
1:121160753|121179866	sus-TRPM7_0013	exon	ENSSSCG00000004636	TRPM7	hsa-TRPM7_0032
1:121160753|121197117		exon	ENSSSCG00000004636	TRPM7	hsa-TRPM7_0059
1:121160753|121203688	sus-TRPM7_0035	exon	ENSSSCG00000004636	TRPM7
1:121168314|121176242	sus-TRPM7_0046	exon	ENSSSCG00000004636	TRPM7
1:121168314|121178619		exon	ENSSSCG00000004636	TRPM7
1:121168314|121179866		exon	ENSSSCG00000004636	TRPM7
1:121168314|121189664	sus-TRPM7_0059	exon	ENSSSCG00000004636	TRPM7
1:121172071|121176242	sus-TRPM7_0016	exon	ENSSSCG00000004636	TRPM7	hsa-TRPM7_0025	mmu-Trpm7_0016
1:121172071|121178619	sus-TRPM7_0007	exon	ENSSSCG00000004636	TRPM7
1:121172071|121179866		exon	ENSSSCG00000004636	TRPM7
1:121172071|121182126	sus-TRPM7_0031	intron	ENSSSCG00000004636	TRPM7
1:121172071|121197117	sus-TRPM7_0032	exon	ENSSSCG00000004636	TRPM7
1:121172071|121215234		exon	ENSSSCG00000004636	TRPM7
1:121172071|121216490		exon	ENSSSCG00000004636	TRPM7
1:121173353|121176242	sus-TRPM7_0043	exon	ENSSSCG00000004636	TRPM7		mmu-Trpm7_0055
1:121173353|121178619	sus-TRPM7_0015	exon	ENSSSCG00000004636	TRPM7
1:121189530|121203688		exon	ENSSSCG00000004636	TRPM7
1:121192913|121197117	sus-TRPM7_0025	exon	ENSSSCG00000004636	TRPM7
1:121192913|121203688		exon	ENSSSCG00000004636	TRPM7
1:121192913|121215234		exon	ENSSSCG00000004636	TRPM7
1:121192913|121216490	sus-TRPM7_0038	exon	ENSSSCG00000004636	TRPM7
1:121192913|121218041	sus-TRPM7_0034	exon	ENSSSCG00000004636	TRPM7
1:121201527|121220450	sus-TRPM7_0033	exon	ENSSSCG00000004636	TRPM7
1:121201527|121230821		exon	ENSSSCG00000004636	TRPM7
1:121201527|121239905	sus-TRPM7_0023	exon	ENSSSCG00000004636	TRPM7
1:121211636|121228255		exon	ENSSSCG00000004636	TRPM7		mmu-Trpm7_0117
1:121211636|121230821		exon	ENSSSCG00000004636	TRPM7	hsa-TRPM7_0090
1:121211636|121238262	sus-TRPM7_0045	exon	ENSSSCG00000004636	TRPM7
1:121211636|121239905	sus-TRPM7_0021	exon	ENSSSCG00000004636	TRPM7
1:121211636|121243452	sus-TRPM7_0011	exon	ENSSSCG00000004636	TRPM7
1:121213867|121215234	sus-TRPM7_0062	exon	ENSSSCG00000004636	TRPM7
1:121213867|121216490	sus-TRPM7_0006	exon	ENSSSCG00000004636	TRPM7	hsa-TRPM7_0171
1:121213867|121218041	sus-TRPM7_0053	exon	ENSSSCG00000004636	TRPM7
1:121213867|121239905		exon	ENSSSCG00000004636	TRPM7
1:121213867|121243452		exon	ENSSSCG00000004636	TRPM7
1:121216358|121228255	sus-TRPM7_0037	exon	ENSSSCG00000004636	TRPM7
1:121216358|121230821	sus-TRPM7_0041	exon	ENSSSCG00000004636	TRPM7
1:121217310|121228255		intron	ENSSSCG00000004636	TRPM7
1:121217310|121230821	sus-TRPM7_0036	intron	ENSSSCG00000004636	TRPM7
1:121217326|121221648	sus-TRPM7_0028	exon	ENSSSCG00000004636	TRPM7
1:121217326|121228255	sus-TRPM7_0005	exon	ENSSSCG00000004636	TRPM7
1:121217326|121230821	sus-TRPM7_0004	exon	ENSSSCG00000004636	TRPM7	hsa-TRPM7_0004
1:121217326|121232977	sus-TRPM7_0019	exon	ENSSSCG00000004636	TRPM7	hsa-TRPM7_0256
1:121217326|121235683	sus-TRPM7_0029	exon	ENSSSCG00000004636	TRPM7
1:121217326|121238262	sus-TRPM7_0027	exon	ENSSSCG00000004636	TRPM7
1:121217326|121239905	sus-TRPM7_0014	exon	ENSSSCG00000004636	TRPM7
1:121220383|121228255	sus-TRPM7_0012	exon	ENSSSCG00000004636	TRPM7
1:121306770|121335644		exon	ENSSSCG00000004639	USP8
1:121306770|121360838		exon	ENSSSCG00000004639	USP8
1:121313108|121315386		exon	ENSSSCG00000004639	USP8
1:121313108|121343261	sus-USP8_0014	exon	ENSSSCG00000004639	USP8
1:121315150|121335034	sus-USP8_0029	exon	ENSSSCG00000004639	USP8
1:121317192|121318331	sus-USP8_0008	exon	ENSSSCG00000004639	USP8
1:121321299|121335034	sus-USP8_0022	exon	ENSSSCG00000004639	USP8
1:121330342|121335034	sus-USP8_0012	exon	ENSSSCG00000004639	USP8
1:121330342|121343261	sus-USP8_0030	exon	ENSSSCG00000004639	USP8
1:121330342|121350467	sus-USP8_0007	exon	ENSSSCG00000004639	USP8
1:121330342|121357418		exon	ENSSSCG00000004639	USP8
1:121330342|121360838		exon	ENSSSCG00000004639	USP8
1:121334814|121335034	sus-USP8_0017	exon	ENSSSCG00000004639	USP8
1:121334814|121335644	sus-USP8_0004	exon	ENSSSCG00000004639	USP8
1:121334814|121338607	sus-USP8_0005	exon	ENSSSCG00000004639	USP8	hsa-USP8_0068
1:121334814|121343261		exon	ENSSSCG00000004639	USP8
1:121334814|121360838		exon	ENSSSCG00000004639	USP8
1:121335500|121338607		exon	ENSSSCG00000004639	USP8	hsa-USP8_0036
1:121335500|121343261		exon	ENSSSCG00000004639	USP8
1:121335500|121350467	sus-USP8_0024	exon	ENSSSCG00000004639	USP8		mmu-Usp8_0009
1:121338445|121348284		exon	ENSSSCG00000004639	USP8		mmu-Usp8_0032
1:121338445|121357418		exon	ENSSSCG00000004639	USP8	hsa-USP8_0049
1:121338445|121360838		exon	ENSSSCG00000004639	USP8
1:121343117|121348284	sus-USP8_0001	exon	ENSSSCG00000004639	USP8
1:121350382|121357418	sus-USP8_0002	exon	ENSSSCG00000004639	USP8	hsa-USP8_0001
1:121357274|121360838	sus-USP8_0003	exon	ENSSSCG00000004639	USP8
1:121445037|121454998		exon	ENSSSCG00000004645	GABPB1
1:121445037|121464032		exon	ENSSSCG00000004645	GABPB1
1:121454891|121464032	sus-GABPB1_0001	exon	ENSSSCG00000004645	GABPB1	hsa-GABPB1_0001	mmu-Gabpb1_0001
1:121454891|121481863		exon	ENSSSCG00000004645	GABPB1	hsa-GABPB1_0002	mmu-Gabpb1_0002
1:121459670|121464032		exon	ENSSSCG00000004645	GABPB1	hsa-GABPB1_0049
1:121731741|121738042	sus-ATP8B4_0002	exon	ENSSSCG00000004646	ATP8B4
1:121731741|121774911		exon	ENSSSCG00000004646	ATP8B4	hsa-ATP8B4_0002
1:121731741|121788646		exon	ENSSSCG00000004646	ATP8B4
1:121844177|121850568		exon	ENSSSCG00000004646	ATP8B4
1:121868624|121896972		exon	ENSSSCG00000004646	ATP8B4
1:121888700|121896972		exon	ENSSSCG00000004646	ATP8B4	hsa-ATP8B4_0010
1:122086244|122121658	sus-DTWD1_0001	intron	ENSSSCG00000004647	DTWD1
1:122102866|122121658	sus-DTWD1_0003	intron	ENSSSCG00000004647	DTWD1
1:122128670|122135257		exon	ENSSSCG00000004647	DTWD1
1:122149407|122189053		exon	ENSSSCG00000004648	FAM227B
1:122160499|122189053		exon	ENSSSCG00000004648	FAM227B
1:122426084|122442881		exon	ENSSSCG00000004651	GALK2	hsa-GALK2_0010
1:122426084|122444476	sus-GALK2_0001	exon	ENSSSCG00000004651	GALK2	hsa-GALK2_0001	mmu-Galk2_0001
1:122426084|122514658	sus-GALK2_0004	exon	ENSSSCG00000004651	GALK2
1:122442729|122444476	sus-GALK2_0009	exon	ENSSSCG00000004651	GALK2
1:122442729|122498068	sus-GALK2_0002	exon	ENSSSCG00000004651	GALK2
1:122442729|122514658		exon	ENSSSCG00000004651	GALK2
1:122494128|122498068	sus-GALK2_0005	exon	ENSSSCG00000004651	GALK2
1:122494128|122514658	sus-GALK2_0003	exon	ENSSSCG00000004651	GALK2
1:122494128|122533808	sus-GALK2_0008	exon	ENSSSCG00000004651	GALK2
1:122546696|122547310		antisense	ENSSSCG00000004652	COPS2
1:122556578|122582047		intron	ENSSSCG00000004652	COPS2
1:122565598|122565937	sus-COPS2_0001	exon	ENSSSCG00000004652	COPS2	hsa-COPS2_0002
1:122581929|122587618	sus-intergenic_000350	intron	ENSSSCG00000046212
1:122581929|122602303	sus-intergenic_002652	intron	ENSSSCG00000046212
1:122641984|122644454		exon	ENSSSCG00000004653	SECISBP2L	hsa-SECISBP2L_0011
1:122641984|122652467	sus-SECISBP2L_0002	exon	ENSSSCG00000004653	SECISBP2L	hsa-SECISBP2L_0001
1:122641984|122659860		exon	ENSSSCG00000004653	SECISBP2L
1:122641984|122668343	sus-SECISBP2L_0016	exon	ENSSSCG00000004653	SECISBP2L
1:122641984|122670480	sus-SECISBP2L_0021	exon	ENSSSCG00000004653	SECISBP2L
1:122641984|122676949	sus-SECISBP2L_0014	exon	ENSSSCG00000004653	SECISBP2L
1:122651161|122652467	sus-SECISBP2L_0001	exon	ENSSSCG00000004653	SECISBP2L	hsa-SECISBP2L_0062	mmu-Secisbp2l_0002
1:122651161|122668343		exon	ENSSSCG00000004653	SECISBP2L
1:122652352|122664384	sus-SECISBP2L_0004	exon	ENSSSCG00000004653	SECISBP2L	hsa-SECISBP2L_0003
1:122652352|122666520	sus-SECISBP2L_0007	exon	ENSSSCG00000004653	SECISBP2L
1:122652352|122668343	sus-SECISBP2L_0013	exon	ENSSSCG00000004653	SECISBP2L
1:122652352|122670480		exon	ENSSSCG00000004653	SECISBP2L	hsa-SECISBP2L_0016
1:122652352|122676949	sus-SECISBP2L_0005	exon	ENSSSCG00000004653	SECISBP2L	hsa-SECISBP2L_0015
1:122658774|122668343		exon	ENSSSCG00000004653	SECISBP2L
1:122658774|122676949	sus-SECISBP2L_0009	exon	ENSSSCG00000004653	SECISBP2L
1:122659408|122676949	sus-SECISBP2L_0015	exon	ENSSSCG00000004653	SECISBP2L
1:122663317|122668343		exon	ENSSSCG00000004653	SECISBP2L
1:122666358|122676949	sus-SECISBP2L_0008	exon	ENSSSCG00000004653	SECISBP2L
1:122765929|122771426		intron	ENSSSCG00000004657	CEP152
1:122765929|122805490	sus-CEP152_0007	intron	ENSSSCG00000004657	CEP152
1:122899364|122913325		exon	ENSSSCG00000004657	CEP152
1:122910175|122913325	sus-CEP152_0002	exon	ENSSSCG00000004657	CEP152
1:122935778|122951814	sus-CEP152_0005	exon	ENSSSCG00000004657	CEP152
1:122935778|122967374		exon	ENSSSCG00000004657	CEP152
1:122957822|122967374		exon	ENSSSCG00000004657	CEP152
1:123132961|123158067	sus-FBN1_0001	exon	ENSSSCG00000004658	FBN1	hsa-FBN1_0099	mmu-Fbn1_0001
1:1233510|1239619	sus-SMOC2_0007	exon	ENSSSCG00000004013	SMOC2
1:1233510|1289358	sus-SMOC2_0006	exon	ENSSSCG00000004013	SMOC2
1:123474792|123509661	sus-SLC12A1_0004	antisense	ENSSSCG00000004659,ENSSSCG00000046685	SLC12A1
1:123474792|123515620	sus-SLC12A1_0001	antisense	ENSSSCG00000004659,ENSSSCG00000046685	SLC12A1
1:123474792|123538746	sus-SLC12A1_0003	antisense	ENSSSCG00000004659,ENSSSCG00000046685	SLC12A1
1:12353964|12362794	sus-ENSSSCG00000004071_0005	exon	ENSSSCG00000004071	CNKSR3
1:12353964|12373696	sus-ENSSSCG00000004071_0006	exon	ENSSSCG00000004071	CNKSR3
1:12353964|12382167		exon	ENSSSCG00000004071	CNKSR3
1:123607338|123610250	sus-MYEF2_0002	exon	ENSSSCG00000004661	MYEF2
1:123607338|123616497	sus-MYEF2_0003	exon	ENSSSCG00000004661	MYEF2
1:123607338|123626697	sus-MYEF2_0001	exon	ENSSSCG00000004661	MYEF2
1:12361987|12362794		exon	ENSSSCG00000004071	CNKSR3		mmu-Cnksr3_0023
1:12361987|12369944		exon	ENSSSCG00000004071	CNKSR3
1:12361987|12373696		exon	ENSSSCG00000004071	CNKSR3		mmu-Cnksr3_0003
1:12361987|12376129	sus-ENSSSCG00000004071_0004	exon	ENSSSCG00000004071	CNKSR3	hsa-CNKSR3_0005	mmu-Cnksr3_0004
1:12361987|12382167		exon	ENSSSCG00000004071	CNKSR3
1:123624235|123626566		exon	ENSSSCG00000004661	MYEF2	hsa-MYEF2_0016
1:123644822|123656507	sus-SLC24A5_0001	antisense	ENSSSCG00000004662	SLC24A5
1:123644822|123671511	sus-SLC24A5_0009	antisense	ENSSSCG00000004662	SLC24A5
1:123644822|123681596	sus-SLC24A5_0002	antisense	ENSSSCG00000004662	SLC24A5
1:12373577|12381510		exon	ENSSSCG00000004071	CNKSR3
1:12376070|12388087		exon	ENSSSCG00000004071	CNKSR3
1:12381442|12388087	sus-ENSSSCG00000004071_0002	exon	ENSSSCG00000004071	CNKSR3
1:12382021|12388087		exon	ENSSSCG00000004071	CNKSR3
1:12387963|12396662	sus-ENSSSCG00000004071_0008	intron	ENSSSCG00000004071	CNKSR3
1:12391906|12392694		exon	ENSSSCG00000004071	CNKSR3
1:124001327|124002004		exon	ENSSSCG00000004663	SEMA6D	hsa-SEMA6D_0002
1:126078503|126082755		exon	ENSSSCG00000004666
1:126080090|126082755	sus-ENSSSCG00000004666_0001	exon	ENSSSCG00000004666
1:126088916|126091137	sus-ENSSSCG00000004666_0004	exon	ENSSSCG00000004666
1:126088916|126114467	sus-ENSSSCG00000004666_0002	exon	ENSSSCG00000004666
1:126102976|126114467		exon	ENSSSCG00000004666
1:126169042|126174995	sus-BLOC1S6_0001	exon	ENSSSCG00000037384	BLOC1S6
1:126244914|126259616		exon	ENSSSCG00000004668	SLC30A4	hsa-SLC30A4_0001
1:126257521|126259616		exon	ENSSSCG00000004668	SLC30A4	hsa-SLC30A4_0003
1:1262952|1289358	sus-SMOC2_0001	exon	ENSSSCG00000004013	SMOC2	hsa-SMOC2_0001
1:126317618|126332797		exon	ENSSSCG00000004671	SPATA5L1
1:126591975|126595471	sus-DUOX1_0001	exon	ENSSSCG00000004675,ENSSSCG00000004676	DUOX1,DUOXA2
1:126674492|126678967	sus-SORD_0001	exon	ENSSSCG00000004679	SORD	hsa-SORD_0001
1:126905336|126909243		exon	ENSSSCG00000004684	SPG11
1:126905336|126929183	sus-SPG11_0003	exon	ENSSSCG00000004684	SPG11	hsa-SPG11_0006
1:126905336|126953734		exon	ENSSSCG00000004684	SPG11
1:126906617|126930418		exon	ENSSSCG00000004684	SPG11
1:126906617|126930508		intron	ENSSSCG00000004684	SPG11
1:126914266|126922332	sus-SPG11_0005	exon	ENSSSCG00000004684	SPG11
1:126914266|126929183	sus-SPG11_0001	exon	ENSSSCG00000004684	SPG11	hsa-SPG11_0010
1:126914266|126930418	sus-SPG11_0013	exon	ENSSSCG00000004684	SPG11
1:126914266|126932539	sus-SPG11_0015	exon	ENSSSCG00000004684	SPG11
1:126914266|126953734	sus-SPG11_0019	exon	ENSSSCG00000004684	SPG11
1:126914266|126955106	sus-SPG11_0024	exon	ENSSSCG00000004684	SPG11
1:126914266|126976311		exon	ENSSSCG00000004684	SPG11
1:126916508|126929183	sus-SPG11_0008	exon	ENSSSCG00000004684	SPG11
1:126929007|126932539		exon	ENSSSCG00000004684	SPG11
1:126930995|126932539	sus-SPG11_0014	exon	ENSSSCG00000004684	SPG11
1:126930995|126942068	sus-SPG11_0022	exon	ENSSSCG00000004684	SPG11
1:126930995|126944594	sus-SPG11_0011	exon	ENSSSCG00000004684	SPG11
1:126937149|126942068	sus-SPG11_0023	exon	ENSSSCG00000004684	SPG11
1:126937149|126948918		exon	ENSSSCG00000004684	SPG11
1:126944528|126948918		exon	ENSSSCG00000004684	SPG11
1:126944528|126953734		exon	ENSSSCG00000004684	SPG11
1:126971421|126976311	sus-SPG11_0021	exon	ENSSSCG00000004684	SPG11
1:126975558|126986124		exon	ENSSSCG00000004684	SPG11
1:127046809|127068976	sus-CTDSPL2_0003	intron	ENSSSCG00000035827	CTDSPL2	hsa-CTDSPL2_0007
1:127046809|127090833		intron	ENSSSCG00000035827	CTDSPL2
1:127050711|127053985		intron	ENSSSCG00000035827	CTDSPL2	hsa-CTDSPL2_0025
1:127050711|127068976	sus-CTDSPL2_0004	intron	ENSSSCG00000035827	CTDSPL2	hsa-CTDSPL2_0005
1:127053481|127059116	sus-CTDSPL2_0009	exon	ENSSSCG00000035827	CTDSPL2
1:127053481|127068976	sus-CTDSPL2_0002	exon	ENSSSCG00000035827	CTDSPL2	hsa-CTDSPL2_0004
1:127058901|127067039	sus-CTDSPL2_0011	exon	ENSSSCG00000035827	CTDSPL2	hsa-CTDSPL2_0074
1:127058901|127068976	sus-CTDSPL2_0007	exon	ENSSSCG00000035827	CTDSPL2	hsa-CTDSPL2_0053	mmu-Ctdspl2_0029
1:127066890|127068972		exon	ENSSSCG00000035827	CTDSPL2	hsa-CTDSPL2_0042
1:127066890|127068976	sus-CTDSPL2_0001	exon	ENSSSCG00000035827	CTDSPL2	hsa-CTDSPL2_0001
1:127066890|127090833	sus-CTDSPL2_0006	exon	ENSSSCG00000035827	CTDSPL2		mmu-Ctdspl2_0002
1:127175568|127177694	sus-CASC4_0003	exon	ENSSSCG00000023996	CASC4
1:127175568|127207695	sus-CASC4_0001	exon	ENSSSCG00000042155,ENSSSCG00000023996	CASC4	hsa-CASC4_0003	mmu-Casc4_0001
1:127195769|127196307	sus-CASC4_0006	exon	ENSSSCG00000023996	CASC4
1:127195769|127202772		exon	ENSSSCG00000023996	CASC4
1:127200325|127207695	sus-CASC4_0002	exon	ENSSSCG00000023996	CASC4	hsa-CASC4_0002
1:127664249|127670801	sus-WDR76_0004	exon	ENSSSCG00000004695	WDR76
1:127666913|127694376		exon	ENSSSCG00000004695	WDR76
1:127694223|127697928	sus-WDR76_0005	exon	ENSSSCG00000004695	WDR76	hsa-WDR76_0007
1:127694223|127726150		exon	ENSSSCG00000004695	WDR76
1:127695623|127697928	sus-WDR76_0006	exon	ENSSSCG00000004695	WDR76
1:127746552|127748026	sus-MFAP1_0004	exon	ENSSSCG00000040383	MFAP1
1:127746552|127748761	sus-MFAP1_0002	exon	ENSSSCG00000040383	MFAP1
1:127746552|127752193	sus-MFAP1_0003	exon	ENSSSCG00000040383	MFAP1	hsa-MFAP1_0003
1:127748574|127750235	sus-MFAP1_0005	exon	ENSSSCG00000040383	MFAP1
1:127787936|127788700	sus-PDIA3_0003	exon	ENSSSCG00000004700	PDIA3
1:127787936|127794235		exon	ENSSSCG00000004700	PDIA3
1:127787936|127806205	sus-PDIA3_0006	exon	ENSSSCG00000004700,ENSSSCG00000018230	PDIA3,U6
1:127790682|127803886	sus-PDIA3_0007	exon	ENSSSCG00000004700,ENSSSCG00000018230	PDIA3,U6
1:127790682|127806205	sus-PDIA3_0005	exon	ENSSSCG00000004700,ENSSSCG00000018230	PDIA3,U6
1:127794106|127806205	sus-PDIA3_0002	exon	ENSSSCG00000004700,ENSSSCG00000018230	PDIA3,U6	hsa-PDIA3_0002
1:127803769|127806205	sus-PDIA3_0001	exon	ENSSSCG00000004700	PDIA3	hsa-PDIA3_0001
1:127814737|127816061	sus-ENSSSCG00000004701_0005	exon	ENSSSCG00000004701	CATSPER2
1:127821773|127827113	sus-ENSSSCG00000004701_0003	exon	ENSSSCG00000004701,ENSSSCG00000004702	CATSPER2,STRC
1:127876742|127878875	sus-PPIP5K1_0001	exon	ENSSSCG00000004704	PPIP5K1
1:1279137|1289358	sus-SMOC2_0003	exon	ENSSSCG00000004013	SMOC2
1:127968377|127987394	sus-TP53BP1_0006	exon	ENSSSCG00000031949	TP53BP1
1:127972861|127977436	sus-TP53BP1_0010	exon	ENSSSCG00000031949	TP53BP1
1:127977231|127987394	sus-TP53BP1_0003	exon	ENSSSCG00000031949	TP53BP1
1:127977231|127995799	sus-TP53BP1_0011	exon	ENSSSCG00000031949	TP53BP1
1:127986080|127987394	sus-TP53BP1_0002	exon	ENSSSCG00000031949	TP53BP1	hsa-TP53BP1_0001
1:127991143|127992236		exon	ENSSSCG00000031949	TP53BP1
1:127991143|128008819	sus-TP53BP1_0001	exon	ENSSSCG00000031949	TP53BP1
1:127995742|128003586		exon	ENSSSCG00000031949	TP53BP1
1:127998645|128003586		exon	ENSSSCG00000031949	TP53BP1	hsa-TP53BP1_0015
1:127998645|128008819	sus-TP53BP1_0007	exon	ENSSSCG00000031949	TP53BP1	hsa-TP53BP1_0012
1:128001665|128003586		intron	ENSSSCG00000031949	TP53BP1
1:128003103|128003586	sus-TP53BP1_0008	exon	ENSSSCG00000031949	TP53BP1	hsa-TP53BP1_0006
1:128003103|128008819	sus-TP53BP1_0005	exon	ENSSSCG00000031949	TP53BP1	hsa-TP53BP1_0008
1:128003103|128016108	sus-TP53BP1_0012	exon	ENSSSCG00000031949	TP53BP1
1:128004732|128008819		intron	ENSSSCG00000031949	TP53BP1
1:128019734|128026377		exon	ENSSSCG00000031949	TP53BP1
1:128037019|128039298	sus-TUBGCP4_0001	exon	ENSSSCG00000004708	TUBGCP4
1:128064567|128069827		exon	ENSSSCG00000004708	TUBGCP4
1:128064567|128074068		exon	ENSSSCG00000004708	TUBGCP4
1:128073030|128074068	sus-TUBGCP4_0002	exon	ENSSSCG00000004708	TUBGCP4
1:128098556|128099400		exon	ENSSSCG00000004710	ADAL
1:128098556|128101862		exon	ENSSSCG00000004710	ADAL
1:128098579|128101862	sus-ADAL_0003	exon	ENSSSCG00000004710	ADAL
1:128101724|128109814	sus-ADAL_0001	exon	ENSSSCG00000004710	ADAL
1:128101724|128120765		exon	ENSSSCG00000004710	ADAL
1:128108746|128114990		exon	ENSSSCG00000004710	ADAL
1:128108746|128120765		exon	ENSSSCG00000004710	ADAL
1:128119613|128120765	sus-ADAL_0002	exon	ENSSSCG00000004710	ADAL
1:128198|132692	sus-FAM120B_0004	exon	ENSSSCG00000029697	FAM120B
1:128198|147473		exon	ENSSSCG00000029697	FAM120B
1:128198|151593		exon	ENSSSCG00000029697	FAM120B
1:128261241|128261521	sus-CCNDBP1_0001	exon	ENSSSCG00000034771	CCNDBP1
1:128262088|128264137		exon	ENSSSCG00000034771	CCNDBP1
1:128273663|128281515		exon	ENSSSCG00000004716	TMEM62	hsa-TMEM62_0029
1:128273663|128288961		exon	ENSSSCG00000004716	TMEM62
1:128273663|128295890		exon	ENSSSCG00000004716	TMEM62
1:128278842|128295890		exon	ENSSSCG00000004716	TMEM62
1:128281381|128300710		intron	ENSSSCG00000004716	TMEM62
1:128281402|128295890		exon	ENSSSCG00000004716	TMEM62
1:128281402|128300710		exon	ENSSSCG00000004716	TMEM62		mmu-Tmem62_0012
1:128284940|128289636	sus-TMEM62_0010	intron	ENSSSCG00000004716	TMEM62
1:128284940|128295890	sus-TMEM62_0003	exon	ENSSSCG00000004716	TMEM62	hsa-TMEM62_0003
1:128284940|128300710	sus-TMEM62_0005	exon	ENSSSCG00000004716	TMEM62
1:128284940|128303784	sus-TMEM62_0007	exon	ENSSSCG00000004716	TMEM62
1:128288806|128295890	sus-TMEM62_0008	exon	ENSSSCG00000004716	TMEM62
1:128288806|128303784	sus-TMEM62_0006	exon	ENSSSCG00000004716	TMEM62
1:128292703|128295890	sus-TMEM62_0004	exon	ENSSSCG00000004716	TMEM62
1:128292703|128300710		exon	ENSSSCG00000004716	TMEM62
1:128292703|128303784	sus-TMEM62_0001	exon	ENSSSCG00000004716	TMEM62
1:128359488|128378841	sus-UBR1_0007	exon	ENSSSCG00000004717	UBR1	hsa-UBR1_0040
1:128372164|128373685	sus-UBR1_0044	exon	ENSSSCG00000004717	UBR1
1:128372164|128377022		exon	ENSSSCG00000004717	UBR1	hsa-UBR1_0074
1:128372164|128378841		exon	ENSSSCG00000004717	UBR1
1:128372164|128395572		exon	ENSSSCG00000004717	UBR1
1:128374261|128377022	sus-UBR1_0010	exon	ENSSSCG00000004717	UBR1	hsa-UBR1_0021
1:128374261|128378841		exon	ENSSSCG00000004717	UBR1	hsa-UBR1_0113
1:128374261|128387930	sus-UBR1_0034	exon	ENSSSCG00000004717	UBR1		mmu-Ubr1_0056
1:128374261|128388977	sus-UBR1_0039	exon	ENSSSCG00000004717	UBR1
1:128387831|128388977	sus-UBR1_0013	exon	ENSSSCG00000004717	UBR1	hsa-UBR1_0005
1:128388849|128394168		exon	ENSSSCG00000004717	UBR1
1:128393718|128395572		exon	ENSSSCG00000004717	UBR1
1:128401431|128405882		exon	ENSSSCG00000004717	UBR1
1:128401431|128409218	sus-UBR1_0036	exon	ENSSSCG00000004717	UBR1
1:128401431|128412151	sus-UBR1_0046	exon	ENSSSCG00000004717	UBR1
1:128401431|128416787		exon	ENSSSCG00000004717	UBR1
1:128401431|128418449	sus-UBR1_0001	exon	ENSSSCG00000004717	UBR1		mmu-Ubr1_0011
1:128401431|128424110		exon	ENSSSCG00000004717	UBR1
1:128401431|128429004	sus-UBR1_0029	exon	ENSSSCG00000004717	UBR1
1:128401431|128431926	sus-UBR1_0047	exon	ENSSSCG00000004717	UBR1
1:128401431|128436655	sus-UBR1_0020	exon	ENSSSCG00000004717	UBR1
1:128401431|128439559	sus-UBR1_0043	exon	ENSSSCG00000004717	UBR1
1:128401431|128441443	sus-UBR1_0031	exon	ENSSSCG00000004717	UBR1
1:128401431|128451024	sus-UBR1_0030	exon	ENSSSCG00000004717	UBR1
1:128404514|128418449	sus-UBR1_0012	exon	ENSSSCG00000004717	UBR1
1:128405780|128409218		exon	ENSSSCG00000004717	UBR1
1:128405780|128412151		exon	ENSSSCG00000004717	UBR1
1:128416701|128418449		exon	ENSSSCG00000004717	UBR1
1:128423905|128436655		exon	ENSSSCG00000004717	UBR1	hsa-UBR1_0038
1:128423905|128439559	sus-UBR1_0004	exon	ENSSSCG00000004717	UBR1
1:128423905|128441443	sus-UBR1_0002	exon	ENSSSCG00000004717	UBR1
1:128423905|128451024	sus-UBR1_0025	exon	ENSSSCG00000004717	UBR1
1:128427695|128431926	sus-UBR1_0017	exon	ENSSSCG00000004717	UBR1
1:128427695|128436655		exon	ENSSSCG00000004717	UBR1
1:128427695|128441443	sus-UBR1_0014	exon	ENSSSCG00000004717	UBR1
1:128427695|128451024		exon	ENSSSCG00000004717	UBR1
1:128428855|128441443		exon	ENSSSCG00000004717	UBR1
1:128435415|128441443		exon	ENSSSCG00000004717	UBR1
1:128435415|128447960	sus-UBR1_0027	exon	ENSSSCG00000004717	UBR1
1:128441347|128447960	sus-UBR1_0006	exon	ENSSSCG00000004717	UBR1
1:128452957|128459400		exon	ENSSSCG00000004717	UBR1
1:128517403|128521610	sus-TTBK2_0005	exon	ENSSSCG00000004718	TTBK2	hsa-TTBK2_0008
1:128517403|128531330	sus-TTBK2_0024	intron	ENSSSCG00000004718	TTBK2
1:128517403|128562067	sus-TTBK2_0009	exon	ENSSSCG00000004718	TTBK2	hsa-TTBK2_0006	mmu-Cdan1_0009
1:128517403|128582665	sus-TTBK2_0011	exon	ENSSSCG00000004718	TTBK2	hsa-TTBK2_0015	mmu-Cdan1_0011
1:128531219|128562067	sus-TTBK2_0025	intron	ENSSSCG00000004718	TTBK2
1:128552511|128562067	sus-TTBK2_0001	exon	ENSSSCG00000004718	TTBK2	hsa-TTBK2_0100	mmu-Cdan1_0002
1:128552511|128582665	sus-TTBK2_0002	exon	ENSSSCG00000004718	TTBK2	hsa-TTBK2_0002	mmu-Cdan1_0001
1:128552511|128596262	sus-TTBK2_0010	exon	ENSSSCG00000004718	TTBK2	hsa-TTBK2_0009
1:128552511|128606080	sus-TTBK2_0015	exon	ENSSSCG00000004718	TTBK2	hsa-TTBK2_0022
1:128552511|128619168	sus-TTBK2_0018	exon	ENSSSCG00000004718	TTBK2
1:128560051|128582665		exon	ENSSSCG00000004718	TTBK2	hsa-TTBK2_0012
1:128560051|128606080	sus-TTBK2_0030	exon	ENSSSCG00000004718	TTBK2
1:128577029|128582665	sus-TTBK2_0019	exon	ENSSSCG00000004718	TTBK2	hsa-TTBK2_0055
1:128577029|128596262	sus-TTBK2_0007	exon	ENSSSCG00000004718	TTBK2
1:128577029|128606080	sus-TTBK2_0004	exon	ENSSSCG00000004718	TTBK2
1:128616294|128619168	sus-TTBK2_0021	exon	ENSSSCG00000004718	TTBK2	hsa-TTBK2_0065
1:128616294|128630427	sus-TTBK2_0012	exon	ENSSSCG00000004718	TTBK2
1:128618580|128619168		exon	ENSSSCG00000004718	TTBK2
1:128618580|128630427	sus-TTBK2_0023	exon	ENSSSCG00000004718	TTBK2
1:128629154|128630427	sus-TTBK2_0008	exon	ENSSSCG00000004718	TTBK2	hsa-TTBK2_0014	mmu-Cdan1_0018
1:128679848|128681151	sus-STARD9_0005	exon	ENSSSCG00000022039
1:128679848|128691567	sus-STARD9_0004	intron	ENSSSCG00000044105,ENSSSCG00000022039
1:128679848|128697653		intron	ENSSSCG00000044105,ENSSSCG00000022039
1:128679848|128698284	sus-STARD9_0011	intron	ENSSSCG00000044105,ENSSSCG00000022039
1:128712700|128727571	sus-STARD9_0015	intron	ENSSSCG00000044127
1:128727499|128741637		exon	ENSSSCG00000044127
1:128727499|128745267	sus-STARD9_0001	exon	ENSSSCG00000044127
1:128741525|128745267	sus-STARD9_0002	exon	ENSSSCG00000044127
1:128824592|128830204		exon	ENSSSCG00000035719	HAUS2
1:128827100|128830204		exon	ENSSSCG00000035719	HAUS2
1:128852873|128854452		exon	ENSSSCG00000038735	SNAP23
1:128852873|128864219	sus-SNAP23_0004	exon	ENSSSCG00000038735	SNAP23
1:128864102|128866434	sus-SNAP23_0001	exon	ENSSSCG00000038735	SNAP23
1:128926827|128932857		exon	ENSSSCG00000004725	ZNF106
1:128926827|128938193		exon	ENSSSCG00000004725	ZNF106
1:128926827|128938992	sus-ZNF106_0001	exon	ENSSSCG00000004725	ZNF106
1:128937894|128938992		exon	ENSSSCG00000004725	ZNF106
1:128937894|128942193		exon	ENSSSCG00000004725	ZNF106
1:128937894|128945366	sus-ZNF106_0004	exon	ENSSSCG00000004725	ZNF106	hsa-ZNF106_0007
1:128941013|128942193	sus-ZNF106_0009	exon	ENSSSCG00000004725	ZNF106
1:128941013|128945366	sus-ZNF106_0008	exon	ENSSSCG00000004725	ZNF106
1:128941013|128947102	sus-ZNF106_0002	exon	ENSSSCG00000004725	ZNF106	hsa-ZNF106_0034
1:128941013|128951474	sus-ZNF106_0010	exon	ENSSSCG00000004725	ZNF106
1:128941013|128953426	sus-ZNF106_0006	exon	ENSSSCG00000004725	ZNF106
1:128941013|128955031	sus-ZNF106_0012	exon	ENSSSCG00000004725	ZNF106
1:128944061|128945366	sus-ZNF106_0005	exon	ENSSSCG00000004725	ZNF106	hsa-ZNF106_0002
1:128944061|128947102	sus-ZNF106_0014	exon	ENSSSCG00000004725	ZNF106
1:128945232|128947102		exon	ENSSSCG00000004725	ZNF106
1:128949945|128955031		exon	ENSSSCG00000004725	ZNF106
1:128960436|128963148		exon	ENSSSCG00000004728	CAPN3
1:128968343|128969266		exon	ENSSSCG00000004728	CAPN3
1:128968343|128970683	sus-CAPN3_0003	exon	ENSSSCG00000004728	CAPN3
1:128968343|128970706	sus-CAPN3_0001	exon	ENSSSCG00000004728	CAPN3
1:128970537|128975821	sus-CAPN3_0002	exon	ENSSSCG00000004728	CAPN3
1:128974775|128975821		exon	ENSSSCG00000004728	CAPN3
1:129033574|129085684	sus-GANC_0009	exon	ENSSSCG00000004729
1:129035608|129085684	sus-GANC_0005	exon	ENSSSCG00000004729
1:129038052|129047143		exon	ENSSSCG00000004729
1:129038052|129085684	sus-GANC_0018	exon	ENSSSCG00000004729
1:129039956|129085684		exon	ENSSSCG00000004729
1:129047064|129064584	sus-GANC_0011	exon	ENSSSCG00000004729
1:129047064|129085684	sus-GANC_0003	exon	ENSSSCG00000004729
1:129048986|129066662		exon	ENSSSCG00000004729
1:129053475|129064584		exon	ENSSSCG00000004729
1:129053475|129085684	sus-GANC_0001	exon	ENSSSCG00000004729
1:129062737|129064584		exon	ENSSSCG00000004729
1:129062737|129078630	sus-GANC_0010	exon	ENSSSCG00000004729
1:129062737|129085684	sus-GANC_0004	exon	ENSSSCG00000004729
1:129062737|129091034		intron	ENSSSCG00000004729
1:129064488|129078630		exon	ENSSSCG00000004729
1:129064488|129085684	sus-GANC_0022	exon	ENSSSCG00000004729
1:129064488|129090170		exon	ENSSSCG00000004729
1:129066596|129085684	sus-GANC_0012	exon	ENSSSCG00000004729
1:129069516|129085684		exon	ENSSSCG00000004729
1:129078448|129085684	sus-GANC_0006	exon	ENSSSCG00000004729
1:129078448|129090170		exon	ENSSSCG00000004729		hsa-GANC_0021
1:129078448|129091034		intron	ENSSSCG00000004729
1:129078448|129094052		exon	ENSSSCG00000004729
1:129078448|129095920	sus-GANC_0002	exon	ENSSSCG00000004729
1:129093944|129095920	sus-GANC_0024	exon	ENSSSCG00000004729
1:129102981|129114618	sus-TMEM87A_0003	exon	ENSSSCG00000004730	TMEM87A	hsa-TMEM87A_0003
1:129106542|129114618	sus-TMEM87A_0009	exon	ENSSSCG00000004730	TMEM87A
1:129106542|129121595		exon	ENSSSCG00000004730	TMEM87A
1:129114501|129121595	sus-TMEM87A_0001	exon	ENSSSCG00000004730	TMEM87A
1:129119217|129121595	sus-TMEM87A_0011	exon	ENSSSCG00000004730	TMEM87A
1:129139058|129139832	sus-TMEM87A_0005	exon	ENSSSCG00000004730	TMEM87A
1:129154090|129176359		exon	ENSSSCG00000004731	VPS39
1:129163129|129165384	sus-VPS39_0005	exon	ENSSSCG00000004731	VPS39
1:129167634|129185328		exon	ENSSSCG00000004731	VPS39
1:129172162|129176359		exon	ENSSSCG00000004731	VPS39	hsa-VPS39_0005
1:129172162|129185328		exon	ENSSSCG00000004731	VPS39
1:129189239|129192578		exon	ENSSSCG00000004731	VPS39
1:129597881|129602162	sus-MGA_0009	exon	ENSSSCG00000004739	MGA
1:129597881|129608192	sus-MGA_0026	exon	ENSSSCG00000004739	MGA
1:129597881|129611674	sus-MGA_0010	exon	ENSSSCG00000004739	MGA	hsa-MGA_0029
1:129599707|129602162	sus-MGA_0023	exon	ENSSSCG00000004739	MGA
1:129599707|129611674	sus-MGA_0014	exon	ENSSSCG00000004739	MGA	hsa-MGA_0038
1:129601956|129602162		exon	ENSSSCG00000004739	MGA
1:129601956|129608192	sus-MGA_0004	exon	ENSSSCG00000004739	MGA
1:129601956|129611674	sus-MGA_0001	exon	ENSSSCG00000004739	MGA	hsa-MGA_0002
1:129611544|129620833	sus-MGA_0007	exon	ENSSSCG00000004739	MGA
1:129611544|129628002		exon	ENSSSCG00000004739	MGA
1:129611544|129654162	sus-MGA_0032	exon	ENSSSCG00000004739	MGA
1:129611544|129662208	sus-MGA_0031	exon	ENSSSCG00000004739	MGA
1:129622453|129662208	sus-MGA_0012	exon	ENSSSCG00000004739	MGA
1:129625312|129662208		exon	ENSSSCG00000004739	MGA
1:129626813|129662208		exon	ENSSSCG00000004739	MGA
1:129629550|129662208	sus-MGA_0013	exon	ENSSSCG00000004739	MGA
1:129651197|129654162	sus-MGA_0011	exon	ENSSSCG00000004739	MGA	hsa-MGA_0025
1:129651197|129656337	sus-MGA_0002	exon	ENSSSCG00000004739	MGA	hsa-MGA_0001	mmu-Mga_0002
1:129651197|129662208	sus-MGA_0018	exon	ENSSSCG00000004739	MGA
1:129651197|129688206	sus-MGA_0019	exon	ENSSSCG00000004739	MGA
1:129653501|129654162	sus-MGA_0003	exon	ENSSSCG00000004739	MGA
1:129653501|129656337		exon	ENSSSCG00000004739	MGA
1:129653501|129662208		exon	ENSSSCG00000004739	MGA
1:129655893|129662208	sus-MGA_0025	exon	ENSSSCG00000004739	MGA		mmu-Mga_0018
1:129659979|129662208	sus-MGA_0021	exon	ENSSSCG00000004739	MGA	hsa-MGA_0008
1:129659979|129688206	sus-MGA_0020	exon	ENSSSCG00000004739	MGA
1:129687076|129688206	sus-MGA_0017	exon	ENSSSCG00000004739	MGA
1:129687251|129688206	sus-MGA_0022	exon	ENSSSCG00000004739	MGA
1:129841831|129843054	sus-RPAP1_0001	exon	ENSSSCG00000004745	RPAP1
1:129855806|129856183		exon	ENSSSCG00000004745	RPAP1
1:129900964|129901843	sus-RTF1_0001	exon	ENSSSCG00000004747	RTF1		mmu-Rtf1_0002
1:129900964|129913699	sus-RTF1_0004	exon	ENSSSCG00000004747	RTF1
1:129909907|129913699	sus-RTF1_0002	exon	ENSSSCG00000004747	RTF1
1:129974385|129975051	sus-NDUFAF1_0001	exon	ENSSSCG00000004748	NDUFAF1
1:129974385|129979941		exon	ENSSSCG00000004748	NDUFAF1
1:129979756|129990525	sus-NDUFAF1_0003	exon	ENSSSCG00000004748	NDUFAF1
1:129988313|129990525	sus-NDUFAF1_0002	exon	ENSSSCG00000004748	NDUFAF1
1:129993111|130001610		exon	ENSSSCG00000035544
1:129995217|130015941	sus-NUSAP1_0007	exon	ENSSSCG00000035544
1:129998108|130001610	sus-NUSAP1_0001	exon	ENSSSCG00000035544		hsa-NUSAP1_0001
1:130010433|130015941		exon	ENSSSCG00000035544
1:130010433|130016756		exon	ENSSSCG00000035544		hsa-NUSAP1_0008
1:130010433|130029610	sus-NUSAP1_0002	exon	ENSSSCG00000035544
1:130012096|130015941		exon	ENSSSCG00000035544
1:130015785|130016756	sus-NUSAP1_0005	exon	ENSSSCG00000035544
1:130015785|130029610	sus-NUSAP1_0006	exon	ENSSSCG00000035544
1:130089894|130103599	sus-CHP1_0002	exon	ENSSSCG00000004751	CHP1	hsa-CHP1_0002
1:130089894|130112268		exon	ENSSSCG00000004751	CHP1
1:130144033|130146987	sus-EXD1_0001	exon	ENSSSCG00000004752	EXD1
1:130233523|130234250	sus-INO80_0007	exon	ENSSSCG00000004753	INO80	hsa-INO80_0006
1:130233523|130236529		exon	ENSSSCG00000004753	INO80	hsa-INO80_0012
1:130233523|130242062	sus-INO80_0009	exon	ENSSSCG00000004753	INO80	hsa-INO80_0024
1:130233523|130248795		exon	ENSSSCG00000004753	INO80	hsa-INO80_0041
1:130233523|130252032		exon	ENSSSCG00000004753	INO80
1:130233523|130253340		exon	ENSSSCG00000004753	INO80
1:130233523|130256849	sus-INO80_0004	exon	ENSSSCG00000004753	INO80	hsa-INO80_0008
1:130233523|130275035		exon	ENSSSCG00000004753	INO80
1:130233523|130277126		exon	ENSSSCG00000004753	INO80
1:130233523|130278467	sus-INO80_0013	exon	ENSSSCG00000004753	INO80	hsa-INO80_0017
1:130233523|130306313		exon	ENSSSCG00000004753	INO80
1:130233523|130317509		exon	ENSSSCG00000004753	INO80
1:130236347|130242062	sus-INO80_0020	exon	ENSSSCG00000004753	INO80	hsa-INO80_0053
1:130240500|130242062	sus-INO80_0015	exon	ENSSSCG00000004753	INO80	hsa-INO80_0014
1:130247720|130256849	sus-INO80_0023	exon	ENSSSCG00000004753	INO80
1:130247720|130278467	sus-INO80_0011	exon	ENSSSCG00000004753	INO80	hsa-INO80_0019
1:130247720|130294789		exon	ENSSSCG00000004753	INO80
1:130251837|130256849	sus-INO80_0005	exon	ENSSSCG00000004753	INO80	hsa-INO80_0005
1:130251837|130275035	sus-INO80_0026	exon	ENSSSCG00000004753	INO80
1:130251837|130277126	sus-INO80_0034	exon	ENSSSCG00000004753	INO80	hsa-INO80_0174
1:130251837|130278467		exon	ENSSSCG00000004753	INO80
1:130253273|130256849		exon	ENSSSCG00000004753	INO80
1:130253273|130268197		exon	ENSSSCG00000004753	INO80
1:130253273|130269883	sus-INO80_0025	exon	ENSSSCG00000004753	INO80
1:130253273|130301804		exon	ENSSSCG00000004753	INO80
1:130255152|130256849	sus-INO80_0002	exon	ENSSSCG00000004753	INO80	hsa-INO80_0001	mmu-Ino80_0001
1:130255152|130275035		exon	ENSSSCG00000004753	INO80
1:130255152|130277126	sus-INO80_0012	exon	ENSSSCG00000004753	INO80
1:130255152|130278467	sus-INO80_0029	exon	ENSSSCG00000004753	INO80
1:130255838|130278467		exon	ENSSSCG00000004753	INO80
1:130255838|130317509	sus-INO80_0037	exon	ENSSSCG00000004753	INO80
1:130264624|130278467	sus-INO80_0018	exon	ENSSSCG00000004753	INO80
1:130268080|130275035	sus-INO80_0008	exon	ENSSSCG00000004753	INO80	hsa-INO80_0023
1:130268080|130277126	sus-INO80_0024	exon	ENSSSCG00000004753	INO80
1:130268080|130278467		exon	ENSSSCG00000004753	INO80
1:130268080|130337809		exon	ENSSSCG00000004753	INO80
1:130274868|130277126	sus-INO80_0022	exon	ENSSSCG00000004753	INO80	hsa-INO80_0050
1:130274868|130278467		exon	ENSSSCG00000004753	INO80	hsa-INO80_0015
1:130275526|130277126	sus-INO80_0010	exon	ENSSSCG00000004753	INO80		mmu-Ino80_0023
1:130294649|130306313		exon	ENSSSCG00000004753	INO80	hsa-INO80_0035
1:130294649|130324589		exon	ENSSSCG00000004753	INO80
1:130301579|130306313		exon	ENSSSCG00000004753	INO80		mmu-Ino80_0042
1:130301579|130324589	sus-INO80_0006	exon	ENSSSCG00000004753	INO80
1:130333373|130339334		exon	ENSSSCG00000004753	INO80
1:130511107|130515169		exon	ENSSSCG00000004761	ZFYVE19
1:130599844|130606345		exon	ENSSSCG00000004766	RAD51
1:130599844|130628238	sus-ENSSSCG00000004766_0001	exon	ENSSSCG00000004766	RAD51
1:130625416|130628238	sus-ENSSSCG00000004766_0002	exon	ENSSSCG00000004766	RAD51
1:130654082|130660993		exon	ENSSSCG00000039107
1:130660893|130670294	sus-ENSSSCG00000036264_0006	exon	ENSSSCG00000039107
1:130665720|130676496	sus-ENSSSCG00000039107_0011	exon	ENSSSCG00000039107
1:130665926|130676496	sus-ENSSSCG00000039107_0015	exon	ENSSSCG00000039107
1:130670207|130676496		exon	ENSSSCG00000039107		hsa-CASC5_0030
1:130670207|130688145		exon	ENSSSCG00000039107
1:130672232|130686521	sus-ENSSSCG00000039107_0003	exon	ENSSSCG00000039107
1:130672232|130687333	sus-ENSSSCG00000039107_0006	exon	ENSSSCG00000039107
1:130672232|130688145	sus-ENSSSCG00000039107_0001	exon	ENSSSCG00000039107
1:130673682|130686521		exon	ENSSSCG00000039107
1:130686423|130688145		exon	ENSSSCG00000039107		hsa-CASC5_0003
1:130895171|130895934		antisense	ENSSSCG00000004774	IVD
1:131093418|131106285		exon	ENSSSCG00000004782		hsa-BUB1B_0010
1:131093418|131111716	sus-BUB1B_0015	exon	ENSSSCG00000004782
1:131093418|131115321	sus-BUB1B_0003	exon	ENSSSCG00000004782
1:131098976|131104224	sus-BUB1B_0004	exon	ENSSSCG00000004782
1:131098976|131106285	sus-BUB1B_0002	exon	ENSSSCG00000004782
1:131098976|131111716	sus-BUB1B_0017	exon	ENSSSCG00000004782
1:131098976|131120613	sus-BUB1B_0009	exon	ENSSSCG00000004782
1:131103657|131104224		exon	ENSSSCG00000004782
1:131103657|131106285	sus-BUB1B_0010	exon	ENSSSCG00000004782
1:131103657|131111716		exon	ENSSSCG00000004782
1:131105040|131106285	sus-BUB1B_0011	exon	ENSSSCG00000004782
1:131105040|131111716		exon	ENSSSCG00000004782
1:131105040|131120613		exon	ENSSSCG00000004782
1:131106011|131106285		exon	ENSSSCG00000004782		hsa-BUB1B_0008
1:131106011|131111716		exon	ENSSSCG00000004782
1:131106011|131120613		exon	ENSSSCG00000004782
1:131111611|131114296	sus-BUB1B_0014	exon	ENSSSCG00000004782
1:131111611|131115321		exon	ENSSSCG00000004782
1:131111611|131120613	sus-BUB1B_0001	exon	ENSSSCG00000004782		hsa-BUB1B_0001
1:131113576|131120613	sus-BUB1B_0008	exon	ENSSSCG00000004782
1:131251624|131273283		exon	ENSSSCG00000039061	EIF2AK4
1:131260021|131271767		exon	ENSSSCG00000039061	EIF2AK4
1:131262572|131273283	sus-EIF2AK4_0009	exon	ENSSSCG00000039061	EIF2AK4
1:131264914|131265626		exon	ENSSSCG00000039061	EIF2AK4
1:131264914|131271767	sus-EIF2AK4_0005	exon	ENSSSCG00000039061	EIF2AK4
1:131264914|131273283		exon	ENSSSCG00000039061	EIF2AK4
1:131264914|131276453		exon	ENSSSCG00000039061	EIF2AK4	hsa-EIF2AK4_0032
1:131271651|131276453		exon	ENSSSCG00000039061	EIF2AK4
1:131275849|131278818	sus-EIF2AK4_0024	exon	ENSSSCG00000039061	EIF2AK4
1:131275849|131284557	sus-EIF2AK4_0003	exon	ENSSSCG00000039061	EIF2AK4
1:131278582|131284557		exon	ENSSSCG00000039061	EIF2AK4
1:131284456|131288341	sus-EIF2AK4_0008	exon	ENSSSCG00000039061	EIF2AK4
1:131284456|131317230		exon	ENSSSCG00000039061	EIF2AK4
1:131288262|131297222	sus-EIF2AK4_0006	exon	ENSSSCG00000039061	EIF2AK4
1:131289370|131294968	sus-EIF2AK4_0023	exon	ENSSSCG00000039061	EIF2AK4
1:131293724|131297222		intron	ENSSSCG00000039061	EIF2AK4
1:131294846|131313622	sus-EIF2AK4_0018	exon	ENSSSCG00000039061	EIF2AK4
1:131294846|131340853		exon	ENSSSCG00000039061	EIF2AK4
1:131311129|131317230		exon	ENSSSCG00000039061	EIF2AK4
1:131311129|131319812	sus-EIF2AK4_0012	intron	ENSSSCG00000039061	EIF2AK4
1:131311129|131340853		exon	ENSSSCG00000039061	EIF2AK4
1:131313465|131317230		exon	ENSSSCG00000039061	EIF2AK4	hsa-EIF2AK4_0012
1:131313465|131319812	sus-EIF2AK4_0010	intron	ENSSSCG00000039061	EIF2AK4
1:131313465|131340853		exon	ENSSSCG00000039061	EIF2AK4	hsa-EIF2AK4_0010
1:131317115|131340853		exon	ENSSSCG00000039061	EIF2AK4	hsa-EIF2AK4_0043
1:131326820|131331148	sus-EIF2AK4_0020	exon	ENSSSCG00000039061	EIF2AK4
1:131326820|131340853	sus-EIF2AK4_0004	exon	ENSSSCG00000039061	EIF2AK4
1:131326820|131346845	sus-EIF2AK4_0019	intron	ENSSSCG00000039061	EIF2AK4
1:131330996|131340853	sus-EIF2AK4_0002	exon	ENSSSCG00000039061	EIF2AK4
1:131486077|131490746		intron	ENSSSCG00000004787	GPR176
1:131523686|131539474		exon	ENSSSCG00000040418	FSIP1
1:131532627|131539474	sus-FSIP1_0001	exon	ENSSSCG00000040418	FSIP1
1:131562777|131585593	sus-FSIP1_0002	exon	ENSSSCG00000040418	FSIP1
1:131562780|131585593	sus-FSIP1_0003	exon	ENSSSCG00000040418	FSIP1
1:131735681|131736106		exon	ENSSSCG00000004789	THBS1	hsa-THBS1_0012
1:131736845|131737630		exon	ENSSSCG00000004789	THBS1
1:132182227|132228028		intron	ENSSSCG00000041039
1:132263316|132313881		intron	ENSSSCG00000042878
1:132501712|132507671	sus-intergenic_000568	intergenic
1:132501714|132507671		intergenic
1:132753332|132755776	sus-RASGRP1_0002	exon	ENSSSCG00000004791	RASGRP1
1:132753332|132768452	sus-RASGRP1_0001	exon	ENSSSCG00000004791	RASGRP1
1:132769422|132771154	sus-RASGRP1_0003	exon	ENSSSCG00000004791	RASGRP1
1:132793393|132808127	sus-FAM98B_0004	exon	ENSSSCG00000004792	FAM98B
1:132793393|132809690	sus-FAM98B_0003	exon	ENSSSCG00000004792	FAM98B	hsa-FAM98B_0003
1:132799814|132808127	sus-FAM98B_0002	exon	ENSSSCG00000004792	FAM98B
1:132924804|132941536		exon	ENSSSCG00000039393	SPRED1		mmu-Spred1_0004
1:132924804|132963031	sus-SPRED1_0001	exon	ENSSSCG00000039393	SPRED1	hsa-SPRED1_0002	mmu-Spred1_0001
1:132940280|132963031	sus-SPRED1_0002	exon	ENSSSCG00000039393	SPRED1
1:132960386|132963031		intron	ENSSSCG00000039393	SPRED1
1:134409621|134425537		exon	ENSSSCG00000026900,ENSSSCG00000048762	C15orf41
1:134409621|134431681		exon	ENSSSCG00000026900,ENSSSCG00000048762	C15orf41	hsa-C15orf41_0020	mmu-BC052040_0009
1:13449105|13456999	sus-MTRF1L_0002	intron	ENSSSCG00000004076	MTRF1L
1:13452688|13456999	sus-MTRF1L_0001	exon	ENSSSCG00000004076	MTRF1L
1:135782873|135812007	sus-DPH6_0008	exon	ENSSSCG00000035254	DPH6
1:135931968|135933024	sus-ENSSSCG00000033875_0001	intergenic
1:136003627|136010863	sus-ENSSSCG00000033875_0007	intergenic
1:136149009|136164328	sus-AQR_0006	exon	ENSSSCG00000004802	AQR
1:136149009|136175743		exon	ENSSSCG00000004802	AQR	hsa-AQR_0138
1:136149009|136179661		exon	ENSSSCG00000004802	AQR
1:136151793|136188157	sus-AQR_0010	exon	ENSSSCG00000004802	AQR	hsa-AQR_0025
1:136157112|136164328	sus-AQR_0003	exon	ENSSSCG00000004802	AQR
1:136157112|136172329		exon	ENSSSCG00000004802	AQR
1:136157112|136175743		exon	ENSSSCG00000004802	AQR	hsa-AQR_0046
1:136157112|136179661		exon	ENSSSCG00000004802	AQR	hsa-AQR_0055
1:136158848|136161624		exon	ENSSSCG00000004802	AQR	hsa-AQR_0036
1:136164225|136175743	sus-AQR_0007	exon	ENSSSCG00000004802	AQR	hsa-AQR_0009
1:136164225|136179661	sus-AQR_0012	exon	ENSSSCG00000004802	AQR
1:136164225|136188157	sus-AQR_0013	exon	ENSSSCG00000004802	AQR
1:136172209|136175743		exon	ENSSSCG00000004802	AQR	hsa-AQR_0067
1:136172209|136179661		exon	ENSSSCG00000004802	AQR
1:136172209|136188157	sus-AQR_0024	exon	ENSSSCG00000004802	AQR
1:136175602|136179661	sus-AQR_0014	exon	ENSSSCG00000004802	AQR
1:136175602|136185054	sus-AQR_0031	exon	ENSSSCG00000004802	AQR
1:136183363|136199337	sus-AQR_0004	exon	ENSSSCG00000004802	AQR
1:136190466|136195600	sus-AQR_0005	exon	ENSSSCG00000004802	AQR
1:136190466|136199337	sus-AQR_0001	exon	ENSSSCG00000004802	AQR	hsa-AQR_0001
1:136190466|136207882	sus-AQR_0002	exon	ENSSSCG00000004802	AQR	hsa-AQR_0003
1:136190466|136213887	sus-AQR_0016	exon	ENSSSCG00000004802	AQR
1:136203824|136217118	sus-AQR_0018	exon	ENSSSCG00000004802	AQR
1:136203824|136229651		exon	ENSSSCG00000004802	AQR
1:136214805|136229651	sus-AQR_0022	exon	ENSSSCG00000004802	AQR
1:136226171|136229651	sus-AQR_0015	exon	ENSSSCG00000004802	AQR
1:136226171|136233586	sus-AQR_0017	exon	ENSSSCG00000004802	AQR
1:136233203|136233586		exon	ENSSSCG00000004802	AQR
1:136374452|136379622		intergenic
1:136378104|136477179		intergenic
1:136467757|136477179		intergenic
1:136502733|136505985	sus-ENSSSCG00000004806_0002	exon	ENSSSCG00000004806
1:136502733|136507199		exon	ENSSSCG00000004806		hsa-ARHGAP11A_0013
1:136505732|136507199		exon	ENSSSCG00000004806
1:136505732|136516456		exon	ENSSSCG00000004806
1:136514577|136517183		exon	ENSSSCG00000004806
1:136848050|136854824	sus-FMN1_0010	exon	ENSSSCG00000044690	FMN1	hsa-FMN1_0001	mmu-FMN1_0014
1:137118629|137120599	sus-FMN1_0002	intron	ENSSSCG00000040466		hsa-FMN1_0100
1:137180527|137185652		intergenic
1:137207938|137211344		exon	ENSSSCG00000027232
1:137274103|137278275		exon	ENSSSCG00000027232
1:137420453|137423176	sus-ENSSSCG00000030560_0002	exon	ENSSSCG00000030560	IGF1R
1:137428449|137431464	sus-ENSSSCG00000030560_0009	exon	ENSSSCG00000030560	IGF1R
1:137428449|137452742	sus-ENSSSCG00000030560_0006	exon	ENSSSCG00000030560	IGF1R
1:137433027|137435206		exon	ENSSSCG00000030560	IGF1R	hsa-IGF1R_0025
1:137445437|137452742		exon	ENSSSCG00000030560	IGF1R
1:137448140|137452742		exon	ENSSSCG00000030560	IGF1R
1:137547400|137638586		intron	ENSSSCG00000030560	IGF1R
1:137638041|137638586	sus-ENSSSCG00000030560_0001	exon	ENSSSCG00000030560	IGF1R		mmu-Igf1r_0001
1:137638041|137641652		intron	ENSSSCG00000030560	IGF1R
1:137864362|137881369	sus-SYNM_0001	intron	ENSSSCG00000035223
1:137877355|137881369		intron	ENSSSCG00000035223
1:137894642|137926610	sus-TTC23_0008	exon	ENSSSCG00000004813	TTC23
1:137910161|137914255		exon	ENSSSCG00000004813	TTC23
1:137910161|137926610	sus-TTC23_0003	exon	ENSSSCG00000004813	TTC23
1:137910161|137951139	sus-TTC23_0004	exon	ENSSSCG00000004813	TTC23
1:137910161|137954016	sus-TTC23_0010	intron	ENSSSCG00000004813	TTC23
1:137910161|137954019	sus-TTC23_0005	intron	ENSSSCG00000004813	TTC23
1:137910161|137977625		exon	ENSSSCG00000004813	TTC23
1:137950962|137954016		intron	ENSSSCG00000004813	TTC23
1:137950962|137954019		intron	ENSSSCG00000004813	TTC23
1:137950962|137970459		exon	ENSSSCG00000004813	TTC23
1:137950962|137977625	sus-TTC23_0002	exon	ENSSSCG00000004813	TTC23	hsa-TTC23_0001
1:137950962|137982240		intron	ENSSSCG00000004813	TTC23
1:137967035|137970459	sus-TTC23_0006	exon	ENSSSCG00000004813	TTC23
1:137967035|137977625	sus-TTC23_0001	exon	ENSSSCG00000004813	TTC23
1:137967316|137997058	sus-TTC23_0007	exon	ENSSSCG00000004813	TTC23
1:138002317|138051339		exon	ENSSSCG00000004814	LRRC28	hsa-LRRC28_0004
1:138023169|138051339		intron	ENSSSCG00000004814	LRRC28
1:138026421|138051339		intron	ENSSSCG00000004814	LRRC28
1:138026872|138051339	sus-LRRC28_0001	exon	ENSSSCG00000004814	LRRC28	hsa-LRRC28_0018	mmu-Lrrc28_0001
1:138048250|138051339	sus-LRRC28_0006	intron	ENSSSCG00000004814	LRRC28
1:138048253|138051339	sus-LRRC28_0012	intron	ENSSSCG00000004814	LRRC28
1:138107610|138114381		intron	ENSSSCG00000004814	LRRC28
1:138107610|138141536		intron	ENSSSCG00000004814	LRRC28
1:138126809|138141536	sus-LRRC28_0003	exon	ENSSSCG00000004814	LRRC28	hsa-LRRC28_0005	mmu-Lrrc28_0004
1:138126809|138164330		exon	ENSSSCG00000004814	LRRC28	hsa-LRRC28_0020
1:138126809|138166855	sus-LRRC28_0002	exon	ENSSSCG00000004814	LRRC28	hsa-LRRC28_0002
1:138126904|138141536		exon	ENSSSCG00000004814	LRRC28
1:138126904|138164330	sus-LRRC28_0005	exon	ENSSSCG00000004814	LRRC28
1:138126904|138166855	sus-LRRC28_0004	exon	ENSSSCG00000004814	LRRC28
1:138141434|138166855		exon	ENSSSCG00000004814	LRRC28	hsa-LRRC28_0010
1:138164155|138166855	sus-LRRC28_0009	exon	ENSSSCG00000004814	LRRC28
1:138371349|138379240	sus-MEF2A_0013	exon	ENSSSCG00000045487,ENSSSCG00000028771	MEF2A
1:138371349|138417939	sus-MEF2A_0005	exon	ENSSSCG00000045487,ENSSSCG00000028771	MEF2A	hsa-MEF2A_0060
1:138371349|138430915	sus-MEF2A_0009	exon	ENSSSCG00000045487,ENSSSCG00000028771	MEF2A	hsa-MEF2A_0011
1:138371349|138432806	sus-MEF2A_0011	intron	ENSSSCG00000045487,ENSSSCG00000028771	MEF2A
1:138371349|138437311		intron	ENSSSCG00000045487,ENSSSCG00000028771	MEF2A
1:138414524|138432806		intron	ENSSSCG00000028771	MEF2A
1:138414524|138437311		intron	ENSSSCG00000028771	MEF2A
1:138417748|138430915	sus-MEF2A_0007	exon	ENSSSCG00000028771	MEF2A
1:138417748|138432806	sus-MEF2A_0012	intron	ENSSSCG00000028771	MEF2A
1:138417748|138437311		intron	ENSSSCG00000028771	MEF2A
1:138417748|138486301		exon	ENSSSCG00000028771	MEF2A	hsa-MEF2A_0031
1:138432654|138468559		intron	ENSSSCG00000028771	MEF2A
1:138467668|138468559		intron	ENSSSCG00000028771	MEF2A
1:138468428|138472413	sus-MEF2A_0002	exon	ENSSSCG00000028771	MEF2A	hsa-MEF2A_0044	mmu-Mef2a_0001
1:138468428|138486301	sus-MEF2A_0006	exon	ENSSSCG00000028771	MEF2A	hsa-MEF2A_0052	mmu-Mef2a_0043
1:138468625|138470692		intron	ENSSSCG00000028771	MEF2A
1:138468625|138472413	sus-MEF2A_0004	exon	ENSSSCG00000028771	MEF2A		mmu-Mef2a_0002
1:138468625|138486301	sus-MEF2A_0001	exon	ENSSSCG00000028771	MEF2A	hsa-MEF2A_0093	mmu-Mef2a_0003
1:138471133|138472413	sus-MEF2A_0010	exon	ENSSSCG00000028771	MEF2A
1:138471133|138486301		exon	ENSSSCG00000028771	MEF2A
1:138471133|138502057		exon	ENSSSCG00000028771	MEF2A
1:138596423|138613181		intron	ENSSSCG00000025771	U6
1:13859888|13884314	sus-ENSSSCG00000004081_0005	exon	ENSSSCG00000004081
1:13859888|13887249	sus-ENSSSCG00000004081_0001	exon	ENSSSCG00000004081
1:13859888|13946945		intron	ENSSSCG00000004081
1:138688023|138693368	sus-ADAMTS17_0002	exon	ENSSSCG00000038452	ADAMTS17
1:138688023|138703244	sus-ADAMTS17_0003	exon	ENSSSCG00000038452	ADAMTS17
1:138688023|138740595		exon	ENSSSCG00000038452	ADAMTS17
1:139003119|139009572	sus-ADAMTS17_0004	intron	ENSSSCG00000038452	ADAMTS17
1:139175031|139177051	sus-LINS1_0002	exon	ENSSSCG00000004820	LINS1
1:139176345|139177051	sus-LINS1_0001	exon	ENSSSCG00000004820	LINS1
1:139199025|139222545		exon	ENSSSCG00000004821	ASB7
1:13937318|13946945	sus-ENSSSCG00000004081_0008	intergenic
1:139542153|139551616	sus-LRRK1_0001	exon	ENSSSCG00000004823	LRRK1
1:139546620|139551616		exon	ENSSSCG00000004823	LRRK1
1:139573284|139575417		exon	ENSSSCG00000004823	LRRK1
1:139574789|139578175		exon	ENSSSCG00000004823	LRRK1
1:139576528|139578175		exon	ENSSSCG00000004823	LRRK1
1:139595261|139599600		exon	ENSSSCG00000004823	LRRK1
1:139598054|139599600	sus-LRRK1_0003	exon	ENSSSCG00000004823	LRRK1
1:13961739|13962892	sus-ENSSSCG00000004081_0012	intergenic
1:13970061|13970650		intergenic				mmu-Syne1_0229
1:139791489|139791984	sus-CHSY1_0001	exon	ENSSSCG00000004825	CHSY1	hsa-CHSY1_0012
1:13984334|13995601		exon	ENSSSCG00000049158
1:13986471|13986949	sus-ENSSSCG00000004081_0010	exon	ENSSSCG00000049158
1:13986471|13993832		exon	ENSSSCG00000049158
1:13988217|13991080		exon	ENSSSCG00000049158
1:13988217|14002302		exon	ENSSSCG00000049158
1:13990913|14006726		exon	ENSSSCG00000049158
1:13993656|14002302		exon	ENSSSCG00000049158
1:14004568|14006726	sus-ENSSSCG00000004081_0003	exon	ENSSSCG00000049158
1:14004568|14009801	sus-ENSSSCG00000004081_0009	exon	ENSSSCG00000049158
1:14017929|14038852	sus-ENSSSCG00000004081_0033	exon	ENSSSCG00000004082,ENSSSCG00000049158
1:14023435|14024828		intron	ENSSSCG00000049158		hsa-SYNE1_0339
1:14028894|14030311	sus-ENSSSCG00000004081_0031	intron	ENSSSCG00000004082
1:14028894|14038852		exon	ENSSSCG00000004082
1:14030171|14084086	sus-ENSSSCG00000031744_0009	intron	ENSSSCG00000004082,ENSSSCG00000031744
1:14038312|14038852	sus-ENSSSCG00000004081_0006	exon	ENSSSCG00000004082
1:14038312|14047923	sus-ENSSSCG00000004081_0011	intron	ENSSSCG00000004082
1:14038312|14052339	sus-ENSSSCG00000004081_0029	intron	ENSSSCG00000004082
1:14038312|14061846		exon	ENSSSCG00000004082
1:14038312|14062892		exon	ENSSSCG00000004082
1:14046058|14047923	sus-intergenic_000233	intron	ENSSSCG00000004082
1:14046058|14052339		intron	ENSSSCG00000004082
1:14046058|14062892	sus-intergenic_000763	exon	ENSSSCG00000004082
1:14052148|14062892	sus-intergenic_003168	intron	ENSSSCG00000004082
1:14052148|14074352		intron	ENSSSCG00000004082,ENSSSCG00000031744
1:14069211|14074352	sus-ENSSSCG00000031744_0001	exon	ENSSSCG00000004082,ENSSSCG00000031744		hsa-SYNE1_0007
1:14069211|14084086		exon	ENSSSCG00000004082,ENSSSCG00000031744
1:14069236|14074352	sus-ENSSSCG00000031744_0002	exon	ENSSSCG00000004082,ENSSSCG00000031744
1:14069236|14084086	sus-ENSSSCG00000031744_0007	exon	ENSSSCG00000004082,ENSSSCG00000031744
1:14073062|14087377		exon	ENSSSCG00000004082,ENSSSCG00000031744
1:14079141|14084086	sus-ENSSSCG00000031744_0003	exon	ENSSSCG00000004082,ENSSSCG00000031744
1:14079141|14089226	sus-ENSSSCG00000031744_0010	exon	ENSSSCG00000004082,ENSSSCG00000031744
1:14079141|14090306		exon	ENSSSCG00000004082,ENSSSCG00000031744
1:14079141|14095458		exon	ENSSSCG00000004082,ENSSSCG00000031744
1:14087204|14089226		exon	ENSSSCG00000004082,ENSSSCG00000031744		hsa-SYNE1_0018
1:14087204|14090306		exon	ENSSSCG00000004082,ENSSSCG00000031744		hsa-SYNE1_0018
1:14087204|14093357		exon	ENSSSCG00000004082,ENSSSCG00000031744
1:14089095|14095458		exon	ENSSSCG00000004082,ENSSSCG00000031744
1:14090110|14093357	sus-ENSSSCG00000031744_0012	exon	ENSSSCG00000004082,ENSSSCG00000031744
1:14090110|14095458		exon	ENSSSCG00000004082,ENSSSCG00000031744
1:14108477|14115041		exon	ENSSSCG00000004082
1:14108477|14117708	sus-intergenic_003393	exon	ENSSSCG00000004082
1:14108477|14127285		exon	ENSSSCG00000004082
1:14108477|14131682		exon	ENSSSCG00000004082
1:14108477|14139998		exon	ENSSSCG00000004082
1:14108477|14143781	sus-intergenic_004041	exon	ENSSSCG00000004082
1:14108477|14156538	sus-ENSSSCG00000004082_0011	exon	ENSSSCG00000004082
1:14108477|14167020	sus-ENSSSCG00000004082_0001	exon	ENSSSCG00000004082
1:14108477|14174098	sus-ENSSSCG00000004082_0002	exon	ENSSSCG00000004082
1:14108477|14175155	sus-ENSSSCG00000004082_0008	exon	ENSSSCG00000004082
1:14108477|14186773		exon	ENSSSCG00000004082
1:14108477|14188834	sus-ENSSSCG00000004082_0004	exon	ENSSSCG00000004082
1:14111110|14127285	sus-intergenic_004741	exon	ENSSSCG00000004082
1:14114317|14115041		exon	ENSSSCG00000004082
1:14120880|14127285		exon	ENSSSCG00000004082
1:14127160|14167020		exon	ENSSSCG00000004082
1:14131527|14139998		exon	ENSSSCG00000004082
1:14139840|14143781	sus-intergenic_000036	exon	ENSSSCG00000004082		hsa-SYNE1_0004
1:14139840|14156538		exon	ENSSSCG00000004082		hsa-SYNE1_0023
1:14143615|14167020		exon	ENSSSCG00000004082		hsa-SYNE1_0114
1:14156376|14167020	sus-ENSSSCG00000004082_0010	exon	ENSSSCG00000004082
1:14156376|14174098		exon	ENSSSCG00000004082
1:141653117|141662713		exon	ENSSSCG00000004830
1:141657499|141662713		exon	ENSSSCG00000004830		hsa-ATP10A_0005
1:141657503|141662713		exon	ENSSSCG00000004830
1:14165762|14167020	sus-ENSSSCG00000004082_0012	exon	ENSSSCG00000004082		hsa-SYNE1_0293
1:14174822|14181376	sus-ENSSSCG00000004082_0006	exon	ENSSSCG00000004082
1:14174822|14184873		exon	ENSSSCG00000004082
1:14174822|14191981		exon	ENSSSCG00000004082
1:14178458|14186773		exon	ENSSSCG00000004082
1:14186645|14188834	sus-ENSSSCG00000004082_0003	exon	ENSSSCG00000004082
1:141920484|141927044	sus-UBE3A_0005	exon	ENSSSCG00000004832	UBE3A	hsa-UBE3A_0005	mmu-Ube3a_0006
1:141920484|141935409	sus-UBE3A_0013	intron	ENSSSCG00000004832	UBE3A
1:141920484|141953904	sus-UBE3A_0009	exon	ENSSSCG00000004832	UBE3A	hsa-UBE3A_0012
1:141920484|141960820	sus-UBE3A_0007	exon	ENSSSCG00000004832	UBE3A
1:141920484|141983609	sus-UBE3A_0006	exon	ENSSSCG00000004832	UBE3A	hsa-UBE3A_0007	mmu-Ube3a_0008
1:141923694|141935409		intron	ENSSSCG00000004832	UBE3A
1:141923694|141960820	sus-UBE3A_0008	exon	ENSSSCG00000004832	UBE3A
1:141953600|141960820	sus-UBE3A_0001	exon	ENSSSCG00000004832	UBE3A
1:141953600|141976711	sus-UBE3A_0003	exon	ENSSSCG00000004832	UBE3A	hsa-UBE3A_0002	mmu-Ube3a_0002
1:141953600|141983609	sus-UBE3A_0002	exon	ENSSSCG00000004832	UBE3A
1:141953600|141995129	sus-UBE3A_0021	exon	ENSSSCG00000004832	UBE3A
1:141953600|141996008		exon	ENSSSCG00000004832	UBE3A
1:141959574|141976711		exon	ENSSSCG00000004832	UBE3A
1:142027564|142035610	sus-RF00105_0001	intron	ENSSSCG00000050514,ENSSSCG00000020399,ENSSSCG00000019878,ENSSSCG00000019155	SNORD115,SNORD115,SNORD115
1:142154985|142238029		intron	ENSSSCG00000033031,ENSSSCG00000051443
1:14373232|14374308	sus-ESR1_0003	intron	ENSSSCG00000025777	ESR1
1:14373232|14416451		intron	ENSSSCG00000025777	ESR1
1:143881204|143884532	sus-MTMR10_0001	exon	ENSSSCG00000004844	MTMR10
1:143881204|143891028	sus-MTMR10_0002	exon	ENSSSCG00000004844	MTMR10	hsa-MTMR10_0002
1:143883868|143897475		exon	ENSSSCG00000004844	MTMR10
1:143897307|143904063		exon	ENSSSCG00000004844	MTMR10
1:143919778|143960599	sus-FAN1_0007	exon	ENSSSCG00000004845	FAN1
1:143931376|143960599	sus-FAN1_0009	exon	ENSSSCG00000004845	FAN1
1:143935237|143936008		exon	ENSSSCG00000004845	FAN1
1:143935237|143960599	sus-FAN1_0010	exon	ENSSSCG00000004845	FAN1
1:143941637|143949610		exon	ENSSSCG00000004845	FAN1
1:143949377|143950512	sus-FAN1_0015	intron	ENSSSCG00000004845	FAN1
1:143949377|143956550		exon	ENSSSCG00000004845	FAN1
1:143949377|143960599	sus-FAN1_0001	exon	ENSSSCG00000004845	FAN1
1:143950381|143950846	sus-FAN1_0018	antisense	ENSSSCG00000004845	FAN1
1:143953852|143960599	sus-FAN1_0006	exon	ENSSSCG00000004845	FAN1
1:143959205|143960599	sus-FAN1_0005	exon	ENSSSCG00000004845	FAN1
1:143980391|143990559	sus-MPHOSPH10_0004	exon	ENSSSCG00000004847	MPHOSPH10
1:143984154|143988782	sus-MPHOSPH10_0005	exon	ENSSSCG00000004847	MPHOSPH10
1:143984154|143990559	sus-MPHOSPH10_0002	exon	ENSSSCG00000004847	MPHOSPH10
1:143985277|143990559		exon	ENSSSCG00000004847	MPHOSPH10
1:14408861|14457143		intron	ENSSSCG00000025777	ESR1
1:14416335|14457143	sus-ESR1_0001	exon	ENSSSCG00000025777	ESR1
1:144242532|144243522	sus-APBA2_0001	exon	ENSSSCG00000004849	APBA2
1:14456953|14457143		exon	ENSSSCG00000025777	ESR1	hsa-ESR1_0006
1:144577089|144579357		intron	ENSSSCG00000004850	FAM189A1
1:144935136|144936903		exon	ENSSSCG00000004854	TJP1	hsa-TJP1_0173
1:144938660|144956314		exon	ENSSSCG00000004854	TJP1
1:144947357|144956314	sus-ENSSSCG00000004854_0017	exon	ENSSSCG00000004854	TJP1
1:144955042|144979459	sus-ENSSSCG00000004854_0018	exon	ENSSSCG00000050965,ENSSSCG00000004854	TJP1
1:144967552|144967932		exon	ENSSSCG00000004854	TJP1
1:144967552|144968613	sus-ENSSSCG00000004854_0021	exon	ENSSSCG00000004854	TJP1
1:144967552|144969914	sus-ENSSSCG00000004854_0006	exon	ENSSSCG00000004854	TJP1
1:144967552|144979459	sus-ENSSSCG00000004854_0011	exon	ENSSSCG00000050965,ENSSSCG00000004854	TJP1
1:144967552|144996054		exon	ENSSSCG00000050965,ENSSSCG00000004854	TJP1	hsa-TJP1_0040
1:144968394|144979459	sus-ENSSSCG00000004854_0013	exon	ENSSSCG00000050965,ENSSSCG00000004854	TJP1
1:144968394|145000175	sus-ENSSSCG00000004854_0019	exon	ENSSSCG00000050965,ENSSSCG00000004854	TJP1		mmu-Tjp1_0023
1:144969806|144979459		exon	ENSSSCG00000050965,ENSSSCG00000004854	TJP1	hsa-TJP1_0066
1:144974981|144996054	sus-ENSSSCG00000004854_0004	exon	ENSSSCG00000050965,ENSSSCG00000004854	TJP1	hsa-TJP1_0004	mmu-Tjp1_0048
1:144979320|144994883		exon	ENSSSCG00000004854	TJP1
1:144994736|145000175	sus-ENSSSCG00000004854_0005	exon	ENSSSCG00000004854	TJP1
1:144994736|145007664	sus-ENSSSCG00000004854_0003	exon	ENSSSCG00000004854	TJP1	hsa-TJP1_0002	mmu-Tjp1_0002
1:144994736|145028617	sus-ENSSSCG00000004854_0001	exon	ENSSSCG00000004854	TJP1	hsa-TJP1_0162	mmu-Tjp1_0001
1:144999899|145000175	sus-ENSSSCG00000004854_0012	exon	ENSSSCG00000004854	TJP1
1:144999899|145007664	sus-ENSSSCG00000004854_0008	exon	ENSSSCG00000004854	TJP1	hsa-TJP1_0005	mmu-Tjp1_0005
1:144999899|145028617	sus-ENSSSCG00000004854_0002	exon	ENSSSCG00000004854	TJP1	hsa-TJP1_0129
1:145006485|145028617	sus-ENSSSCG00000004854_0007	exon	ENSSSCG00000004854	TJP1	hsa-TJP1_0008	mmu-Tjp1_0009
1:145362533|145369002		exon	ENSSSCG00000005782	TM2D3
1:145555759|145572777	sus-PCSK6_0002	exon	ENSSSCG00000005785	PCSK6
1:145568782|145572777	sus-PCSK6_0001	exon	ENSSSCG00000005785	PCSK6
1:145606820|145638870		exon	ENSSSCG00000005785	PCSK6	hsa-PCSK6_0068
1:145613198|145638870	sus-PCSK6_0004	exon	ENSSSCG00000005785	PCSK6
1:145634728|145638870	sus-PCSK6_0003	exon	ENSSSCG00000005785	PCSK6	hsa-PCSK6_0057
1:145740540|145741595	sus-intergenic_000676	exon	ENSSSCG00000047496
1:145790735|145791222		exon	ENSSSCG00000005787	CTDP1
1:145790735|145803586	sus-CTDP1_0002	exon	ENSSSCG00000005787	CTDP1
1:145793906|145798752	sus-CTDP1_0001	exon	ENSSSCG00000005787	CTDP1
1:145950262|145962620		exon	ENSSSCG00000004856	NFATC1
1:145950262|145964893	sus-NFATC1_0001	exon	ENSSSCG00000004856	NFATC1
1:145954272|145964893	sus-NFATC1_0002	exon	ENSSSCG00000004856	NFATC1
1:145960694|145964893		exon	ENSSSCG00000004856	NFATC1
1:145962448|145964893		exon	ENSSSCG00000004856	NFATC1
1:145976631|145993589		exon	ENSSSCG00000004856	NFATC1
1:145992492|145993589		exon	ENSSSCG00000004856	NFATC1
1:146064386|146078590	sus-ATP9B_0032	exon	ENSSSCG00000004857	ATP9B
1:146094653|146133405		exon	ENSSSCG00000004857	ATP9B
1:146094653|146154450	sus-ATP9B_0016	exon	ENSSSCG00000004857	ATP9B
1:146094653|146194348	sus-ATP9B_0014	exon	ENSSSCG00000004857	ATP9B
1:146128967|146154450	sus-ATP9B_0002	exon	ENSSSCG00000004857	ATP9B	hsa-ATP9B_0002
1:146128967|146194348	sus-ATP9B_0001	exon	ENSSSCG00000004857	ATP9B	hsa-ATP9B_0001
1:146142261|146194348	sus-ATP9B_0020	exon	ENSSSCG00000004857	ATP9B	hsa-ATP9B_0034
1:146154356|146180999		exon	ENSSSCG00000004857	ATP9B
1:146154356|146194348	sus-ATP9B_0003	exon	ENSSSCG00000004857	ATP9B
1:146154356|146200405	sus-ATP9B_0018	exon	ENSSSCG00000004857	ATP9B
1:146154356|146203720	sus-ATP9B_0025	intron	ENSSSCG00000004857	ATP9B
1:146154356|146210585	sus-ATP9B_0007	exon	ENSSSCG00000004857	ATP9B
1:146174106|146194348	sus-ATP9B_0004	exon	ENSSSCG00000004857	ATP9B	hsa-ATP9B_0005
1:146174106|146197571		exon	ENSSSCG00000004857	ATP9B	hsa-ATP9B_0032
1:146174106|146200405	sus-ATP9B_0010	exon	ENSSSCG00000004857	ATP9B	hsa-ATP9B_0008
1:146174106|146210585		exon	ENSSSCG00000004857	ATP9B
1:146180941|146210585	sus-ATP9B_0008	exon	ENSSSCG00000004857	ATP9B	hsa-ATP9B_0016	mmu-Atp9b_0005
1:146194240|146200405	sus-ATP9B_0015	exon	ENSSSCG00000004857	ATP9B	hsa-ATP9B_0027	mmu-Atp9b_0031
1:146194240|146203720	sus-ATP9B_0034	intron	ENSSSCG00000004857	ATP9B
1:146194240|146210585	sus-ATP9B_0024	exon	ENSSSCG00000004857	ATP9B
1:14662109|14662345		exon	ENSSSCG00000004087	CCDC170
1:14662109|14691395		exon	ENSSSCG00000004087	CCDC170	hsa-CCDC170_0004
1:14662109|14708965	sus-CCDC170_0007	exon	ENSSSCG00000004087	CCDC170
1:14662109|14720460	sus-CCDC170_0002	exon	ENSSSCG00000004087	CCDC170	hsa-CCDC170_0003
1:14662109|14721206		intron	ENSSSCG00000004087	CCDC170
1:14691078|14691395		exon	ENSSSCG00000004087	CCDC170
1:14708780|14720460	sus-CCDC170_0003	exon	ENSSSCG00000004087	CCDC170
1:14717658|14717914	sus-CCDC170_0006	exon	ENSSSCG00000004087	CCDC170
1:147381|160431		exon	ENSSSCG00000029697	FAM120B
1:147381|175755	sus-FAM120B_0001	exon	ENSSSCG00000029697	FAM120B
1:147703728|147743393	sus-ZNF236_0011	exon	ENSSSCG00000023533	ZNF236
1:147703728|147767245	sus-ZNF236_0005	exon	ENSSSCG00000023533	ZNF236	hsa-ZNF236_0014
1:147709459|147743393		exon	ENSSSCG00000023533	ZNF236
1:147709459|147767245	sus-ZNF236_0001	exon	ENSSSCG00000023533	ZNF236
1:147722554|147723711		exon	ENSSSCG00000023533	ZNF236
1:147733199|147734250	sus-ZNF236_0008	exon	ENSSSCG00000023533	ZNF236
1:147733199|147743393		exon	ENSSSCG00000023533	ZNF236
1:147733199|147767245		exon	ENSSSCG00000023533	ZNF236	hsa-ZNF236_0003
1:147740930|147743393	sus-ZNF236_0010	exon	ENSSSCG00000023533	ZNF236
1:147740930|147767245	sus-ZNF236_0006	exon	ENSSSCG00000023533	ZNF236
1:147750272|147757351	sus-ZNF236_0002	exon	ENSSSCG00000023533	ZNF236
1:147750272|147767245	sus-ZNF236_0004	exon	ENSSSCG00000023533	ZNF236	hsa-ZNF236_0019
1:147756047|147767245		exon	ENSSSCG00000023533	ZNF236	hsa-ZNF236_0046
1:147765752|147767245	sus-ZNF236_0003	exon	ENSSSCG00000023533	ZNF236	hsa-ZNF236_0003
1:14784421|14792427	sus-ARMT1_0001	exon	ENSSSCG00000004088	ARMT1
1:14786130|14791596	sus-ARMT1_0003	intron	ENSSSCG00000004088	ARMT1
1:14791352|14792427		exon	ENSSSCG00000004088	ARMT1
1:14800957|14801447	sus-RMND1_0003	exon	ENSSSCG00000004089	RMND1	hsa-RMND1_0002
1:14800957|14810268		exon	ENSSSCG00000004089	RMND1
1:14800957|14810294		intron	ENSSSCG00000004089	RMND1
1:14800957|14821765		exon	ENSSSCG00000004089	RMND1	hsa-RMND1_0031
1:148033198|148035098	sus-ZNF516_0007	exon	ENSSSCG00000004859	ZNF516
1:148033198|148079470	sus-ZNF516_0005	exon	ENSSSCG00000004859	ZNF516
1:148078038|148079470	sus-ZNF516_0001	exon	ENSSSCG00000004859	ZNF516
1:148078038|148087593	sus-ZNF516_0003	exon	ENSSSCG00000004859	ZNF516
1:14810160|14817648		exon	ENSSSCG00000004089	RMND1
1:14810160|14851175	sus-RMND1_0009	exon	ENSSSCG00000004089	RMND1
1:14813380|14817648	sus-RMND1_0002	exon	ENSSSCG00000004089	RMND1
1:14813380|14820309	sus-RMND1_0011	exon	ENSSSCG00000004089	RMND1
1:14813380|14851175	sus-RMND1_0010	exon	ENSSSCG00000004089	RMND1
1:14817548|14820309		exon	ENSSSCG00000004089	RMND1
1:14817548|14851175	sus-RMND1_0004	exon	ENSSSCG00000004089	RMND1
1:14817548|14851934	sus-RMND1_0007	exon	ENSSSCG00000004089	RMND1
1:14885681|14886144	sus-ZBTB2_0001	intron	ENSSSCG00000004090	ZBTB2
1:149228411|149258430		exon	ENSSSCG00000033971	ZNF407
1:149258310|149272247	sus-ZNF407_0001	exon	ENSSSCG00000033971	ZNF407	hsa-ZNF407_0003	mmu-Zfp407_0032
1:149258310|149357536	sus-ZNF407_0003	exon	ENSSSCG00000033971	ZNF407	hsa-ZNF407_0004
1:149478221|149488620	sus-ZNF407_0005	exon	ENSSSCG00000033971	ZNF407	hsa-ZNF407_0001
1:151421|175755		exon	ENSSSCG00000029697	FAM120B
1:15194008|15197067	sus-MTHFD1L_0009	exon	ENSSSCG00000004092	MTHFD1L
1:15213063|15250781	sus-MTHFD1L_0016	exon	ENSSSCG00000004092	MTHFD1L
1:15224464|15250781	sus-MTHFD1L_0012	exon	ENSSSCG00000004092	MTHFD1L
1:152571061|152584817		intron	ENSSSCG00000051592
1:152583792|152584817		intergenic
1:15266274|15284758		exon	ENSSSCG00000004092	MTHFD1L
1:152691113|152697783	sus-RTTN_0006	exon	ENSSSCG00000032574	RTTN
1:152700474|152737450	sus-RTTN_0010	exon	ENSSSCG00000032574	RTTN
1:152700516|152737450	sus-RTTN_0025	exon	ENSSSCG00000032574	RTTN
1:152716026|152724125	sus-RTTN_0020	exon	ENSSSCG00000032574	RTTN	hsa-RTTN_0032
1:15271699|15284758	sus-MTHFD1L_0013	exon	ENSSSCG00000004092	MTHFD1L
1:152723999|152737450	sus-RTTN_0002	exon	ENSSSCG00000032574	RTTN
1:152723999|152816784	sus-RTTN_0004	exon	ENSSSCG00000032574	RTTN
1:152738680|152751454	sus-RTTN_0008	exon	ENSSSCG00000032574	RTTN
1:152742465|152746926		exon	ENSSSCG00000032574	RTTN
1:152743539|152746926	sus-RTTN_0003	exon	ENSSSCG00000032574	RTTN	hsa-RTTN_0029
1:152751300|152756079		exon	ENSSSCG00000032574	RTTN
1:152818793|152833780	sus-RTTN_0009	exon	ENSSSCG00000032574	RTTN
1:15281913|15284758	sus-MTHFD1L_0007	exon	ENSSSCG00000004092	MTHFD1L	hsa-MTHFD1L_0114
1:15281913|15293573	sus-MTHFD1L_0001	exon	ENSSSCG00000004092	MTHFD1L	hsa-MTHFD1L_0003
1:15281913|15320349		exon	ENSSSCG00000004092	MTHFD1L	hsa-MTHFD1L_0060
1:152821856|152833780	sus-RTTN_0019	exon	ENSSSCG00000032574	RTTN
1:152831413|152833780	sus-RTTN_0015	exon	ENSSSCG00000032574	RTTN
1:152912981|152946915	sus-CD226_0003	intron	ENSSSCG00000038398	CD226
1:152946568|152946915	sus-CD226_0001	exon	ENSSSCG00000038398	CD226
1:152982074|152987392	sus-intergenic_004802	intron	ENSSSCG00000047328
1:15310676|15313904	sus-MTHFD1L_0011	exon	ENSSSCG00000004092	MTHFD1L
1:15310676|15320349	sus-MTHFD1L_0002	exon	ENSSSCG00000004092	MTHFD1L
1:153201468|153262986	sus-DOK6_0002	exon	ENSSSCG00000028977	DOK6	hsa-DOK6_0002
1:15373485|15374123		exon	ENSSSCG00000032778	PLEKHG1	hsa-PLEKHG1_0004
1:153827818|153848796		exon	ENSSSCG00000032084
1:154008829|154010466	sus-TMX3_0005	exon	ENSSSCG00000004884	TMX3	hsa-TMX3_0006
1:15442942|15443446		exon	ENSSSCG00000032778	PLEKHG1	hsa-PLEKHG1_0019
1:15519368|15524942		intron	ENSSSCG00000032778	PLEKHG1
1:155697262|155727861		exon	ENSSSCG00000004885	CDH19
1:155709086|155727861		exon	ENSSSCG00000004885	CDH19
1:156324349|156329112	sus-CDH7_0015	exon	ENSSSCG00000004886	CDH7
1:156324349|156330729	sus-CDH7_0005	exon	ENSSSCG00000004886	CDH7
1:156324349|156341397	sus-CDH7_0009	exon	ENSSSCG00000004886	CDH7
1:156324349|156363853	sus-CDH7_0006	exon	ENSSSCG00000004886	CDH7
1:156324349|156377356	sus-CDH7_0003	exon	ENSSSCG00000004886	CDH7	hsa-CDH7_0002
1:156360595|156377356	sus-CDH7_0001	exon	ENSSSCG00000004886	CDH7	hsa-CDH7_0001	mmu-Cdh7_0001
1:156360595|156424607	sus-CDH7_0008	exon	ENSSSCG00000004886	CDH7	hsa-CDH7_0007
1:156371447|156377356	sus-CDH7_0004	exon	ENSSSCG00000004886	CDH7	hsa-CDH7_0004	mmu-Cdh7_0002
1:156424202|156424607	sus-CDH7_0007	exon	ENSSSCG00000004886	CDH7	hsa-CDH7_0008
1:158249937|158251386		exon	ENSSSCG00000004893	VPS4B
1:158249937|158258256	sus-VPS4B_0001	exon	ENSSSCG00000004893	VPS4B
1:158261841|158264523	sus-VPS4B_0003	exon	ENSSSCG00000004893	VPS4B
1:158261841|158267526		exon	ENSSSCG00000004893	VPS4B
1:158261841|158269319		exon	ENSSSCG00000004893	VPS4B
1:158302070|158309790	sus-KDSR_0001	exon	ENSSSCG00000025744	KDSR
1:158309599|158319931		exon	ENSSSCG00000025744	KDSR
1:158400351|158403297		intron	ENSSSCG00000025744	KDSR
1:1584180|1588947	sus-AFDN_0016	exon	ENSSSCG00000004018	AFDN
1:158647745|158651001	sus-PHLPP1_0007	exon	ENSSSCG00000004896	PHLPP1	hsa-PHLPP1_0007
1:158660377|158666073		exon	ENSSSCG00000004896	PHLPP1
1:158660377|158679834		exon	ENSSSCG00000004896	PHLPP1
1:158660377|158683129	sus-PHLPP1_0003	exon	ENSSSCG00000004896	PHLPP1	hsa-PHLPP1_0001	mmu-Phlpp1_0001
1:158660377|158703285		exon	ENSSSCG00000004896	PHLPP1
1:158665943|158679834	sus-PHLPP1_0020	exon	ENSSSCG00000004896	PHLPP1
1:158665943|158708970	sus-PHLPP1_0014	exon	ENSSSCG00000004896	PHLPP1
1:158679672|158683129	sus-PHLPP1_0015	exon	ENSSSCG00000004896	PHLPP1	hsa-PHLPP1_0018	mmu-Phlpp1_0012
1:158679672|158693960	sus-PHLPP1_0018	exon	ENSSSCG00000004896	PHLPP1
1:158679672|158700685		exon	ENSSSCG00000004896	PHLPP1
1:158679672|158703285		exon	ENSSSCG00000004896	PHLPP1
1:158679672|158708970		exon	ENSSSCG00000004896	PHLPP1	hsa-PHLPP1_0026
1:158679672|158709994	sus-PHLPP1_0001	exon	ENSSSCG00000004896	PHLPP1	hsa-PHLPP1_0020
1:158679672|158732238	sus-PHLPP1_0016	exon	ENSSSCG00000004896	PHLPP1		mmu-Phlpp1_0016
1:158679672|158758254	sus-PHLPP1_0006	exon	ENSSSCG00000004896	PHLPP1	hsa-PHLPP1_0005
1:158693805|158700685		exon	ENSSSCG00000004896	PHLPP1	hsa-PHLPP1_0095
1:158693805|158709994	sus-PHLPP1_0004	exon	ENSSSCG00000004896	PHLPP1	hsa-PHLPP1_0004
1:158693805|158732238	sus-PHLPP1_0002	exon	ENSSSCG00000004896	PHLPP1
1:158693805|158751374		exon	ENSSSCG00000004896	PHLPP1
1:158693805|158758254	sus-PHLPP1_0005	exon	ENSSSCG00000004896	PHLPP1	hsa-PHLPP1_0006
1:158698016|158708970		exon	ENSSSCG00000004896	PHLPP1
1:158698016|158709994	sus-PHLPP1_0009	exon	ENSSSCG00000004896	PHLPP1	hsa-PHLPP1_0011
1:158708740|158732238		exon	ENSSSCG00000004896	PHLPP1
1:158708740|158758254	sus-PHLPP1_0010	exon	ENSSSCG00000004896	PHLPP1
1:158732072|158751374		exon	ENSSSCG00000004896	PHLPP1
1:158732072|158758254	sus-PHLPP1_0008	exon	ENSSSCG00000004896	PHLPP1
1:158751249|158758254	sus-PHLPP1_0011	exon	ENSSSCG00000004896	PHLPP1	hsa-PHLPP1_0008
1:158751249|158837827	sus-PHLPP1_0025	intron	ENSSSCG00000004896	PHLPP1
1:158803035|158804087		intron	ENSSSCG00000004896	PHLPP1
1:158978565|159006320	sus-ZCCHC2_0015	exon	ENSSSCG00000004897	ZCCHC2
1:158981020|158988560	sus-ZCCHC2_0014	exon	ENSSSCG00000004897	ZCCHC2	hsa-ZCCHC2_0027
1:158981020|159003334	sus-ZCCHC2_0017	exon	ENSSSCG00000004897	ZCCHC2
1:158983390|158991605	sus-ZCCHC2_0003	exon	ENSSSCG00000004897	ZCCHC2
1:158983390|159006320		exon	ENSSSCG00000004897	ZCCHC2
1:158985539|158988560	sus-ZCCHC2_0018	exon	ENSSSCG00000004897	ZCCHC2
1:158985539|158991605		exon	ENSSSCG00000004897	ZCCHC2
1:158985539|159006320	sus-ZCCHC2_0005	exon	ENSSSCG00000004897	ZCCHC2
1:158991493|159006320	sus-ZCCHC2_0016	exon	ENSSSCG00000004897	ZCCHC2
1:159000920|159006320	sus-ZCCHC2_0001	exon	ENSSSCG00000004897	ZCCHC2
1:159161708|159163628		exon	ENSSSCG00000004898	TNFRSF11A
1:159225753|159263265	sus-KIAA1468_0007	exon	ENSSSCG00000004899	RELCH
1:159225753|159271634		intron	ENSSSCG00000004899	RELCH
1:159236964|159263265		exon	ENSSSCG00000004899	RELCH	hsa-KIAA1468_0011
1:159242075|159263265		exon	ENSSSCG00000004899	RELCH
1:159242075|159279434	sus-KIAA1468_0009	exon	ENSSSCG00000004899	RELCH
1:159247372|159263265		exon	ENSSSCG00000004899	RELCH	hsa-KIAA1468_0010
1:159249637|159263265		exon	ENSSSCG00000004899	RELCH	hsa-KIAA1468_0023
1:159276020|159289794	sus-KIAA1468_0001	exon	ENSSSCG00000004899	RELCH	hsa-KIAA1468_0001	mmu-2310035C23Rik_0002
1:159276020|159298536		exon	ENSSSCG00000004899	RELCH	hsa-KIAA1468_0003	mmu-2310035C23Rik_0004
1:159277862|159279434	sus-KIAA1468_0011	exon	ENSSSCG00000004899	RELCH
1:159289328|159298536	sus-KIAA1468_0006	exon	ENSSSCG00000004899	RELCH		mmu-2310035C23Rik_0013
1:159325915|159328719	sus-PIGN_0016	exon	ENSSSCG00000004901	PIGN
1:159325915|159331275	sus-PIGN_0023	exon	ENSSSCG00000004901	PIGN
1:159325915|159333648	sus-PIGN_0018	exon	ENSSSCG00000004901	PIGN
1:159325915|159341833	sus-PIGN_0022	exon	ENSSSCG00000004901	PIGN
1:159325915|159350894	sus-PIGN_0014	exon	ENSSSCG00000004901	PIGN
1:159328598|159333648		exon	ENSSSCG00000004901	PIGN
1:159340708|159350894	sus-PIGN_0001	exon	ENSSSCG00000004901	PIGN
1:159340708|159363267		exon	ENSSSCG00000004901	PIGN
1:159340708|159368396		exon	ENSSSCG00000004901	PIGN
1:159341717|159350894	sus-PIGN_0009	exon	ENSSSCG00000004901	PIGN		mmu-Pign_0050
1:159348253|159368396		exon	ENSSSCG00000004901	PIGN
1:159362084|159381432	sus-PIGN_0030	exon	ENSSSCG00000004901	PIGN
1:159368257|159375875	sus-PIGN_0027	exon	ENSSSCG00000004901	PIGN
1:159368257|159381432		exon	ENSSSCG00000004901	PIGN
1:159371732|159373184	sus-PIGN_0013	exon	ENSSSCG00000004901	PIGN
1:159371732|159375875	sus-PIGN_0010	exon	ENSSSCG00000004901	PIGN
1:159371732|159381432		exon	ENSSSCG00000004901	PIGN
1:159375767|159381432	sus-PIGN_0004	exon	ENSSSCG00000004901	PIGN
1:159375767|159390684	sus-PIGN_0012	exon	ENSSSCG00000004901	PIGN
1:159381330|159392907		exon	ENSSSCG00000004901	PIGN
1:159381330|159398246	sus-PIGN_0006	exon	ENSSSCG00000004901	PIGN
1:159388089|159390684	sus-PIGN_0011	exon	ENSSSCG00000004901	PIGN
1:159388089|159392907	sus-PIGN_0003	exon	ENSSSCG00000004901	PIGN
1:159390070|159390684	sus-PIGN_0031	exon	ENSSSCG00000004901	PIGN
1:159390070|159392907	sus-PIGN_0007	exon	ENSSSCG00000004901	PIGN
1:159764581|159771538		exon	ENSSSCG00000034988
1:159828357|159835966		exon	ENSSSCG00000004903	CDH20	hsa-CDH20_0012
1:159857504|159876791	sus-CDH20_0001	exon	ENSSSCG00000004903	CDH20	hsa-CDH20_0021
1:159866731|159876791		exon	ENSSSCG00000004903	CDH20	hsa-CDH20_0031
1:159876394|159876791	sus-CDH20_0006	exon	ENSSSCG00000004903	CDH20	hsa-CDH20_0009
1:1600087|1611154	sus-AFDN_0015	exon	ENSSSCG00000004018	AFDN
1:16026127|16046215		exon	ENSSSCG00000033578,ENSSSCG00000032525
1:160330|175755	sus-FAM120B_0002	exon	ENSSSCG00000029697	FAM120B
1:1610328|1611154		exon	ENSSSCG00000004018	AFDN		mmu-Mllt4_0041
1:1611009|1614383		exon	ENSSSCG00000004018	AFDN
1:1611009|1620039	sus-AFDN_0018	exon	ENSSSCG00000004018	AFDN
1:161514723|161524503		exon	ENSSSCG00000004907	CCBE1
1:161610640|161612268	sus-LMAN1_0007	intron	ENSSSCG00000004908	LMAN1
1:161610640|161620810	sus-LMAN1_0004	intron	ENSSSCG00000004908	LMAN1
1:161611162|161612268	sus-LMAN1_0002	exon	ENSSSCG00000004908	LMAN1	hsa-LMAN1_0003	mmu-Lman1_0002
1:161611162|161620810	sus-LMAN1_0003	exon	ENSSSCG00000004908	LMAN1	hsa-LMAN1_0004	mmu-Lman1_0006
1:161616211|161620810		exon	ENSSSCG00000004908	LMAN1
1:16172775|16178803	sus-LRP11_0003	exon	ENSSSCG00000004101	LRP11
1:161822246|161832653		exon	ENSSSCG00000004911
1:161882071|161884553		exon	ENSSSCG00000034704	ZNF532
1:161882071|161924707	sus-ZNF532_0008	exon	ENSSSCG00000034704	ZNF532
1:161909790|161910071		exon	ENSSSCG00000034704	ZNF532		mmu-Zfp532_0009
1:161909790|161914336	sus-ZNF532_0004	exon	ENSSSCG00000034704	ZNF532	hsa-ZNF532_0005
1:161909790|161915496		intron	ENSSSCG00000034704	ZNF532
1:161909790|161920459	sus-ZNF532_0005	exon	ENSSSCG00000034704	ZNF532	hsa-ZNF532_0022	mmu-Zfp532_0005
1:161909790|161924704		exon	ENSSSCG00000034704	ZNF532	hsa-ZNF532_0003	mmu-Zfp532_0003
1:161909790|161924707	sus-ZNF532_0001	exon	ENSSSCG00000034704	ZNF532	hsa-ZNF532_0006	mmu-Zfp532_0006
1:161909790|161930861		intron	ENSSSCG00000034704	ZNF532
1:161909790|161939261	sus-ZNF532_0007	exon	ENSSSCG00000034704	ZNF532
1:161909790|161982617		exon	ENSSSCG00000034704	ZNF532	hsa-ZNF532_0031
1:161914174|161924707	sus-ZNF532_0002	exon	ENSSSCG00000034704	ZNF532	hsa-ZNF532_0001
1:161920283|161924707	sus-ZNF532_0003	exon	ENSSSCG00000034704	ZNF532	hsa-ZNF532_0002	mmu-Zfp532_0021
1:161924526|161939261		exon	ENSSSCG00000034704	ZNF532
1:161936899|161939261	sus-ZNF532_0006	exon	ENSSSCG00000034704	ZNF532
1:161936899|161940626	sus-ZNF532_0011	intron	ENSSSCG00000034704	ZNF532
1:161982343|161982617		exon	ENSSSCG00000034704	ZNF532
1:16203521|16224015		exon	ENSSSCG00000004103	PCMT1
1:162084042|162090917		exon	ENSSSCG00000004917	MALT1	hsa-MALT1_0057
1:162085966|162090917		exon	ENSSSCG00000004917	MALT1
1:162098855|162116033		intron	ENSSSCG00000004917	MALT1
1:162101395|162132968		exon	ENSSSCG00000004917	MALT1
1:162115331|162116033		exon	ENSSSCG00000004917	MALT1
1:162115331|162132968		exon	ENSSSCG00000004917	MALT1
1:162117886|162132968	sus-MALT1_0001	exon	ENSSSCG00000004917	MALT1
1:16212428|16224015	sus-PCMT1_0008	intron	ENSSSCG00000004103	PCMT1
1:16213409|16220396		exon	ENSSSCG00000004103	PCMT1
1:16213409|16224015	sus-PCMT1_0006	exon	ENSSSCG00000004103	PCMT1	hsa-PCMT1_0007
1:16213409|16234651	sus-PCMT1_0002	exon	ENSSSCG00000004103	PCMT1	hsa-PCMT1_0001
1:16213456|16224015	sus-PCMT1_0007	exon	ENSSSCG00000004103	PCMT1	hsa-PCMT1_0008
1:16213456|16234651		exon	ENSSSCG00000004103	PCMT1	hsa-PCMT1_0006
1:16218321|16224015	sus-PCMT1_0004	exon	ENSSSCG00000004103	PCMT1	hsa-PCMT1_0005
1:16218321|16234651	sus-PCMT1_0003	exon	ENSSSCG00000004103	PCMT1	hsa-PCMT1_0063
1:162183607|162192531		exon	ENSSSCG00000004918	ALPK2
1:162223123|162224854		exon	ENSSSCG00000004918	ALPK2
1:16223911|16234651	sus-PCMT1_0001	exon	ENSSSCG00000004103	PCMT1	hsa-PCMT1_0002
1:162263608|162269595	sus-ALPK2_0005	exon	ENSSSCG00000004918	ALPK2
1:162263608|162291108		exon	ENSSSCG00000004918	ALPK2
1:162274001|162279422		exon	ENSSSCG00000004918	ALPK2
1:162274001|162291108		exon	ENSSSCG00000004918	ALPK2
1:162277660|162279422		exon	ENSSSCG00000004918	ALPK2
1:162285776|162291108	sus-ALPK2_0001	exon	ENSSSCG00000004918	ALPK2		mmu-Alpk2_0003
1:16233299|16234651	sus-PCMT1_0005	exon	ENSSSCG00000004103	PCMT1	hsa-PCMT1_0004
1:162388369|162395106	sus-NEDD4L_0009	exon	ENSSSCG00000004919	NEDD4L		mmu-Nedd4l_0021
1:162388369|162423028		exon	ENSSSCG00000004919	NEDD4L	hsa-NEDD4L_0008
1:162393433|162395106	sus-NEDD4L_0015	exon	ENSSSCG00000004919	NEDD4L
1:162406547|162421216	sus-NEDD4L_0002	exon	ENSSSCG00000004919	NEDD4L
1:162432478|162439354		exon	ENSSSCG00000004919	NEDD4L
1:1625113|1639323	sus-AFDN_0017	exon	ENSSSCG00000004018	AFDN
1:16251668|16265337		exon	ENSSSCG00000004105	NUP43
1:16255230|16256925	sus-NUP43_0001	exon	ENSSSCG00000004105	NUP43
1:16255230|16261685		exon	ENSSSCG00000004105	NUP43
1:16282640|16290349		exon	ENSSSCG00000004106	LATS1
1:16299708|16304307		exon	ENSSSCG00000004106	LATS1
1:16299708|16307993		exon	ENSSSCG00000004106	LATS1
1:163013886|163017336	sus-ENSSSCG00000004921_0001	exon	ENSSSCG00000004921	ATP8B1	hsa-ATP8B1_0001
1:163013886|163020678	sus-ENSSSCG00000004921_0003	exon	ENSSSCG00000004921	ATP8B1
1:163017062|163020678		exon	ENSSSCG00000004921	ATP8B1
1:163020391|163023943		exon	ENSSSCG00000004921	ATP8B1
1:163020391|163032794		exon	ENSSSCG00000004921	ATP8B1
1:163023323|163032794		exon	ENSSSCG00000004921	ATP8B1
1:163026219|163032794		exon	ENSSSCG00000004921	ATP8B1
1:163026219|163042228		exon	ENSSSCG00000004921	ATP8B1
1:163026219|163044247	sus-ENSSSCG00000004921_0006	exon	ENSSSCG00000004921	ATP8B1
1:16302630|16304307		exon	ENSSSCG00000004106	LATS1
1:16302630|16307993	sus-LATS1_0004	exon	ENSSSCG00000004106	LATS1	hsa-LATS1_0008
1:163029795|163032794		exon	ENSSSCG00000004921	ATP8B1
1:163029795|163042228	sus-ENSSSCG00000004921_0002	exon	ENSSSCG00000004921	ATP8B1
1:16303725|16307993	sus-LATS1_0001	exon	ENSSSCG00000004106	LATS1	hsa-LATS1_0001
1:16307508|16307993	sus-LATS1_0002	exon	ENSSSCG00000004106	LATS1	hsa-LATS1_0043
1:163179357|163188253		exon	ENSSSCG00000004927	CLPX
1:163179357|163189984		exon	ENSSSCG00000004927	CLPX	hsa-CLPX_0014
1:163179357|163200297	sus-CLPX_0006	exon	ENSSSCG00000004927	CLPX	hsa-CLPX_0011
1:163181144|163189984		exon	ENSSSCG00000004927	CLPX
1:163181144|163197984	sus-CLPX_0011	exon	ENSSSCG00000004927	CLPX	hsa-CLPX_0020
1:163184041|163189984	sus-CLPX_0007	exon	ENSSSCG00000004927	CLPX
1:163184041|163197984	sus-CLPX_0002	exon	ENSSSCG00000004927	CLPX	hsa-CLPX_0044
1:163184041|163212239	sus-CLPX_0014	exon	ENSSSCG00000004927	CLPX
1:163189295|163189984	sus-CLPX_0001	exon	ENSSSCG00000004927	CLPX
1:163189295|163197984	sus-CLPX_0012	exon	ENSSSCG00000004927	CLPX
1:163197825|163200297	sus-CLPX_0004	exon	ENSSSCG00000004927	CLPX
1:163197825|163211334	sus-CLPX_0013	exon	ENSSSCG00000004927	CLPX
1:163200143|163211334		exon	ENSSSCG00000004927	CLPX
1:163200143|163212239		exon	ENSSSCG00000004927	CLPX
1:163211217|163212239	sus-CLPX_0005	exon	ENSSSCG00000004927	CLPX
1:163247176|163248150		exon	ENSSSCG00000004928	CILP
1:163283877|163297213		intron	ENSSSCG00000004929	PARP16
1:163293984|163300254		exon	ENSSSCG00000004929	PARP16
1:163293984|163303160		exon	ENSSSCG00000004929	PARP16
1:163294087|163297213	sus-PARP16_0001	exon	ENSSSCG00000004929	PARP16	hsa-PARP16_0003
1:163294087|163300254		exon	ENSSSCG00000004929	PARP16
1:163294087|163303160	sus-PARP16_0003	exon	ENSSSCG00000004929	PARP16	hsa-PARP16_0002
1:163300048|163303160	sus-PARP16_0002	exon	ENSSSCG00000004929	PARP16		mmu-Parp16_0001
1:1633214|1663793	sus-AFDN_0001	exon	ENSSSCG00000004018	AFDN
1:16335745|16337886	sus-KATNA1_0003	exon	ENSSSCG00000004104	KATNA1
1:16335745|16341714	sus-KATNA1_0002	exon	ENSSSCG00000004104	KATNA1
1:16335745|16352420		exon	ENSSSCG00000004104	KATNA1
1:16337729|16341714	sus-KATNA1_0001	exon	ENSSSCG00000004104	KATNA1	hsa-KATNA1_0003	mmu-Katna1_0004
1:163406402|163406924	sus-IGDCC4_0001	exon	ENSSSCG00000004931	IGDCC4
1:163406402|163409502	sus-IGDCC4_0005	exon	ENSSSCG00000004931	IGDCC4
1:163406402|163409621	sus-IGDCC4_0004	intron	ENSSSCG00000004931	IGDCC4
1:163406402|163417074		exon	ENSSSCG00000004931	IGDCC4
1:163406402|163424700	sus-IGDCC4_0003	exon	ENSSSCG00000004931	IGDCC4
1:163408423|163409502		exon	ENSSSCG00000004931	IGDCC4
1:163408423|163409621		intron	ENSSSCG00000004931	IGDCC4
1:163408423|163411923		exon	ENSSSCG00000004931	IGDCC4
1:163408423|163417074		exon	ENSSSCG00000004931	IGDCC4
1:163408423|163424700	sus-IGDCC4_0002	exon	ENSSSCG00000004931	IGDCC4
1:163415526|163417074		exon	ENSSSCG00000004931	IGDCC4		mmu-Igdcc4_0005
1:163415526|163424700		exon	ENSSSCG00000004931	IGDCC4
1:163424559|163426269		exon	ENSSSCG00000004931	IGDCC4
1:163454718|163468815		exon	ENSSSCG00000004934	DPP8
1:163455680|163481032	sus-DPP8_0017	exon	ENSSSCG00000004934	DPP8
1:163457570|163459079	sus-DPP8_0026	exon	ENSSSCG00000004934	DPP8	hsa-DPP8_0050
1:163457570|163467256	sus-DPP8_0023	exon	ENSSSCG00000004934	DPP8	hsa-DPP8_0078	mmu-Dpp8_0020
1:163457570|163469438	sus-DPP8_0019	exon	ENSSSCG00000004934	DPP8	hsa-DPP8_0036
1:163457570|163481032	sus-DPP8_0039	exon	ENSSSCG00000004934	DPP8
1:163467111|163468815		exon	ENSSSCG00000004934	DPP8	hsa-DPP8_0084
1:163467111|163469438	sus-DPP8_0024	exon	ENSSSCG00000004934	DPP8
1:163467111|163472363	sus-DPP8_0033	exon	ENSSSCG00000004934	DPP8
1:163467111|163476090		exon	ENSSSCG00000004934	DPP8
1:163467111|163478399	sus-DPP8_0028	exon	ENSSSCG00000004934	DPP8	hsa-DPP8_0041
1:163467111|163485045	sus-DPP8_0014	exon	ENSSSCG00000004934	DPP8
1:163469286|163478399		exon	ENSSSCG00000004934	DPP8
1:163469286|163481032	sus-DPP8_0035	exon	ENSSSCG00000004934	DPP8
1:163469286|163485045		exon	ENSSSCG00000004934	DPP8
1:163475931|163481032	sus-DPP8_0025	exon	ENSSSCG00000004934	DPP8	hsa-DPP8_0042
1:163475931|163485045	sus-DPP8_0016	exon	ENSSSCG00000004934	DPP8
1:163477441|163478399		exon	ENSSSCG00000004934	DPP8	hsa-DPP8_0092
1:163477441|163481032	sus-DPP8_0036	exon	ENSSSCG00000004934	DPP8
1:163477441|163483080	sus-DPP8_0021	exon	ENSSSCG00000004934	DPP8	hsa-DPP8_0031
1:163477441|163485045	sus-DPP8_0040	exon	ENSSSCG00000004934	DPP8		mmu-Dpp8_0069
1:163477441|163493697	sus-DPP8_0034	exon	ENSSSCG00000004934	DPP8	hsa-DPP8_0086
1:163477441|163503494	sus-DPP8_0045	exon	ENSSSCG00000004934	DPP8
1:163477441|163512795		exon	ENSSSCG00000004934	DPP8	hsa-DPP8_0113
1:163477441|163515510	sus-DPP8_0008	exon	ENSSSCG00000004934	DPP8		mmu-Dpp8_0018
1:163480971|163485045		exon	ENSSSCG00000004934	DPP8
1:163480971|163492308	sus-DPP8_0030	exon	ENSSSCG00000004934	DPP8
1:163482952|163492308	sus-DPP8_0015	exon	ENSSSCG00000004934	DPP8	hsa-DPP8_0025
1:163484935|163492308		exon	ENSSSCG00000004934	DPP8
1:163484935|163515510	sus-DPP8_0002	exon	ENSSSCG00000004934	DPP8
1:163492140|163493697		exon	ENSSSCG00000004934	DPP8	hsa-DPP8_0158
1:163492140|163503494	sus-DPP8_0003	exon	ENSSSCG00000004934	DPP8	hsa-DPP8_0002
1:163492140|163515510		exon	ENSSSCG00000004934	DPP8
1:163493524|163503494		exon	ENSSSCG00000004934	DPP8	hsa-DPP8_0032
1:16352299|16357982	sus-KATNA1_0009	exon	ENSSSCG00000004104	KATNA1
1:16354443|16357982	sus-KATNA1_0008	exon	ENSSSCG00000004104	KATNA1
1:163549777|163561980		exon	ENSSSCG00000004935	HACD3
1:163556521|163558172		exon	ENSSSCG00000004935	HACD3
1:163556521|163560722		exon	ENSSSCG00000004935	HACD3
1:163556521|163561980		exon	ENSSSCG00000004935	HACD3
1:163559185|163560722	sus-HACD3_0003	intron	ENSSSCG00000004935	HACD3
1:163559185|163561980	sus-HACD3_0004	intron	ENSSSCG00000004935	HACD3
1:16355945|16357982	sus-KATNA1_0010	exon	ENSSSCG00000004104	KATNA1
1:163560616|163561980		exon	ENSSSCG00000004935	HACD3
1:163568959|163573446		exon	ENSSSCG00000004936	INTS14
1:163568959|163584738	sus-INTS14_0012	exon	ENSSSCG00000004936	INTS14
1:163568959|163587393	sus-INTS14_0004	exon	ENSSSCG00000004936	INTS14	hsa-VWA9_0019
1:163568959|163598122		exon	ENSSSCG00000004936	INTS14
1:163571159|163584738		exon	ENSSSCG00000004936	INTS14
1:163571159|163587393		exon	ENSSSCG00000004936	INTS14	hsa-VWA9_0002
1:163571159|163598122		exon	ENSSSCG00000004936	INTS14
1:16357848|16359053		exon	ENSSSCG00000004104	KATNA1	hsa-KATNA1_0024
1:163582925|163584738	sus-INTS14_0001	exon	ENSSSCG00000004936	INTS14	hsa-VWA9_0001
1:163582925|163587393		exon	ENSSSCG00000004936	INTS14	hsa-VWA9_0026
1:163582925|163590799		exon	ENSSSCG00000004936	INTS14
1:163582925|163592013		exon	ENSSSCG00000004936	INTS14
1:163582925|163595509	sus-INTS14_0009	exon	ENSSSCG00000004936	INTS14
1:163582925|163598122	sus-INTS14_0005	exon	ENSSSCG00000004936	INTS14
1:163587301|163590799	sus-INTS14_0006	exon	ENSSSCG00000004936	INTS14
1:163587301|163595509	sus-INTS14_0003	exon	ENSSSCG00000004936	INTS14	hsa-VWA9_0036
1:163587301|163598122	sus-INTS14_0011	exon	ENSSSCG00000004936	INTS14
1:163590114|163595509		exon	ENSSSCG00000004936	INTS14	hsa-VWA9_0018
1:163590114|163598122		exon	ENSSSCG00000004936	INTS14	hsa-VWA9_0007
1:16366075|16369805		exon	ENSSSCG00000030067	GINM1
1:16366075|16371076	sus-GINM1_0002	exon	ENSSSCG00000030067	GINM1	hsa-GINM1_0010
1:16366075|16374414	sus-GINM1_0006	exon	ENSSSCG00000030067	GINM1
1:163668862|163674120	sus-DENND4A_0033	exon	ENSSSCG00000004938	DENND4A		mmu-Dennd4a_0032
1:163672098|163674120	sus-DENND4A_0022	exon	ENSSSCG00000004938	DENND4A	hsa-DENND4A_0051
1:163673701|163674120	sus-DENND4A_0018	exon	ENSSSCG00000004938	DENND4A	hsa-DENND4A_0033
1:163673701|163675772	sus-DENND4A_0017	exon	ENSSSCG00000004938	DENND4A	hsa-DENND4A_0073
1:163683280|163693283	sus-DENND4A_0005	exon	ENSSSCG00000004938	DENND4A	hsa-DENND4A_0018
1:16368499|16369805		exon	ENSSSCG00000030067	GINM1
1:16368499|16371076	sus-GINM1_0001	exon	ENSSSCG00000030067	GINM1
1:16368499|16374414	sus-GINM1_0005	exon	ENSSSCG00000030067	GINM1
1:163693167|163697214	sus-DENND4A_0030	exon	ENSSSCG00000004938	DENND4A
1:163693167|163697934	sus-DENND4A_0011	exon	ENSSSCG00000004938	DENND4A	hsa-DENND4A_0020
1:16369649|16371076	sus-GINM1_0004	exon	ENSSSCG00000030067	GINM1
1:16369649|16374414	sus-GINM1_0007	exon	ENSSSCG00000030067	GINM1
1:163697799|163720665	sus-DENND4A_0024	exon	ENSSSCG00000004938	DENND4A
1:16370925|16374414	sus-GINM1_0003	exon	ENSSSCG00000030067	GINM1
1:163711711|163720665	sus-DENND4A_0032	exon	ENSSSCG00000004938	DENND4A
1:163711711|163732246	sus-DENND4A_0002	exon	ENSSSCG00000004938	DENND4A	hsa-DENND4A_0004
1:163711711|163743404	sus-DENND4A_0014	exon	ENSSSCG00000004938	DENND4A	hsa-DENND4A_0015
1:163711711|163758473	sus-DENND4A_0028	exon	ENSSSCG00000004938	DENND4A	hsa-DENND4A_0030
1:163716462|163720665	sus-DENND4A_0035	exon	ENSSSCG00000004938	DENND4A
1:163728917|163758473	sus-DENND4A_0007	exon	ENSSSCG00000004938	DENND4A	hsa-DENND4A_0012
1:163737212|163743404		intron	ENSSSCG00000004938	DENND4A
1:163743155|163747757	sus-DENND4A_0034	intron	ENSSSCG00000004938	DENND4A
1:163743155|163749721	sus-DENND4A_0008	exon	ENSSSCG00000004938	DENND4A	hsa-DENND4A_0212
1:163743155|163758473	sus-DENND4A_0004	exon	ENSSSCG00000004938	DENND4A	hsa-DENND4A_0007
1:163749389|163758473	sus-DENND4A_0006	exon	ENSSSCG00000004938	DENND4A	hsa-DENND4A_0011
1:163821191|163847297	sus-intergenic_001862	intron	ENSSSCG00000044382
1:163825198|163847297		intron	ENSSSCG00000044382
1:163865640|163866262	sus-RAB11A_0001	exon	ENSSSCG00000032312	RAB11A	hsa-RAB11A_0001	mmu-Rab11a_0002
1:163865640|163872243		exon	ENSSSCG00000032312	RAB11A	hsa-RAB11A_0002	mmu-Rab11a_0001
1:1639166|1654852		exon	ENSSSCG00000004018	AFDN	hsa-MLLT4_0079
1:1639166|1663793	sus-AFDN_0002	exon	ENSSSCG00000004018	AFDN	hsa-MLLT4_0141
1:16406041|16413956	sus-PPIL4_0006	exon	ENSSSCG00000028867	PPIL4		mmu-Ppil4_0007
1:16406041|16420284	sus-PPIL4_0002	exon	ENSSSCG00000028867	PPIL4	hsa-PPIL4_0034	mmu-Ppil4_0004
1:16406041|16429248	sus-PPIL4_0001	exon	ENSSSCG00000028867	PPIL4
1:16406808|16407704		exon	ENSSSCG00000028867	PPIL4
1:16406808|16410695	sus-PPIL4_0009	exon	ENSSSCG00000028867	PPIL4
1:16406808|16413956	sus-PPIL4_0010	exon	ENSSSCG00000028867	PPIL4
1:16406808|16415727	sus-PPIL4_0008	exon	ENSSSCG00000028867	PPIL4
1:16406808|16420284		exon	ENSSSCG00000028867	PPIL4		mmu-Ppil4_0028
1:16409726|16413956		exon	ENSSSCG00000028867	PPIL4		mmu-Ppil4_0025
1:16409726|16415727	sus-PPIL4_0005	exon	ENSSSCG00000028867	PPIL4		mmu-Ppil4_0003
1:16409726|16420284	sus-PPIL4_0011	exon	ENSSSCG00000028867	PPIL4
1:16420173|16429248	sus-PPIL4_0003	exon	ENSSSCG00000028867	PPIL4	hsa-PPIL4_0005	mmu-Ppil4_0006
1:164322258|164325164		exon	ENSSSCG00000004941	DIS3L
1:164332754|164340518		exon	ENSSSCG00000004941	DIS3L
1:164335490|164337228		exon	ENSSSCG00000004941	DIS3L
1:164348762|164352028		exon	ENSSSCG00000004941	DIS3L
1:164354260|164357824	sus-TIPIN_0004	exon	ENSSSCG00000004942	TIPIN
1:164354260|164366744		exon	ENSSSCG00000004942,ENSSSCG00000020093	TIPIN,SCARNA14
1:164354260|164367466		exon	ENSSSCG00000004942,ENSSSCG00000020093	TIPIN,SCARNA14
1:164354260|164368175	sus-TIPIN_0005	exon	ENSSSCG00000004942,ENSSSCG00000020093	TIPIN,SCARNA14
1:164357618|164364138	sus-TIPIN_0001	exon	ENSSSCG00000004942,ENSSSCG00000020093	TIPIN,SCARNA14
1:164357618|164366744	sus-TIPIN_0002	exon	ENSSSCG00000004942,ENSSSCG00000020093	TIPIN,SCARNA14
1:164357618|164367466		exon	ENSSSCG00000004942,ENSSSCG00000020093	TIPIN,SCARNA14	hsa-TIPIN_0005
1:164420445|164422619	sus-MAP2K1_0002	exon	ENSSSCG00000004943	MAP2K1	hsa-MAP2K1_0001	mmu-Map2k1_0002
1:164420445|164433489	sus-MAP2K1_0001	exon	ENSSSCG00000004943	MAP2K1		mmu-Map2k1_0001
1:164420445|164460399		exon	ENSSSCG00000004943	MAP2K1
1:164422473|164433489	sus-MAP2K1_0004	exon	ENSSSCG00000004943	MAP2K1		mmu-Map2k1_0006
1:164477797|164478064		intron	ENSSSCG00000004945	RPL4
1:164478190|164478588		intron	ENSSSCG00000019587,ENSSSCG00000004945	SNORD18,RPL4
1:164479303|164480761		exon	ENSSSCG00000019809,ENSSSCG00000004945	SNORD18,RPL4
1:164494016|164498602	sus-ZWILCH_0007	exon	ENSSSCG00000004946	ZWILCH
1:164498484|164504094	sus-ZWILCH_0002	exon	ENSSSCG00000004946	ZWILCH
1:164502811|164504094	sus-ZWILCH_0001	exon	ENSSSCG00000004946	ZWILCH
1:164502811|164505715		exon	ENSSSCG00000004946	ZWILCH
1:164511130|164524300	sus-ZWILCH_0005	exon	ENSSSCG00000004946	ZWILCH
1:164512615|164527479		intron	ENSSSCG00000004946	ZWILCH
1:165096909|165102218	sus-SMAD3_0001	exon	ENSSSCG00000004952	SMAD3	hsa-SMAD3_0001	mmu-Smad3_0001
1:165111743|165114652	sus-SMAD3_0002	exon	ENSSSCG00000004952	SMAD3
1:165133004|165180640		exon	ENSSSCG00000004951	AAGAB
1:165138310|165167234		exon	ENSSSCG00000004951	AAGAB
1:165162980|165167234		exon	ENSSSCG00000004951	AAGAB
1:165162980|165167901	sus-AAGAB_0002	exon	ENSSSCG00000004951	AAGAB
1:165162980|165168640	sus-AAGAB_0001	exon	ENSSSCG00000004951	AAGAB	hsa-AAGAB_0001
1:165162980|165180640	sus-AAGAB_0003	exon	ENSSSCG00000004951	AAGAB
1:16539089|16541051		exon	ENSSSCG00000004110	TAB2		mmu-Tab2_0002
1:1654692|1663793	sus-AFDN_0004	exon	ENSSSCG00000004018	AFDN
1:1654692|1688699	sus-AFDN_0023	intron	ENSSSCG00000004018,ENSSSCG00000038097	AFDN,ssc-mir-9824
1:16558808|16566086	sus-TAB2_0001	exon	ENSSSCG00000004110	TAB2	hsa-TAB2_0001
1:16558808|16584612	sus-TAB2_0002	intron	ENSSSCG00000004110	TAB2	hsa-TAB2_0004
1:16565896|16584612		intron	ENSSSCG00000004110	TAB2	hsa-TAB2_0030	mmu-Tab2_0005
1:1657903|1663793	sus-AFDN_0008	exon	ENSSSCG00000004018	AFDN
[truncated: 50,920 more rows]
