# Supplementary material for: circRNAome profiling reveals circFgfr2 regulates myogenesis and muscle regeneration via a feedback loop
Source: J Cachexia Sarcopenia Muscle. 2021 Nov 22;13(1):696–712. doi: 10.1002/jcsm.12859 (PMC8818660; doi:10.1002/jcsm.12859)
Supplement: Supplementary file 5 — Table S3. The circular junction of circRNAs was identified using divergent primers in Sanger sequencing. [file JCSM-13-696-s009.xlsx]

## Sheet: Sheet1
	Table S3. The circular junction of circRNAs was identified by using a divergent primer on Sanger sequencing.
	Location	Divergent primers	Length	Junctin sequencing
	1:100589849-100613174	GTGCACCTGGAGATGCTGTTC	241
		TGTACAATGCTCAGACAGGCA
	1:137638040-137638586	CTAAGGAATGCGGGGACTTGT	259
		GTGAGCTTGGGAAAGCGGTA
	1:55666251-55669095	AATCTGTTGGGCAGCTGTGG	226
		GGTGGATTCCTCTGCTGGAG
	10:29037749-29038934	CTAAGGAATGCGGGGACTTGT	236
		GTGAGCTTGGGAAAGCGGTA
	11:1141223-1141776	CCCAGTGAGCTGTTCTCGTC	202
		GGTAGTCAACCTGGGACCCT
	12:11669305-11671052	AGCCACTGTCAAGGCAAAGAC	152
		GTTATCCCCTTCATCACCTTGC
	12:11669305-11672541	ACGTCAACAATGAGTGGGCA	253
		TTTACCACTGGGTTGGGTGG
	13:120778215-120779879	TGGAGAAACTAACCTGAAGACACA	202
		AAGGCCACCACTTCGAACAA
	13:120931035-120935351	GTGATGACCTGGCACTCGAT	520
		CACAGAACTGCTGTATACCGTCT
	14:43569250-43569748	CCAGAAGAGTTTGGGAGAAGTA	174
		GCTCACTCTCCAGCACCTG
	15:60407129-60414442	CGTTCCTGAGCCTGAGGTTA	399
		TGCTCGGCAGGGGTTTTAAG
	18:54393585-54404485	GGAAAACGCTGCGTGGATAA	553
		TCTGTGTTCCCCTTGGTAGGT
	4:67679792-67689219	GACCCAGAGTAGCTTTCCAGAC	316
		CCAAAGAGCATCCCCGCAAA
	6:157293186-157294263	GGCAGCATGATCTTGAGAGTGA	174
		CCAGATTTCCTTGGCACGATT
	6:29344145-29357287	AAGCCTTATTCGCAGTCCCT	334
		AGCTCACCACCTGGTAATTTGA
	6:98833465-98842928	CCTTGCATGCTTCGAAACTCT	233
		TGCACAAATAAGGCTCCTCCA
	7:26644982-26664601	AGGTCTTACAGGATTCCTTGTCTA	268
		TCCAGAGGTGGGTCTAAGGT
	8:112308513-112313657	AACAAGCACACTGGGAAGGAT	222
		TATTCCAGCATCTGCCACCAA
	7:64286781-64287500	AAGAGCCTGAACCTCTGCAC	155
		TGTAGCATGGACTGGTTGGAG
	8:130257255-130264004	TGAATGCTCAGGAAGTGGGAAA	229
		CTGACGGTCCAGATTCCGAG
	8:3012368-3014564	GGGATGACCGCTCCTACAAG	213
		GTAGGAGATCATGTCTGGCCG
	8:80787215-80815987	AGTGGTGTTTGGACCGACTC	266
		TGCTTCAGGGCACTTGTGAT
	9:114937098-114951665	CGCTTCAGTAGAATGTGGTGC	258
		TCGGTATTCTTAGGTCCCTCTC
	1:113097706-113102025	ATAGAGGCAGAAGCAATAGAAGATA	172
		TCACAGTCCTTGACAAAAGCA
