# Supplementary material for: circRNAome profiling reveals circFgfr2 regulates myogenesis and muscle regeneration via a feedback loop
Source: J Cachexia Sarcopenia Muscle. 2021 Nov 22;13(1):696–712. doi: 10.1002/jcsm.12859 (PMC8818660; doi:10.1002/jcsm.12859)
Supplement: Supplementary file 6 — Table S4. Differentially expressed circRNAs during skeletal muscle development in pigs. [file JCSM-13-696-s004.xlsx]

## Sheet: Supplementary Table S3
Table S4. Differentially expressed circRNAs during skeletal muscle development in pigs.
circRNA_ID	Color	Module	Host_gene_ID	Host_gene_name
1:121098416|121104566	black	M1	ENSSSCG00000004635	SPPL2A
1:129841831|129843054	black	M1	ENSSSCG00000004745	RPAP1
1:132501712|132507671	black	M1
1:146194240|146210585	black	M1	ENSSSCG00000004857	ATP9B
1:202207302|202225299	black	M1	ENSSSCG00000028406	FOCAD
1:209264311|209265789	black	M1	ENSSSCG00000005191	MPDZ
1:239396097|239416318	black	M1	ENSSSCG00000005366	NCBP1
10:15051106|15056946	black	M1	ENSSSCG00000010863	AHCTF1
11:21807483|21810766	black	M1	ENSSSCG00000023738	COG3
11:47849408|47851849	black	M1	ENSSSCG00000009466	UCHL3
11:78693305|78703726	black	M1	ENSSSCG00000026536	DCUN1D2
11:78701356|78703726	black	M1	ENSSSCG00000026536	DCUN1D2
12:14564246|14569779	black	M1	ENSSSCG00000028925	CEP95
12:36418549|36419324	black	M1	ENSSSCG00000017672	MED13
12:50206420|50226240	black	M1	ENSSSCG00000017877	ANKFY1
12:6460664|6462407	black	M1	ENSSSCG00000017231	NAT9
13:100210494|100215346	black	M1	ENSSSCG00000031077	KPNA4
13:157667166|157669042	black	M1	ENSSSCG00000021791	SENP7
13:180591411|180606922	black	M1	ENSSSCG00000024623	USP25
13:18670725|18676623	black	M1	ENSSSCG00000032220	CNOT10
13:206986084|206987084	black	M1	ENSSSCG00000039085
13:38540108|38545830	black	M1	ENSSSCG00000024201	TASOR
13:39468507|39471302	black	M1	ENSSSCG00000011467	DENND6A
14:249923|266936	black	M1	ENSSSCG00000035901	SPIN1
14:32871222|32879031	black	M1	ENSSSCG00000009836	ACAD10
14:43618687|43624430	black	M1	ENSSSCG00000009957	MYO18B
14:56675693|56680140	black	M1	ENSSSCG00000010160	TARBP1
14:932379|935525	black	M1	ENSSSCG00000028033	SECISBP2
15:105077486|105080925	black	M1	ENSSSCG00000031271	STRADB
15:131560243|131561899	black	M1	ENSSSCG00000016266	CAB39
15:132434354|132440907	black	M1	ENSSSCG00000033334	COPS7B
15:137434330|137435185	black	M1	ENSSSCG00000016332,ENSSSCG00000016330	RBM44,LRRFIP1
15:16258946|16262782	black	M1	ENSSSCG00000015692	R3HDM1
15:31364330|31387416	black	M1	ENSSSCG00000015743	PTPN4
15:56512350|56518065	black	M1	ENSSSCG00000015853	HERC2
15:59691831|59705245	black	M1	ENSSSCG00000015862	LIMS2
17:4802543|4810263	black	M1	ENSSSCG00000006981	MICU3
18:13766233|13768583	black	M1	ENSSSCG00000030386	NUP205
18:5266215|5271994	black	M1	ENSSSCG00000020663	KMT2C
18:54336795|54349529	black	M1	ENSSSCG00000016769	CDK13
2:15012704|15013066	black	M1	ENSSSCG00000044283
2:47486153|47494398	black	M1	ENSSSCG00000013402	USP47
2:5275864|5292935	black	M1	ENSSSCG00000029637	KDM2A
2:88358554|88372391	black	M1	ENSSSCG00000014114	TENT2
2:89359613|89370588	black	M1	ENSSSCG00000014126	MSH3
2:9026365|9028224	black	M1	ENSSSCG00000035472	TTC9C
3:107031560|107034523	black	M1	ENSSSCG00000008513	BIRC6
3:51582353|51591525	black	M1	ENSSSCG00000008153	SLC9A2
3:83497398|83534429	black	M1	ENSSSCG00000008395	VRK2
4:118199633|118230068	black	M1	ENSSSCG00000006872	AGL
5:101790862|101795355	black	M1	ENSSSCG00000036560	PAWR
5:3311693|3313241	black	M1	ENSSSCG00000000006	PPARA
5:76771226|76791074	black	M1	ENSSSCG00000030685	ARID2
6:103498053|103514896	black	M1	ENSSSCG00000003693	MYOM1
6:37091577|37099195	black	M1	ENSSSCG00000002844	PHKB
6:44106260|44110320	black	M1	ENSSSCG00000031169
6:47350552|47350986	black	M1
6:6946245|6949483	black	M1	ENSSSCG00000002690	GAN
7:17330186|17340473	black	M1	ENSSSCG00000049691
7:29131424|29134842	black	M1	ENSSSCG00000001499	DST
7:29181638|29184512	black	M1	ENSSSCG00000001499	DST
7:38753441|38754890	black	M1	ENSSSCG00000001695	VEGFA
7:52117182|52124625	black	M1	ENSSSCG00000001805	WHAMM
8:101899360|101903583	black	M1	ENSSSCG00000009090	KIAA1109
8:112269722|112313657	black	M1	ENSSSCG00000009134	EGF
8:31047435|31061764	black	M1	ENSSSCG00000023112	PDS5A
8:75520077|75532786	black	M1	ENSSSCG00000009007	TMEM131L
8:87866343|87874670	black	M1	ENSSSCG00000029920	ELF2
9:26923563|26932473	black	M1	ENSSSCG00000014960	AMOTL1
9:87018358|87021020	black	M1	ENSSSCG00000024761	SNX13
9:98108126|98126619	black	M1	ENSSSCG00000015402	CACNA2D1
X:19804087|19809733	black	M1	ENSSSCG00000012171	PRDX4
X:27387829|27388838	black	M1	ENSSSCG00000028148	DMD
X:36834742|36835577	black	M1	ENSSSCG00000012251
1:100589850|100597672	blue	M2	ENSSSCG00000004524	SMAD4
1:100589850|100613174	blue	M2	ENSSSCG00000004524	SMAD4
1:100589850|100626714	blue	M2	ENSSSCG00000004524	SMAD4
1:104748096|104774676	blue	M2	ENSSSCG00000004535	TCF4
1:106150521|106171073	blue	M2	ENSSSCG00000004538	WDR7
1:107015989|107025677	blue	M2	ENSSSCG00000004544	SPG21
1:107028044|107030681	blue	M2	ENSSSCG00000004544	SPG21
1:107028044|107031624	blue	M2	ENSSSCG00000004544	SPG21
1:109242603|109259339	blue	M2	ENSSSCG00000024088	TLN2
1:109384395|109402997	blue	M2	ENSSSCG00000024088	TLN2
1:110043814|110045873	blue	M2	ENSSSCG00000036431	VPS13C
1:119147938|119152992	blue	M2	ENSSSCG00000004620	MYO5A
1:119735151|119740313	blue	M2	ENSSSCG00000004624	MAPK6
1:119738115|119740313	blue	M2	ENSSSCG00000004624	MAPK6
1:121217326|121230821	blue	M2	ENSSSCG00000004636	TRPM7
1:121217326|121235683	blue	M2	ENSSSCG00000004636	TRPM7
1:122652352|122668343	blue	M2	ENSSSCG00000004653	SECISBP2L
1:127200325|127207695	blue	M2	ENSSSCG00000023996	CASC4
1:128003103|128003586	blue	M2	ENSSSCG00000031949	TP53BP1
1:128926827|128938992	blue	M2	ENSSSCG00000004725	ZNF106
1:128941013|128945366	blue	M2	ENSSSCG00000004725	ZNF106
1:129651197|129662208	blue	M2	ENSSSCG00000004739	MGA
1:129687076|129688206	blue	M2	ENSSSCG00000004739	MGA
1:130251837|130275035	blue	M2	ENSSSCG00000004753	INO80
1:130268080|130277126	blue	M2	ENSSSCG00000004753	INO80
1:137428449|137431464	blue	M2	ENSSSCG00000030560	IGF1R
1:137638041|137638586	blue	M2	ENSSSCG00000030560	IGF1R
1:138126809|138166855	blue	M2	ENSSSCG00000004814	LRRC28
1:14108477|14167020	blue	M2	ENSSSCG00000004082
1:14108477|14174098	blue	M2	ENSSSCG00000004082
1:144967552|144968613	blue	M2	ENSSSCG00000004854	TJP1
1:145568782|145572777	blue	M2	ENSSSCG00000005785	PCSK6
1:14817548|14851934	blue	M2	ENSSSCG00000004089	RMND1
1:152723999|152737450	blue	M2	ENSSSCG00000032574	RTTN
1:158261841|158264523	blue	M2	ENSSSCG00000004893	VPS4B
1:161909790|161924707	blue	M2	ENSSSCG00000034704	ZNF532
1:163475931|163485045	blue	M2	ENSSSCG00000004934	DPP8
1:163477441|163481032	blue	M2	ENSSSCG00000004934	DPP8
1:16368499|16374414	blue	M2	ENSSSCG00000030067	GINM1
1:165996063|166044981	blue	M2	ENSSSCG00000004958	PIAS1
1:166033284|166037819	blue	M2	ENSSSCG00000004958	PIAS1
1:166033284|166044981	blue	M2	ENSSSCG00000004958	PIAS1
1:166036953|166044981	blue	M2	ENSSSCG00000004958	PIAS1
1:166036953|166058413	blue	M2	ENSSSCG00000004958	PIAS1
1:168374291|168377139	blue	M2	ENSSSCG00000004973	UACA
1:169393952|169430733	blue	M2	ENSSSCG00000004979	MYO9A
1:169408333|169430733	blue	M2	ENSSSCG00000004979	MYO9A
1:169420292|169424282	blue	M2	ENSSSCG00000004979	MYO9A
1:169420292|169430733	blue	M2	ENSSSCG00000004979	MYO9A
1:169443839|169453759	blue	M2	ENSSSCG00000004979	MYO9A
1:169450582|169462566	blue	M2	ENSSSCG00000004979	MYO9A
1:169462444|169482865	blue	M2	ENSSSCG00000004979	MYO9A
1:169491976|169559446	blue	M2	ENSSSCG00000004979	MYO9A
1:169503333|169542820	blue	M2	ENSSSCG00000004979	MYO9A
1:169503333|169542823	blue	M2	ENSSSCG00000004979	MYO9A
1:169549660|169559446	blue	M2	ENSSSCG00000004979	MYO9A
1:169551755|169559446	blue	M2	ENSSSCG00000004979	MYO9A
1:175244214|175246746	blue	M2	ENSSSCG00000027765	TOGARAM1
1:175300727|175309846	blue	M2	ENSSSCG00000004997	PRPF39
1:175376702|175378595	blue	M2	ENSSSCG00000005000	FANCM
1:179614385|179618306	blue	M2	ENSSSCG00000005009	KLHDC2
1:179984091|179997417	blue	M2	ENSSSCG00000005016,ENSSSCG00000005015,ENSSSCG00000050792	L2HGDH,SOS2
1:180407635|180431593	blue	M2	ENSSSCG00000005021	SAV1
1:180413386|180431593	blue	M2	ENSSSCG00000005021	SAV1
1:181383486|181394458	blue	M2	ENSSSCG00000005027	FRMD6
1:181386971|181390515	blue	M2	ENSSSCG00000005027	FRMD6
1:182535317|182542799	blue	M2	ENSSSCG00000005041	FERMT2
1:182565518|182577496	blue	M2	ENSSSCG00000005041	FERMT2
1:182678727|182720865	blue	M2	ENSSSCG00000005043	DDHD1
1:183796776|183804995	blue	M2	ENSSSCG00000005047	CDKN3
1:187388814|187401467	blue	M2	ENSSSCG00000005073	ARID4A
1:189124504|189138606	blue	M2	ENSSSCG00000005082	PCNX4
1:189136729|189138606	blue	M2	ENSSSCG00000005082	PCNX4
1:189757487|189769062	blue	M2	ENSSSCG00000005090	MNAT1
1:202107433|202156800	blue	M2	ENSSSCG00000028406	FOCAD
1:203515105|203537078	blue	M2	ENSSSCG00000005170	DENND4C
1:203531906|203547745	blue	M2	ENSSSCG00000005170	DENND4C
1:203560906|203561227	blue	M2	ENSSSCG00000005170	DENND4C
1:20525842|20531840	blue	M2	ENSSSCG00000004123	UTRN
1:205515399|205527866	blue	M2	ENSSSCG00000005178	CNTLN
1:205515399|205557988	blue	M2	ENSSSCG00000005178	CNTLN
1:207190793|207194651	blue	M2	ENSSSCG00000005183	PSIP1
1:207843755|207861882	blue	M2	ENSSSCG00000035730	ZDHHC21
1:21309225|21327591	blue	M2	ENSSSCG00000004127	PLAGL1
1:21445575|21475169	blue	M2	ENSSSCG00000004132	PHACTR2
1:216148995|216177064	blue	M2	ENSSSCG00000005205	KIAA2026
1:219010541|219028462	blue	M2	ENSSSCG00000005227	PUM3
1:221655410|221675520	blue	M2	ENSSSCG00000005243	PGM5
1:221778750|221783005	blue	M2	ENSSSCG00000005243	PGM5
1:223057449|223077506	blue	M2	ENSSSCG00000005252	PTAR1
1:223565045|223572485	blue	M2	ENSSSCG00000005255
1:227999397|228037829	blue	M2	ENSSSCG00000031382	C9orf40
1:22880595|22901667	blue	M2	ENSSSCG00000004140	VTA1
1:22891664|22901667	blue	M2	ENSSSCG00000004140	VTA1
1:230672892|230676025	blue	M2	ENSSSCG00000033763	GNAQ
1:241979932|241998014	blue	M2	ENSSSCG00000005388	INVS
1:241979932|242018942	blue	M2	ENSSSCG00000005388	INVS
1:242082919|242094108	blue	M2	ENSSSCG00000005389	TEX10
1:242111791|242113126	blue	M2	ENSSSCG00000005389	TEX10
1:242111791|242116331	blue	M2	ENSSSCG00000005389	TEX10
1:242592942|242607645	blue	M2	ENSSSCG00000050727
1:242605398|242607645	blue	M2	ENSSSCG00000050727
1:246238089|246243861	blue	M2	ENSSSCG00000005423	ABCA1
1:248480227|248486255	blue	M2	ENSSSCG00000005436	RAD23B
1:250949831|250956707	blue	M2	ENSSSCG00000033120	PALM2AKAP2
1:253514454|253516759	blue	M2	ENSSSCG00000005471	SNX30
1:26118819|26120866	blue	M2	ENSSSCG00000022968	ARFGEF3
1:263873074|263916275	blue	M2	ENSSSCG00000020743	RABGAP1
1:266296454|266312704	blue	M2	ENSSSCG00000029169	MAPKAP1
1:266986661|266999838	blue	M2	ENSSSCG00000040052,ENSSSCG00000036926	U6,MVB12B
1:267525106|267528728	blue	M2	ENSSSCG00000005607	RALGPS1
1:271368900|271377311	blue	M2	ENSSSCG00000005715	PRRC2B
1:271392366|271397625	blue	M2	ENSSSCG00000005715	PRRC2B
1:273342081|273347767	blue	M2	ENSSSCG00000005743	VAV2
1:27450521|27478260	blue	M2	ENSSSCG00000026041	MAP3K5
1:27472676|27478260	blue	M2	ENSSSCG00000026041	MAP3K5
1:31971721|31991763	blue	M2	ENSSSCG00000004196	MED23
1:32520013|32522430	blue	M2	ENSSSCG00000004199	EPB41L2
1:33672928|33696120	blue	M2	ENSSSCG00000004205	ARHGAP18
1:33884806|33901143	blue	M2	ENSSSCG00000004207,ENSSSCG00000033894
1:43407280|43441648	blue	M2	ENSSSCG00000004249,ENSSSCG00000050966	CEP85L
1:45173524|45175282	blue	M2	ENSSSCG00000025941	PTP4A1
1:45173524|45175843	blue	M2	ENSSSCG00000025941	PTP4A1
1:4775755|4843415	blue	M2	ENSSSCG00000004029	QKI
1:4820891|4843415	blue	M2	ENSSSCG00000004029	QKI
1:50832070|50857783	blue	M2	ENSSSCG00000004276	SMAP1
1:53397627|53413955	blue	M2	ENSSSCG00000004289	CEP162
1:54487286|54529700	blue	M2	ENSSSCG00000004293	SNX14
1:55666252|55669095	blue	M2	ENSSSCG00000035281	ZNF292
1:55666252|55670625	blue	M2	ENSSSCG00000035281	ZNF292
1:65894300|65921100	blue	M2	ENSSSCG00000004347	FBXL4
1:75718076|75731720	blue	M2	ENSSSCG00000004405	FIG4
1:75753869|75759232	blue	M2	ENSSSCG00000004405	FIG4
1:77215898|77241817	blue	M2	ENSSSCG00000025703	REV3L
1:84020523|84036212	blue	M2	ENSSSCG00000004460	IBTK
1:84036049|84038578	blue	M2	ENSSSCG00000004460	IBTK
1:95846715|95847499	blue	M2	ENSSSCG00000004500	C18orf25
10:11693303|11694808	blue	M2	ENSSSCG00000035479	DISP1
10:13449299|13454134	blue	M2	ENSSSCG00000038646	ENAH
10:14696862|14719534	blue	M2	ENSSSCG00000010862	CDC42BPA
10:14786194|14794270	blue	M2	ENSSSCG00000010862	CDC42BPA
10:17467676|17468635	blue	M2
10:17489227|17491728	blue	M2	ENSSSCG00000010877	HNRNPU
10:20438111|20481282	blue	M2	ENSSSCG00000010900	DENND1B
10:24774960|24781769	blue	M2	ENSSSCG00000010928	KDM5B
10:24776756|24779098	blue	M2	ENSSSCG00000010928	KDM5B
10:24788311|24799565	blue	M2	ENSSSCG00000010928	KDM5B
10:24795546|24799565	blue	M2	ENSSSCG00000010928	KDM5B
10:26180874|26195694	blue	M2	ENSSSCG00000010941
10:26180874|26212860	blue	M2	ENSSSCG00000010941
10:26180874|26218089	blue	M2	ENSSSCG00000010941
10:27082082|27103419	blue	M2	ENSSSCG00000010943	AOPEP
10:29037750|29038934	blue	M2	ENSSSCG00000010952	TUT7
10:30379837|30389167	blue	M2	ENSSSCG00000010959	NTRK2
10:32800584|32819154	blue	M2	ENSSSCG00000010987	UBAP2
10:32800584|32827084	blue	M2	ENSSSCG00000049962,ENSSSCG00000010987	UBAP2
10:32817449|32824801	blue	M2	ENSSSCG00000010987	UBAP2
10:32817449|32827084	blue	M2	ENSSSCG00000049962,ENSSSCG00000010987	UBAP2
10:32840622|32843863	blue	M2	ENSSSCG00000010987	UBAP2
10:32840622|32850936	blue	M2	ENSSSCG00000010987	UBAP2
10:32850884|32859397	blue	M2	ENSSSCG00000010987	UBAP2
10:32855276|32862936	blue	M2	ENSSSCG00000018689,ENSSSCG00000010987	SNORD121A,UBAP2
10:33229551|33238811	blue	M2	ENSSSCG00000010996	BAG1
10:41434069|41434472	blue	M2	ENSSSCG00000011022	SVIL
10:41564698|41568111	blue	M2	ENSSSCG00000046708
10:41723317|41730537	blue	M2	ENSSSCG00000011023	ZNF438
10:42063516|42147610	blue	M2	ENSSSCG00000011025	ZEB1
10:42177769|42194913	blue	M2	ENSSSCG00000011025	ZEB1
10:43903313|43918659	blue	M2	ENSSSCG00000038007	HACD1
10:44884087|44890725	blue	M2	ENSSSCG00000011041	NSUN6
10:44928914|44935556	blue	M2	ENSSSCG00000011041	NSUN6
10:44928914|44947188	blue	M2	ENSSSCG00000011041	NSUN6
10:45139215|45142435	blue	M2	ENSSSCG00000011042	RSU1
10:45992309|46027671	blue	M2	ENSSSCG00000011045	MINDY3
10:48819835|48824559	blue	M2	ENSSSCG00000011068
10:48820847|48824559	blue	M2	ENSSSCG00000011068
10:48820847|48827379	blue	M2	ENSSSCG00000011068
10:48911448|48916899	blue	M2	ENSSSCG00000011064	ACBD5
10:53089612|53104147	blue	M2	ENSSSCG00000011085	MLLT10
10:57126906|57137646	blue	M2	ENSSSCG00000011103	PARD3
10:57250368|57252743	blue	M2	ENSSSCG00000011103	PARD3
10:57250368|57297790	blue	M2	ENSSSCG00000011103	PARD3
10:57862461|57866461	blue	M2	ENSSSCG00000011106	CREM
10:5788969|5797656	blue	M2	ENSSSCG00000010811	KCTD3
10:63710293|63731758	blue	M2	ENSSSCG00000011129	ITIH5
10:65187800|65191886	blue	M2	ENSSSCG00000011137	GDI2
10:68671265|68688441	blue	M2	ENSSSCG00000011162
10:68684614|68688441	blue	M2	ENSSSCG00000011162
10:68959424|68970531	blue	M2	ENSSSCG00000011163	DIP2C
10:68961015|69017027	blue	M2	ENSSSCG00000011163	DIP2C
10:69084072|69085896	blue	M2	ENSSSCG00000011163	DIP2C
10:8382470|8384507	blue	M2	ENSSSCG00000010816	TGFB2
10:8382470|8386109	blue	M2	ENSSSCG00000010816	TGFB2
10:8950586|8978128	blue	M2	ENSSSCG00000010817	LYPLAL1
11:11156485|11181394	blue	M2	ENSSSCG00000034348	NBEA
11:11160922|11181394	blue	M2	ENSSSCG00000034348	NBEA
11:1141224|1141776	blue	M2	ENSSSCG00000009276	XPO4
11:1141224|1157049	blue	M2	ENSSSCG00000009276	XPO4
11:12137091|12154145	blue	M2	ENSSSCG00000033919	DCLK1
11:1355228|1376231	blue	M2	ENSSSCG00000026744	ZDHHC20
11:14037700|14056500	blue	M2	ENSSSCG00000045890,ENSSSCG00000009364	UFM1,FREM2
11:15724448|15728105	blue	M2	ENSSSCG00000035658	VPS36
11:15829857|15840297	blue	M2	ENSSSCG00000009380	NEK5
11:19129663|19134837	blue	M2	ENSSSCG00000009400	RCBTB2
11:19250142|19270035	blue	M2	ENSSSCG00000009401	RB1
11:20710449|20719541	blue	M2	ENSSSCG00000009408	LRCH1
11:21789455|21805764	blue	M2	ENSSSCG00000023738	COG3
11:21791604|21805764	blue	M2	ENSSSCG00000023738	COG3
11:23169655|23197868	blue	M2	ENSSSCG00000009426
11:23170528|23197868	blue	M2	ENSSSCG00000009426
11:24732398|24739289	blue	M2	ENSSSCG00000009430	AKAP11
11:25573447|25589582	blue	M2	ENSSSCG00000009435	NAA16
11:30548837|30549202	blue	M2	ENSSSCG00000009446	PCDH17
11:3193839|3208876	blue	M2	ENSSSCG00000035119	MTMR6
11:3200458|3203716	blue	M2	ENSSSCG00000035119	MTMR6
11:3208399|3208876	blue	M2	ENSSSCG00000035119	MTMR6
11:376042|380465	blue	M2	ENSSSCG00000022957	PARP4
11:458635|468238	blue	M2	ENSSSCG00000009570	MPHOSPH8
11:4639811|4652306	blue	M2	ENSSSCG00000009302	USP12
11:48077009|48108814	blue	M2	ENSSSCG00000040184	LMO7
11:48077009|48116048	blue	M2	ENSSSCG00000040184	LMO7
11:48078638|48108814	blue	M2	ENSSSCG00000040184	LMO7
11:48089175|48110822	blue	M2	ENSSSCG00000040184	LMO7
11:48096771|48110822	blue	M2	ENSSSCG00000040184	LMO7
11:5503065|5524214	blue	M2	ENSSSCG00000009319	PAN3
11:5503065|5546751	blue	M2	ENSSSCG00000009319	PAN3
11:5524053|5581004	blue	M2	ENSSSCG00000009319	PAN3
11:5587551|5602241	blue	M2	ENSSSCG00000009319	PAN3
11:603753|604571	blue	M2	ENSSSCG00000009568
11:67767430|67782441	blue	M2	ENSSSCG00000022112	DOCK9
11:68458898|68463198	blue	M2	ENSSSCG00000037423,ENSSSCG00000031808	U6,TM9SF2
11:69792527|69794145	blue	M2	ENSSSCG00000038949	NALCN
11:713800|714610	blue	M2	ENSSSCG00000021814	ZMYM2
11:75862629|75912101	blue	M2	ENSSSCG00000009543
11:75989454|76001784	blue	M2	ENSSSCG00000009543
11:75989454|76026572	blue	M2	ENSSSCG00000009543
11:75989454|76038044	blue	M2	ENSSSCG00000009543
11:77475172|77489240	blue	M2	ENSSSCG00000024763,ENSSSCG00000009551	ARHGEF7
11:77489152|77510259	blue	M2	ENSSSCG00000024763,ENSSSCG00000009551	ARHGEF7
11:77498616|77503607	blue	M2	ENSSSCG00000024763,ENSSSCG00000009551	ARHGEF7
11:78349882|78356609	blue	M2	ENSSSCG00000037561	ATP11A
11:78382356|78383968	blue	M2	ENSSSCG00000037561	ATP11A
11:9132180|9149581	blue	M2	ENSSSCG00000009345	PDS5B
11:9145564|9149581	blue	M2	ENSSSCG00000009345	PDS5B
11:9145564|9170916	blue	M2	ENSSSCG00000009345	PDS5B
12:10530870|10538429	blue	M2	ENSSSCG00000034358	KCNJ16
12:11253178|11268222	blue	M2	ENSSSCG00000017256	ABCA6
12:11669306|11672541	blue	M2	ENSSSCG00000017259	PRKAR1A
12:12704689|12715789	blue	M2	ENSSSCG00000023992	CEP112
12:12757544|12771332	blue	M2	ENSSSCG00000023992	CEP112
12:14465466|14471485	blue	M2	ENSSSCG00000032176	SMURF2
12:14465466|14486463	blue	M2	ENSSSCG00000032176	SMURF2
12:14475484|14488093	blue	M2	ENSSSCG00000032176	SMURF2
12:14533441|14538259	blue	M2	ENSSSCG00000028925	CEP95
12:1492107|1494267	blue	M2	ENSSSCG00000022317	SLC38A10
12:15255206|15269630	blue	M2	ENSSSCG00000024813,ENSSSCG00000036944	MAP3K3,TACO1
12:16195632|16211961	blue	M2	ENSSSCG00000017301	TLK2
12:16822210|16829262	blue	M2	ENSSSCG00000017308	CDC27
12:17044270|17060678	blue	M2	ENSSSCG00000017310	KANSL1
12:18487310|18492129	blue	M2	ENSSSCG00000017346	EFTUD2
12:18820583|18832945	blue	M2	ENSSSCG00000017357	ITGA2B
12:19773697|19784998	blue	M2	ENSSSCG00000030211	NBR1
12:20126112|20136260	blue	M2	ENSSSCG00000017382	EZH1
12:22012341|22014427	blue	M2	ENSSSCG00000017473	TOP2A
12:22606823|22607386	blue	M2	ENSSSCG00000017497	ERBB2
12:23043948|23047980	blue	M2	ENSSSCG00000017510	CACNB1
12:23106467|23107649	blue	M2	ENSSSCG00000017511	PLXDC1
12:27236642|27250993	blue	M2	ENSSSCG00000033228	SPAG9
12:27473364|27499620	blue	M2	ENSSSCG00000017592	MBTD1
12:27474893|27499620	blue	M2	ENSSSCG00000017592	MBTD1
12:27490741|27499620	blue	M2	ENSSSCG00000017592	MBTD1
12:32060088|32067455	blue	M2	ENSSSCG00000017608
12:35297852|35325792	blue	M2	ENSSSCG00000023727	TRIM37
12:36404219|36407664	blue	M2	ENSSSCG00000017672	MED13
12:39714543|39716761	blue	M2	ENSSSCG00000017707	TAF15
12:42741473|42758003	blue	M2	ENSSSCG00000017735	RHOT1
12:43516178|43526438	blue	M2	ENSSSCG00000017748	NF1
12:43892243|43899845	blue	M2	ENSSSCG00000017752	WSB1
12:45688138|45693388	blue	M2	ENSSSCG00000017790	TAOK1
12:48377167|48381478	blue	M2	ENSSSCG00000017826	SMG6
12:48687014|48687418	blue	M2	ENSSSCG00000017836	PAFAH1B1
12:49900701|49916345	blue	M2	ENSSSCG00000017870,ENSSSCG00000017869,ENSSSCG00000040813	NCBP3,ITGAE,U6
12:50206420|50213931	blue	M2	ENSSSCG00000017877	ANKFY1
12:50590763|50595204	blue	M2	ENSSSCG00000017885	SMTNL2
12:52075754|52076751	blue	M2	ENSSSCG00000017912	PLD2
12:55430702|55432293	blue	M2	ENSSSCG00000018009	ADPRM
12:56438413|56473522	blue	M2	ENSSSCG00000018016,ENSSSCG00000019009	MAP2K4,ssc-mir-744
12:59283539|59296987	blue	M2	ENSSSCG00000050244
12:59321588|59323398	blue	M2	ENSSSCG00000050244
12:59351567|59360421	blue	M2	ENSSSCG00000018039,ENSSSCG00000050244
12:59821853|59822490	blue	M2	ENSSSCG00000018045	ULK2
12:59827745|59846613	blue	M2	ENSSSCG00000018045	ULK2
12:60348042|60361193	blue	M2	ENSSSCG00000018049	SLC5A10
12:60348042|60376920	blue	M2	ENSSSCG00000018049	SLC5A10
12:60361138|60376920	blue	M2	ENSSSCG00000018049	SLC5A10
12:60366858|60376920	blue	M2	ENSSSCG00000018049	SLC5A10
12:60370050|60376920	blue	M2	ENSSSCG00000018049	SLC5A10
12:60373334|60376920	blue	M2	ENSSSCG00000018049	SLC5A10
12:6073486|6074110	blue	M2	ENSSSCG00000017207	NUP85
13:108842609|108854260	blue	M2	ENSSSCG00000030467	PHC3
13:109739492|109748065	blue	M2	ENSSSCG00000028905	TNIK
13:109772484|109778778	blue	M2	ENSSSCG00000028905	TNIK
13:110913572|110916337	blue	M2	ENSSSCG00000011752	FNDC3B
13:117726317|117751433	blue	M2	ENSSSCG00000011765	USP13
13:117749440|117751433	blue	M2	ENSSSCG00000011765	USP13
13:117785623|117804298	blue	M2	ENSSSCG00000011765	USP13
13:120778216|120779879	blue	M2	ENSSSCG00000011772	ATP11B
13:121570082|121596427	blue	M2	ENSSSCG00000011775	KLHL24
13:121571994|121577363	blue	M2	ENSSSCG00000011775	KLHL24
13:121571994|121596427	blue	M2	ENSSSCG00000011775	KLHL24
13:121576383|121577363	blue	M2	ENSSSCG00000011775	KLHL24
13:121576383|121596427	blue	M2	ENSSSCG00000011775	KLHL24
13:121802237|121802974	blue	M2	ENSSSCG00000033424
13:12618119|12633500	blue	M2	ENSSSCG00000011214	NGLY1
13:127442412|127456347	blue	M2	ENSSSCG00000011813	P3H2
13:133296684|133312344	blue	M2	ENSSSCG00000011843	PAK2
13:134518427|134527329	blue	M2	ENSSSCG00000011854	LRCH3
13:137185110|137226265	blue	M2	ENSSSCG00000024904	SEC22A
13:138817190|138819104	blue	M2	ENSSSCG00000011882	GOLGB1
13:140731010|140750477	blue	M2	ENSSSCG00000037639	TIMMDC1
13:140805618|140817139	blue	M2	ENSSSCG00000011901	TMEM39A
13:146263456|146274001	blue	M2	ENSSSCG00000011918	USF3
13:147798573|147807973	blue	M2	ENSSSCG00000022081	PHLDB2
13:147817756|147839301	blue	M2	ENSSSCG00000022081	PHLDB2
13:1529653|1540269	blue	M2	ENSSSCG00000011183	ATP2C1
13:157429171|157436827	blue	M2	ENSSSCG00000011953	ZBTB11
13:157615688|157628266	blue	M2	ENSSSCG00000021791	SENP7
13:157683719|157702233	blue	M2	ENSSSCG00000031273	IMPG2
13:165850549|165891486	blue	M2	ENSSSCG00000027571	ARL13B
13:165883078|165891486	blue	M2	ENSSSCG00000027571	ARL13B
13:167824035|167842322	blue	M2	ENSSSCG00000036885	ZNF654
13:180606799|180641372	blue	M2	ENSSSCG00000024623	USP25
13:18341600|18350103	blue	M2	ENSSSCG00000022618	CMTM8
13:18526605|18529971	blue	M2	ENSSSCG00000011233	DYNC1LI1
13:192251885|192265242	blue	M2	ENSSSCG00000028724	N6AMT1
13:192408348|192417856	blue	M2	ENSSSCG00000026761	CCT8
13:195579179|195579471	blue	M2	ENSSSCG00000029392	HUNK
13:19614009|19620366	blue	M2	ENSSSCG00000011237
13:197347452|197366251	blue	M2	ENSSSCG00000024614	ITSN1
13:199956007|199958845	blue	M2	ENSSSCG00000012054	DOP1B
13:200012507|200018021	blue	M2	ENSSSCG00000012055	MORC3
13:200020688|200025874	blue	M2	ENSSSCG00000012055	MORC3
13:200731731|200759988	blue	M2	ENSSSCG00000012062	TTC3
13:201043326|201068601	blue	M2	ENSSSCG00000030480	DYRK1A
13:201067069|201121879	blue	M2	ENSSSCG00000030480	DYRK1A
13:206986084|206990757	blue	M2	ENSSSCG00000039085
13:22582126|22592094	blue	M2	ENSSSCG00000011245	ITGA9
13:23774623|23781254	blue	M2	ENSSSCG00000011261	WDR48
13:25579844|25610799	blue	M2	ENSSSCG00000025408	ULK4
13:26160701|26169083	blue	M2	ENSSSCG00000011284	NKTR
13:26682837|26686462	blue	M2	ENSSSCG00000011295	SNRK
13:2799779|2816507	blue	M2	ENSSSCG00000011192	HACL1
13:2940058|2964480	blue	M2	ENSSSCG00000011194	ANKRD28
13:30431233|30473996	blue	M2	ENSSSCG00000011340	SMARCC1
13:30516967|30547685	blue	M2	ENSSSCG00000011340	SMARCC1
13:30516967|30564659	blue	M2	ENSSSCG00000011340	SMARCC1
13:30524874|30547685	blue	M2	ENSSSCG00000011340	SMARCC1
13:30678033|30681718	blue	M2	ENSSSCG00000029251
13:30681584|30685382	blue	M2	ENSSSCG00000029251
13:31538331|31543205	blue	M2	ENSSSCG00000011366	SLC25A20
13:31673546|31676127	blue	M2	ENSSSCG00000011373	QRICH1
13:31809498|31812007	blue	M2	ENSSSCG00000011376	CCDC36
13:32460816|32478114	blue	M2	ENSSSCG00000011394	RBM6
13:32471562|32478114	blue	M2	ENSSSCG00000011394	RBM6
13:32599621|32600419	blue	M2	ENSSSCG00000011395	RBM5
13:34340389|34341705	blue	M2	ENSSSCG00000011437	ALAS1
13:34769748|34779652	blue	M2	ENSSSCG00000035824	PBRM1
13:34769748|34780761	blue	M2	ENSSSCG00000035824	PBRM1
13:34799994|34814973	blue	M2	ENSSSCG00000035824	PBRM1
13:38531389|38545830	blue	M2	ENSSSCG00000024201	TASOR
13:38536703|38545830	blue	M2	ENSSSCG00000024201	TASOR
13:38538687|38545830	blue	M2	ENSSSCG00000024201	TASOR
13:4067610|4068255	blue	M2	ENSSSCG00000029811	PLCL2
13:4115487|4120836	blue	M2	ENSSSCG00000029811	PLCL2
13:4407150|4414280	blue	M2	ENSSSCG00000011199	TBC1D5
13:65289860|65330679	blue	M2	ENSSSCG00000026158	RAD18
13:65374802|65376965	blue	M2	ENSSSCG00000033624	SRGAP3
13:65401048|65408076	blue	M2	ENSSSCG00000033624	SRGAP3
13:66493801|66495580	blue	M2	ENSSSCG00000011572	SEC13
13:7141365|7142742	blue	M2	ENSSSCG00000011207	SGO1
13:73237139|73239444	blue	M2	ENSSSCG00000031557	CHCHD6
13:75331671|75362989	blue	M2	ENSSSCG00000011642	RYK
13:75342684|75362989	blue	M2	ENSSSCG00000011642	RYK
13:77417167|77431049	blue	M2	ENSSSCG00000011652	STAG1
13:77417167|77445610	blue	M2	ENSSSCG00000011652	STAG1
13:78871793|78873630	blue	M2	ENSSSCG00000027467	DZIP1L
13:82256891|82285635	blue	M2	ENSSSCG00000011672	RASA2
13:83159181|83160799	blue	M2	ENSSSCG00000011678	XRN1
13:83270062|83271995	blue	M2	ENSSSCG00000011679	ATR
13:83714726|83721691	blue	M2	ENSSSCG00000011684	U2SURP
13:90108498|90137838	blue	M2	ENSSSCG00000027459	RNF13
13:94234471|94246131	blue	M2	ENSSSCG00000024205	ARHGEF26
13:94238611|94254704	blue	M2	ENSSSCG00000024205	ARHGEF26
13:94310914|94312044	blue	M2	ENSSSCG00000024916	DHX36
13:94340506|94342554	blue	M2	ENSSSCG00000024916	DHX36
13:95696483|95703536	blue	M2	ENSSSCG00000025316
13:95698444|95703536	blue	M2	ENSSSCG00000025316
13:95760812|95775714	blue	M2	ENSSSCG00000028855	GMPS
13:97912254|97995384	blue	M2	ENSSSCG00000027556	RSRC1
14:103433785|103439948	blue	M2	ENSSSCG00000010465	TNKS2
14:103437186|103446610	blue	M2	ENSSSCG00000010465	TNKS2
14:103551372|103561257	blue	M2	ENSSSCG00000010467	BTAF1
14:103551372|103569632	blue	M2	ENSSSCG00000041511,ENSSSCG00000010467	BTAF1
14:104137182|104152190	blue	M2	ENSSSCG00000010471	KIF11
14:105160374|105167488	blue	M2	ENSSSCG00000024359	FRA10AC1
14:105893635|105902806	blue	M2	ENSSSCG00000010485	TBC1D12
14:106930362|106946198	blue	M2	ENSSSCG00000010494	SORBS1
14:107993201|108013871	blue	M2	ENSSSCG00000010508	TM9SF3
14:111326577|111338444	blue	M2	ENSSSCG00000010548	CHUK
14:111326577|111340111	blue	M2	ENSSSCG00000010548	CHUK
14:112705127|112714985	blue	M2	ENSSSCG00000010566	FBXW4
14:112830904|112844150	blue	M2	ENSSSCG00000010569	OGA
14:112836925|112844150	blue	M2	ENSSSCG00000010569	OGA
14:113680007|113699582	blue	M2	ENSSSCG00000031782	ARL3
14:121310320|121320413	blue	M2	ENSSSCG00000010627	PDCD4
14:121310320|121322797	blue	M2	ENSSSCG00000010627	PDCD4
14:121310320|121331392	blue	M2	ENSSSCG00000010627	PDCD4
14:121316588|121318744	blue	M2	ENSSSCG00000010627	PDCD4
14:121316588|121320413	blue	M2	ENSSSCG00000010627	PDCD4
14:12826402|12837511	blue	M2	ENSSSCG00000009682	HMBOX1
14:131556704|131576631	blue	M2	ENSSSCG00000010698,ENSSSCG00000010699	FGFR2,ATE1
14:131989399|132001995	blue	M2	ENSSSCG00000010702	PLEKHA1
14:131994533|132001995	blue	M2	ENSSSCG00000010702	PLEKHA1
14:133488931|133528266	blue	M2	ENSSSCG00000029482	CHST15
14:134058259|134059037	blue	M2	ENSSSCG00000010732	FAM53B
14:134280157|134282673	blue	M2	ENSSSCG00000010738	ZRANB1
14:136258011|136271400	blue	M2	ENSSSCG00000035045	DOCK1
14:136635494|136660046	blue	M2	ENSSSCG00000035045	DOCK1
14:20221955|20238937	blue	M2	ENSSSCG00000009714	NEK1
14:20270674|20282065	blue	M2	ENSSSCG00000009714	NEK1
14:26137147|26148253	blue	M2	ENSSSCG00000025820	SLC15A4
14:29144281|29147546	blue	M2	ENSSSCG00000009765	DNAH10
14:29444013|29445557	blue	M2	ENSSSCG00000009773	RILPL1
14:29673474|29684479	blue	M2	ENSSSCG00000009779	MPHOSPH9
14:29689597|29696108	blue	M2	ENSSSCG00000009779	MPHOSPH9
14:29689597|29716650	blue	M2	ENSSSCG00000009779	MPHOSPH9
14:41669450|41672257	blue	M2
14:45490289|45490796	blue	M2	ENSSSCG00000009968	TTC28
14:54678768|54684046	blue	M2	ENSSSCG00000010144	ACTN2
14:56675693|56691085	blue	M2	ENSSSCG00000010160	TARBP1
14:58280692|58291727	blue	M2	ENSSSCG00000010169	SIPA1L2
14:58800592|58813278	blue	M2	ENSSSCG00000010170	DISC1
14:58836339|58840822	blue	M2	ENSSSCG00000010170	DISC1
14:62602234|62608494	blue	M2	ENSSSCG00000039215	PHYHIPL
14:63449090|63472007	blue	M2	ENSSSCG00000010212
14:66664982|66666186	blue	M2	ENSSSCG00000010226	JMJD1C
14:6745390|6771753	blue	M2	ENSSSCG00000032622	SLC39A14
14:71199909|71239477	blue	M2	ENSSSCG00000038913	HERC4
14:71219663|71239477	blue	M2	ENSSSCG00000038913	HERC4
14:71491530|71493586	blue	M2	ENSSSCG00000010238	HNRNPH3
14:71537902|71544709	blue	M2	ENSSSCG00000010239	RUFY2
14:71615773|71625769	blue	M2	ENSSSCG00000010240,ENSSSCG00000022303	DNA2,SLC25A16
14:71765050|71767362	blue	M2	ENSSSCG00000010241	TET1
14:71765050|71773116	blue	M2	ENSSSCG00000010241	TET1
14:71844195|71853159	blue	M2	ENSSSCG00000010243	CCAR1
14:71852747|71853159	blue	M2	ENSSSCG00000010243	CCAR1
14:71999543|72011017	blue	M2	ENSSSCG00000010246	DDX50
14:72000256|72004798	blue	M2	ENSSSCG00000010246	DDX50
14:72000256|72021445	blue	M2	ENSSSCG00000010246	DDX50
14:73501554|73538241	blue	M2	ENSSSCG00000036446,ENSSSCG00000010272	PALD1,ADAMTS14
14:75247422|75295452	blue	M2	ENSSSCG00000010289,ENSSSCG00000010288	MICU1,DNAJB12
14:75890549|75897301	blue	M2	ENSSSCG00000010292	P4HA1
14:75895155|75897301	blue	M2	ENSSSCG00000010292	P4HA1
14:76278036|76289229	blue	M2	ENSSSCG00000010300,ENSSSCG00000010301	MSS51,PPP3CB
14:77530742|77560359	blue	M2	ENSSSCG00000010316	KAT6B
14:79362504|79364310	blue	M2	ENSSSCG00000010325	KCNMA1
14:85576061|85579362	blue	M2	ENSSSCG00000010351	CCSER2
14:85602428|85620168	blue	M2	ENSSSCG00000010351	CCSER2
14:87557330|87560723	blue	M2	ENSSSCG00000010357	WAPL
14:89064375|89075561	blue	M2	ENSSSCG00000010380	MAPK8
14:90386719|90405784	blue	M2	ENSSSCG00000010396	PARG
14:9478895|9498411	blue	M2	ENSSSCG00000009652	KCTD9
14:9478895|9505715	blue	M2	ENSSSCG00000009652	KCTD9
15:101878521|101883548	blue	M2	ENSSSCG00000016083	PLCL1
15:101878521|101903889	blue	M2	ENSSSCG00000016083	PLCL1
15:104019933|104021617	blue	M2	ENSSSCG00000016090	SPATS2L
15:104681721|104708823	blue	M2	ENSSSCG00000036339	FAM126B
15:105076047|105080925	blue	M2	ENSSSCG00000031271	STRADB
15:105263579|105266463	blue	M2	ENSSSCG00000035161	TMEM237
15:106074746|106076503	blue	M2	ENSSSCG00000016113	BMPR2
15:106128744|106130023	blue	M2	ENSSSCG00000016113	BMPR2
15:106414678|106437731	blue	M2	ENSSSCG00000016117	CARF
15:106731089|106740401	blue	M2	ENSSSCG00000016118	CYP20A1
15:106955729|106961095	blue	M2	ENSSSCG00000016119
15:109428070|109441836	blue	M2	ENSSSCG00000016127	NDUFS1
15:109436411|109441836	blue	M2	ENSSSCG00000016127	NDUFS1
15:120544165|120558909	blue	M2	ENSSSCG00000016194	USP37
15:126208321|126211758	blue	M2	ENSSSCG00000016234	CUL3
15:126244848|126264510	blue	M2	ENSSSCG00000016234	CUL3
15:132434354|132443369	blue	M2	ENSSSCG00000033334	COPS7B
15:133185673|133218757	blue	M2	ENSSSCG00000016291	GIGYF2
15:135653697|135663172	blue	M2	ENSSSCG00000016317	AGAP1
15:13741706|13745989	blue	M2	ENSSSCG00000035195	HNMT
15:137758108|137759351	blue	M2	ENSSSCG00000016339	ILKAP
15:139014292|139024286	blue	M2	ENSSSCG00000016349	NDUFA10
15:29932361|29937066	blue	M2	ENSSSCG00000039157	CLASP1
15:29932361|29939015	blue	M2	ENSSSCG00000039157	CLASP1
15:29932361|29939777	blue	M2	ENSSSCG00000039157	CLASP1
15:31199269|31223430	blue	M2	ENSSSCG00000039185	EPB41L5
15:4136904|4150279	blue	M2	ENSSSCG00000015668	ORC4
15:43979203|43990160	blue	M2	ENSSSCG00000015774	TENM3
15:45021868|45026211	blue	M2	ENSSSCG00000015777	TRAPPC11
15:46247088|46248130	blue	M2	ENSSSCG00000015791	CFAP97
15:46294098|46315302	blue	M2	ENSSSCG00000015789	SNX25
15:46425015|46429747	blue	M2	ENSSSCG00000015792	LRP2BP
15:48094739|48096210	blue	M2	ENSSSCG00000015815	FGFR1
15:48227848|48228856	blue	M2	ENSSSCG00000015820	NSD3
15:54027500|54037592	blue	M2	ENSSSCG00000015840	WRN
15:54031268|54037592	blue	M2	ENSSSCG00000015840	WRN
15:54405977|54411041	blue	M2	ENSSSCG00000015844	GSR
15:59562524|59570339	blue	M2	ENSSSCG00000015861	WDR33
15:60397513|60403463	blue	M2	ENSSSCG00000015867	PRPF40A
15:60404225|60414442	blue	M2	ENSSSCG00000015867	PRPF40A
15:64783591|64795113	blue	M2	ENSSSCG00000015874	ACVR1
15:66292955|66299872	blue	M2	ENSSSCG00000015882	BAZ2B
15:66664434|66683291	blue	M2	ENSSSCG00000015883	MARCHF7
15:7586373|7591848	blue	M2	ENSSSCG00000021343	ZEB2
15:75885620|75888366	blue	M2	ENSSSCG00000015931	KLHL41
15:75944605|75953955	blue	M2	ENSSSCG00000031123	PPIG
15:77176707|77191505	blue	M2	ENSSSCG00000015944,ENSSSCG00000048358	TLK1
15:77219097|77221563	blue	M2	ENSSSCG00000015944	TLK1
15:77226317|77283482	blue	M2	ENSSSCG00000015944	TLK1
15:77227959|77231348	blue	M2	ENSSSCG00000015944	TLK1
15:77234646|77283482	blue	M2	ENSSSCG00000015944	TLK1
15:77249916|77283482	blue	M2	ENSSSCG00000015944	TLK1
15:7736973|7759736	blue	M2	ENSSSCG00000015670	GTDC1
15:7751278|7785694	blue	M2	ENSSSCG00000015670	GTDC1
15:7757935|7785694	blue	M2	ENSSSCG00000015670	GTDC1
15:7782677|7785694	blue	M2	ENSSSCG00000015670	GTDC1
15:80435820|80437454	blue	M2	ENSSSCG00000015965	GPR155
15:84354745|84367753	blue	M2
15:84363587|84367753	blue	M2
15:84365150|84369748	blue	M2
15:84475159|84476027	blue	M2
15:84845471|84870609	blue	M2	ENSSSCG00000016005	SESTD1
15:86556414|86561911	blue	M2	ENSSSCG00000033987	UBE2E3
15:88482354|88486742	blue	M2	ENSSSCG00000016019	NCKAP1
15:91510898|91514202	blue	M2	ENSSSCG00000016026	ZC3H15
15:93199516|93243693	blue	M2	ENSSSCG00000016033	GULP1
15:93205480|93243693	blue	M2	ENSSSCG00000016033	GULP1
15:93992834|94015731	blue	M2	ENSSSCG00000016036	WDR75
15:94340048|94341891	blue	M2	ENSSSCG00000016043	OSGEPL1
16:19906267|19906628	blue	M2	ENSSSCG00000016816	ADAMTS12
16:22444229|22446274	blue	M2	ENSSSCG00000016843	CPLANE1
16:22571093|22576391	blue	M2	ENSSSCG00000016845	NUP155
16:26624131|26646919	blue	M2	ENSSSCG00000016863	OXCT1
16:28210890|28224468	blue	M2	ENSSSCG00000016877	NNT
16:32417451|32421256	blue	M2	ENSSSCG00000016887	ITGA2
16:34525577|34540328	blue	M2	ENSSSCG00000016911	MTREX
16:36266989|36285749	blue	M2	ENSSSCG00000016922	GPBP1
16:38089159|38125845	blue	M2	ENSSSCG00000016929	PDE4D
16:3909261|3918536	blue	M2	ENSSSCG00000016781	TRIO
16:43660136|43663244	blue	M2	ENSSSCG00000016943	ADAMTS6
16:44194905|44214957	blue	M2	ENSSSCG00000040603	SGTB
16:44446274|44455050	blue	M2	ENSSSCG00000016954	ERBIN
16:44454933|44473184	blue	M2	ENSSSCG00000016954	ERBIN
16:44484459|44506007	blue	M2	ENSSSCG00000016954	ERBIN
16:44513270|44517349	blue	M2	ENSSSCG00000016954	ERBIN
16:44513270|44525240	blue	M2	ENSSSCG00000016954	ERBIN
16:44515801|44517349	blue	M2	ENSSSCG00000016954	ERBIN
16:47810330|47814614	blue	M2	ENSSSCG00000016968	BDP1
16:47810330|47817069	blue	M2	ENSSSCG00000016968	BDP1
16:51178126|51183322	blue	M2	ENSSSCG00000016986	CREBRF
16:5989942|5996126	blue	M2	ENSSSCG00000016794	MYO10
16:60299435|60314538	blue	M2	ENSSSCG00000017022	HMMR
16:71369950|71374075	blue	M2	ENSSSCG00000017082	SPARC
16:73171153|73171438	blue	M2	ENSSSCG00000017095	SEMA5A
17:12061716|12084564	blue	M2	ENSSSCG00000007004	INTS10
17:13008092|13012850	blue	M2	ENSSSCG00000007034	PSD3
17:1451065|1458687	blue	M2	ENSSSCG00000006970	DLC1
17:17623991|17630911	blue	M2	ENSSSCG00000007056	PLCB1
17:18298300|18310817	blue	M2	ENSSSCG00000007058	PLCB4
17:37114409|37127180	blue	M2	ENSSSCG00000027410	CBFA2T2
17:37836857|37854328	blue	M2	ENSSSCG00000007280	ITCH
17:37900616|37912170	blue	M2	ENSSSCG00000007280	ITCH
17:38164322|38173595	blue	M2	ENSSSCG00000007284	NCOA6
17:39049738|39052455	blue	M2	ENSSSCG00000007309	RBM39
17:39157841|39169959	blue	M2	ENSSSCG00000007311
17:40248101|40253898	blue	M2	ENSSSCG00000007331	RBL1
17:41119108|41127499	blue	M2	ENSSSCG00000007342	RPRD1B
17:43775146|43777223	blue	M2	ENSSSCG00000007355	TOP1
17:46595113|46598095	blue	M2	ENSSSCG00000007369
17:46637291|46638070	blue	M2	ENSSSCG00000007369
17:50647583|50657733	blue	M2	ENSSSCG00000007460	ARFGEF2
17:53037004|53043217	blue	M2	ENSSSCG00000007478	ATP9A
17:5719251|5733109	blue	M2	ENSSSCG00000006995	ASAH1
17:58621631|58643708	blue	M2	ENSSSCG00000007514	VAPB
17:58635283|58643708	blue	M2	ENSSSCG00000007514	VAPB
17:58635283|58672300	blue	M2	ENSSSCG00000007514	VAPB
17:59133156|59136271	blue	M2	ENSSSCG00000007521	NELFCD
17:61465485|61467303	blue	M2	ENSSSCG00000024694	TAF4
18:10283699|10300806	blue	M2	ENSSSCG00000016509	LUC7L2
18:17515478|17533557	blue	M2	ENSSSCG00000016549	MKLN1
18:1875193|1881411	blue	M2	ENSSSCG00000016412	LMBR1
18:19275771|19294817	blue	M2	ENSSSCG00000016568,ENSSSCG00000019583	AHCYL2,U6
18:2633093|2661452	blue	M2
18:2648872|2654761	blue	M2
18:29115878|29142960	blue	M2	ENSSSCG00000016629	ST7
18:31065678|31065950	blue	M2	ENSSSCG00000021885	MDFIC
18:31065678|31102892	blue	M2	ENSSSCG00000021885	MDFIC
18:33355073|33363695	blue	M2	ENSSSCG00000025910	ZNF277
18:38309526|38324769	blue	M2	ENSSSCG00000027389	HERPUD2
18:44996263|45011080	blue	M2	ENSSSCG00000016695	HIBADH
18:50765495|50765805	blue	M2	ENSSSCG00000016747	NUDCD3
18:5103837|5109435	blue	M2	ENSSSCG00000020663	KMT2C
18:5245060|5248954	blue	M2	ENSSSCG00000020663	KMT2C
18:5319586|5321088	blue	M2	ENSSSCG00000016430	GALNT11
18:54336795|54404485	blue	M2	ENSSSCG00000016769	CDK13
18:54348426|54404485	blue	M2	ENSSSCG00000016769	CDK13
18:9133515|9140672	blue	M2	ENSSSCG00000032390	NDUFB2
2:101352604|101353765	blue	M2	ENSSSCG00000014163	SLF1
2:103609419|103628039	blue	M2	ENSSSCG00000014173	LNPEP
2:103622826|103628039	blue	M2	ENSSSCG00000014173	LNPEP
2:114358053|114371287	blue	M2	ENSSSCG00000022845	PJA2
2:114762651|114772430	blue	M2	ENSSSCG00000014195	MAN2A1
2:114823795|114838908	blue	M2	ENSSSCG00000014195	MAN2A1
2:116928508|116940656	blue	M2	ENSSSCG00000014207	APC
2:118058168|118060611	blue	M2	ENSSSCG00000014211	YTHDC2
2:118661196|118663346	blue	M2	ENSSSCG00000014213	KCNN2
2:118773810|118774228	blue	M2	ENSSSCG00000014213	KCNN2
2:123076248|123083549	blue	M2	ENSSSCG00000027857	DMXL1
2:127051486|127082160	blue	M2	ENSSSCG00000014240	CSNK1G3
2:129588957|129598465	blue	M2	ENSSSCG00000022402	GRAMD2B
2:132325084|132337186	blue	M2	ENSSSCG00000014259	ADAMTS19
2:133638588|133638912	blue	M2	ENSSSCG00000033213,ENSSSCG00000036686	LYRM7,CDC42SE2
2:133906135|133922606	blue	M2	ENSSSCG00000014267
2:136907206|136920524	blue	M2	ENSSSCG00000014304	SEC24A
2:136911402|136920524	blue	M2	ENSSSCG00000014304	SEC24A
2:138308109|138320744	blue	M2	ENSSSCG00000014319	SMAD5
2:139698624|139736914	blue	M2	ENSSSCG00000014321	KLHL3
2:140023010|140031581	blue	M2	ENSSSCG00000029125	FAM13B
2:140718298|140720559	blue	M2	ENSSSCG00000014339	CTNNA1
2:141219340|141223721	blue	M2	ENSSSCG00000014343
2:142190605|142202172	blue	M2	ENSSSCG00000014364	ANKHD1
2:142195747|142219557	blue	M2	ENSSSCG00000014364	ANKHD1
2:147146891|147175048	blue	M2	ENSSSCG00000014406,ENSSSCG00000041978	PRELID2
2:14901227|14901847	blue	M2	ENSSSCG00000030610	FNBP4
2:14951585|14958977	blue	M2	ENSSSCG00000040838	AGBL2
2:151059995|151069641	blue	M2	ENSSSCG00000014440	HMGXB3
2:151831534|151835178	blue	M2	ENSSSCG00000044189
2:15322375|15323114	blue	M2	ENSSSCG00000013235,ENSSSCG00000013241	MADD,NR1H3
2:15838942|15839476	blue	M2	ENSSSCG00000013256	ARHGAP1
2:15968765|15970677	blue	M2	ENSSSCG00000013262	AMBRA1
2:1760847|1772872	blue	M2	ENSSSCG00000039556	KCNQ1
2:38993497|39012138	blue	M2	ENSSSCG00000013347	PRMT3
2:38993497|39013842	blue	M2	ENSSSCG00000013347	PRMT3
2:39434566|39451293	blue	M2	ENSSSCG00000013351	NAV2
2:40640776|40653859	blue	M2	ENSSSCG00000019304,ENSSSCG00000013362	UEVLD
2:40910438|40920659	blue	M2	ENSSSCG00000037358,ENSSSCG00000049136	HPS5
2:42933467|42949127	blue	M2	ENSSSCG00000034191	SOX6
2:42933470|42949127	blue	M2	ENSSSCG00000034191	SOX6
2:42977931|42988525	blue	M2	ENSSSCG00000034191	SOX6
2:4608364|4609706	blue	M2	ENSSSCG00000012885	LRP5
2:4730666|4749110	blue	M2	ENSSSCG00000031459	KMT5B
2:49499793|49502933	blue	M2	ENSSSCG00000013409	SBF2
2:50877353|50886317	blue	M2	ENSSSCG00000013984
2:51346346|51370259	blue	M2	ENSSSCG00000034569	OBSCN
2:60502168|60503198	blue	M2	ENSSSCG00000013876	MYO9B
2:65083930|65086600	blue	M2	ENSSSCG00000013771	PRKACA
2:73322629|73330844	blue	M2	ENSSSCG00000013522	SAFB
2:77377826|77379918	blue	M2	ENSSSCG00000039542	CNN2
2:77379617|77380927	blue	M2	ENSSSCG00000039542	CNN2
2:78364933|78370930	blue	M2	ENSSSCG00000014010	MAPK9
2:78887694|78896781	blue	M2	ENSSSCG00000014020	CANX
2:80702172|80715319	blue	M2	ENSSSCG00000014044	NSD1
2:81583157|81584662	blue	M2	ENSSSCG00000014062	SIMC1
2:82921814|82943497	blue	M2	ENSSSCG00000028317	ARHGEF28
2:8325816|8339731	blue	M2	ENSSSCG00000013052
2:84638883|84655893	blue	M2	ENSSSCG00000014083,ENSSSCG00000014082	ANKDD1B,POLK
2:84670566|84682779	blue	M2	ENSSSCG00000014083	ANKDD1B
2:84678488|84682779	blue	M2	ENSSSCG00000014083	ANKDD1B
2:85594121|85604438	blue	M2	ENSSSCG00000014088	IQGAP2
2:85895664|85901430	blue	M2	ENSSSCG00000014094
2:87745803|87760449	blue	M2	ENSSSCG00000038535,ENSSSCG00000014110	ARSB,DMGDH
2:88057795|88070008	blue	M2	ENSSSCG00000014112	JMY
2:89061670|89065183	blue	M2	ENSSSCG00000014121	ZFYVE16
2:89079718|89081961	blue	M2	ENSSSCG00000014121	ZFYVE16
2:95657634|95680452	blue	M2	ENSSSCG00000014148	TMEM161B
2:95657666|95677798	blue	M2	ENSSSCG00000014148	TMEM161B
2:96152766|96165180	blue	M2	ENSSSCG00000014149	MEF2C
2:96155707|96165180	blue	M2	ENSSSCG00000014149	MEF2C
3:101017984|101026905	blue	M2	ENSSSCG00000008475	MAP4K3
3:101765610|101780247	blue	M2	ENSSSCG00000020878	HNRNPLL
3:102243607|102298741	blue	M2	ENSSSCG00000008488	RMDN2
3:102849438|102850385	blue	M2	ENSSSCG00000008495	PRKD3
3:103140014|103152191	blue	M2	ENSSSCG00000008498	HEATR5B
3:103570502|103584298	blue	M2	ENSSSCG00000008503	FEZ2
3:103726106|103773127	blue	M2	ENSSSCG00000008504	CRIM1
3:107198689|107229406	blue	M2	ENSSSCG00000008513	BIRC6
3:107469180|107487250	blue	M2	ENSSSCG00000008517	SPAST
3:107469180|107487253	blue	M2	ENSSSCG00000008517	SPAST
3:10780570|10792963	blue	M2	ENSSSCG00000027342	BAZ1B
3:110442415|110451455	blue	M2	ENSSSCG00000008540	PPP1CB
3:112636837|112653047	blue	M2	ENSSSCG00000030643	SELENOI
3:113142605|113148454	blue	M2	ENSSSCG00000008575	ASXL2
3:114064506|114090828	blue	M2	ENSSSCG00000008581	NCOA1
3:114064506|114114025	blue	M2	ENSSSCG00000008581	NCOA1
3:114757807|114765885	blue	M2	ENSSSCG00000008591	ATAD2B
3:117885521|117903927	blue	M2	ENSSSCG00000008600	PUM2
3:117885521|117929971	blue	M2	ENSSSCG00000008600	PUM2
3:117899269|117903927	blue	M2	ENSSSCG00000008600	PUM2
3:11792080|11794655	blue	M2	ENSSSCG00000007721	GTF2I
3:121918073|121922801	blue	M2	ENSSSCG00000008621	NBAS
3:125943043|125943717	blue	M2	ENSSSCG00000008635	NOL10
3:17773612|17776837	blue	M2
3:18069859|18071726	blue	M2	ENSSSCG00000027946	MVP
3:23692700|23704670	blue	M2	ENSSSCG00000030373	METTL9
3:23910594|23911080	blue	M2	ENSSSCG00000007839	EEF2K
3:26683193|26690578	blue	M2	ENSSSCG00000032531	SMG1
3:31250808|31266844	blue	M2	ENSSSCG00000021118	GSPT1
3:31255432|31258924	blue	M2	ENSSSCG00000021118	GSPT1
3:3189176|3197925	blue	M2	ENSSSCG00000007574	SDK1
3:34985848|35008697	blue	M2	ENSSSCG00000007917	RBFOX1
3:38470924|38472523	blue	M2	ENSSSCG00000007951	CREBBP
3:40456609|40471377	blue	M2	ENSSSCG00000022963
3:40858043|40882821	blue	M2	ENSSSCG00000008009	LMF1
3:4256520|4279580	blue	M2	ENSSSCG00000021285	RNF216
3:4257857|4279580	blue	M2	ENSSSCG00000021285	RNF216
3:4264224|4277544	blue	M2	ENSSSCG00000021285	RNF216
3:4269795|4279580	blue	M2	ENSSSCG00000021285	RNF216
3:44008062|44018329	blue		ENSSSCG00000008097
3:44174961|44183383	blue		ENSSSCG00000008099	ZC3H8
3:47004817|47007823	blue		ENSSSCG00000008132,ENSSSCG00000034105	STARD7,TMEM127
3:49493943|49496419	blue		ENSSSCG00000024636	TGFBRAP1
3:4974527|4985274	blue		ENSSSCG00000034768	CYTH3
3:501359|507810	blue		ENSSSCG00000007544	SUN1
3:5123860|5131218	blue		ENSSSCG00000007590	PMS2
3:53229418|53238013	blue		ENSSSCG00000008169	TBC1D8
3:53231004|53238013	blue		ENSSSCG00000008169	TBC1D8
3:53270127|53270926	blue		ENSSSCG00000008169	TBC1D8
3:54832393|54848408	blue		ENSSSCG00000008179	REV1
3:54832393|54850266	blue		ENSSSCG00000008179	REV1
3:57813373|57814349	blue		ENSSSCG00000025106	THNSL2
3:5928738|5934175	blue		ENSSSCG00000007606	TRRAP
3:6981006|6993212	blue		ENSSSCG00000033377	FOPNL
3:71024711|71026357	blue		ENSSSCG00000008312	DYSF
3:73046115|73053892	blue		ENSSSCG00000008339	GFPT1
3:73798479|73821523	blue		ENSSSCG00000008346	APLF
3:76615866|76627539	blue		ENSSSCG00000008357	SPRED2
3:77936961|77946126	blue		ENSSSCG00000027509	VPS54
3:78952890|78971884	blue		ENSSSCG00000008372	EHBP1
3:7928957|7929871	blue		ENSSSCG00000021941,ENSSSCG00000031461	ZKSCAN1
3:80290983|80295248	blue		ENSSSCG00000028228	XPO1
3:92299236|92299786	blue		ENSSSCG00000029593	FOXN2
3:92761995|92762903	blue		ENSSSCG00000029485	FBXO11
3:94934784|94980300	blue		ENSSSCG00000008445	SRBD1
3:94958830|94980300	blue		ENSSSCG00000008445	SRBD1
3:96116880|96124120	blue		ENSSSCG00000008448	PREPL
3:97488478|97510040	blue		ENSSSCG00000036525	ssc-mir-9855-1
3:99897136|99898967	blue		ENSSSCG00000036418	SLC8A1
4:100446495|100449293	blue		ENSSSCG00000006704
4:100703491|100705804	blue		ENSSSCG00000024481	PDE4DIP
4:103277505|103288577	blue		ENSSSCG00000006730	MAN1A2
4:105963568|105967496	blue		ENSSSCG00000006755	DENND2C
4:107843864|107848522	blue		ENSSSCG00000006779	ST7L
4:111151356|111151658	blue		ENSSSCG00000021440	GPSM2
4:117360110|117381169	blue		ENSSSCG00000006860	SLC30A7
4:118062336|118077545	blue		ENSSSCG00000006870	MFSD14A
4:118192076|118199768	blue		ENSSSCG00000006872	AGL
4:123091580|123105563	blue		ENSSSCG00000006889	ARHGAP29
4:123091580|123125471	blue		ENSSSCG00000006889	ARHGAP29
4:123116610|123125471	blue		ENSSSCG00000006889	ARHGAP29
4:123121212|123125471	blue		ENSSSCG00000006889	ARHGAP29
4:124757086|124762455	blue		ENSSSCG00000006903	RPAP2
4:127596819|127603522	blue		ENSSSCG00000006927	PKN2
4:129368386|129385680	blue		ENSSSCG00000006930	SH3GLB1
4:130580135|130587915	blue		ENSSSCG00000040735	DDAH1
4:130722830|130728385	blue		ENSSSCG00000006947	SYDE2
4:14647967|14655035	blue		ENSSSCG00000005969	WASHC5
4:15278145|15303961	blue		ENSSSCG00000040731	TMEM65
4:15288794|15303961	blue		ENSSSCG00000040731	TMEM65
4:15980272|15986046	blue		ENSSSCG00000005982
4:16323825|16332955	blue		ENSSSCG00000033690	DERL1
4:16328959|16335370	blue		ENSSSCG00000033690	DERL1
4:2784323|2793098	blue		ENSSSCG00000038397	PTK2
4:2868532|2887088	blue		ENSSSCG00000038397	PTK2
4:29324181|29326839	blue		ENSSSCG00000006033	EIF3E
4:30784480|30796077	blue		ENSSSCG00000006037	OXR1
4:31964422|31996226	blue		ENSSSCG00000006038	ZFPM2
4:31972148|31996226	blue		ENSSSCG00000006038	ZFPM2
4:34242885|34249574	blue		ENSSSCG00000023873	AZIN1
4:36004766|36005106	blue		ENSSSCG00000006062	YWHAZ
4:36796977|36840800	blue		ENSSSCG00000027587	SPAG1
4:38957345|38967502	blue		ENSSSCG00000006083	LAPTM4B
4:38957345|38985591	blue		ENSSSCG00000006083	LAPTM4B
4:38961991|38967502	blue		ENSSSCG00000006083	LAPTM4B
4:40335139|40339022	blue		ENSSSCG00000006089	PTDSS1
4:42180620|42189817	blue		ENSSSCG00000006100	VIRMA
4:46806844|46817760	blue		ENSSSCG00000006127	NBN
4:46892870|46897315	blue		ENSSSCG00000021184	OSGIN2
4:48711428|48730191	blue		ENSSSCG00000006132	MMP16
4:48729887|48730191	blue		ENSSSCG00000006132	MMP16
4:51559048|51567237	blue		ENSSSCG00000006146	LRRCC1
4:56162673|56163561	blue		ENSSSCG00000006155	ZBTB10
4:56581124|56583910	blue		ENSSSCG00000006156	TPD52
4:61635533|61636292	blue		ENSSSCG00000006174	JPH1
4:61635533|61693247	blue		ENSSSCG00000006174	JPH1
4:66781891|66805882	blue		ENSSSCG00000006199	PREX2
4:67679793|67689219	blue		ENSSSCG00000006202	CSPP1
4:68889286|68891056	blue		ENSSSCG00000006218	PDE7A
4:72576154|72577564	blue		ENSSSCG00000006231	CHD7
4:72630918|72643259	blue		ENSSSCG00000006231	CHD7
4:72636561|72643259	blue		ENSSSCG00000006231	CHD7
4:73962947|73981634	blue		ENSSSCG00000006235	TOX
4:79424581|79425276	blue		ENSSSCG00000022190	UBE2V2
4:79987800|79990116	blue		ENSSSCG00000006277	SPIDR
4:83028286|83047297	blue		ENSSSCG00000006303	DCAF6
4:83253912|83260866	blue		ENSSSCG00000006306	MPZL1
4:93744902|93749340	blue		ENSSSCG00000006487	CCT3
4:97552286|97576948	blue		ENSSSCG00000006619	SNX27
4:97552286|97595259	blue		ENSSSCG00000006619	SNX27
4:98027350|98027649	blue		ENSSSCG00000030547	PIP5K1A
4:99094916|99101821	blue		ENSSSCG00000006663	OTUD7B
5:101541822|101572595	blue		ENSSSCG00000038973	PPP1R12A
5:101595708|101609830	blue		ENSSSCG00000038973	PPP1R12A
5:104306762|104309931	blue		ENSSSCG00000000952	ZDHHC17
5:15930841|15931222	blue		ENSSSCG00000000217	RACGAP1
5:21912524|21915147	blue		ENSSSCG00000000402	RBMS2
5:2675422|2692132	blue		ENSSSCG00000000955	TBC1D22A
5:30554965|30572528	blue		ENSSSCG00000000475	IRAK3
5:30560128|30572528	blue		ENSSSCG00000000475	IRAK3
5:32950689|32956888	blue		ENSSSCG00000032595	RAP1B
5:34018844|34020069	blue		ENSSSCG00000000496,ENSSSCG00000000500	CCT2
5:34040835|34047071	blue		ENSSSCG00000000500
5:35635564|35638764	blue		ENSSSCG00000000509	ZFC3H1
5:35635564|35640848	blue		ENSSSCG00000000509	ZFC3H1
5:35648531|35654112	blue		ENSSSCG00000000509	ZFC3H1
5:35866143|35877522	blue		ENSSSCG00000000512	TBC1D15
5:3717600|3720056	blue		ENSSSCG00000024864	ATXN10
5:3717600|3729566	blue		ENSSSCG00000024864	ATXN10
5:41684337|41686129	blue		ENSSSCG00000000530
5:42538537|42543247	blue		ENSSSCG00000034407	AMN1
5:42538537|42551710	blue		ENSSSCG00000034407	AMN1
5:42541717|42543247	blue		ENSSSCG00000034407	AMN1
5:42740180|42755389	blue		ENSSSCG00000022636	DENND5B
5:42865804|42867248	blue		ENSSSCG00000022636	DENND5B
5:48847579|48863298	blue		ENSSSCG00000029163	BCAT1
5:48889600|48911418	blue		ENSSSCG00000029163	BCAT1
5:48905309|48911418	blue		ENSSSCG00000029163	BCAT1
5:51097637|51112176	blue		ENSSSCG00000000570	C2CD5
5:51558424|51561815	blue		ENSSSCG00000000573,ENSSSCG00000000571	KCNJ8,ABCC9
5:51571391|51594787	blue		ENSSSCG00000000573,ENSSSCG00000000571	KCNJ8,ABCC9
5:53659519|53669181	blue		ENSSSCG00000000587	AEBP2
5:58079141|58083307	blue		ENSSSCG00000000612	ATF7IP
5:6007304|6014815	blue		ENSSSCG00000000037	ARFGAP3
5:6010064|6014815	blue		ENSSSCG00000000037	ARFGAP3
5:60168451|60168844	blue		ENSSSCG00000000625	LRP6
5:60241617|60249461	blue		ENSSSCG00000000625	LRP6
5:6189355|6195200	blue		ENSSSCG00000000039	POLDIP3
5:66868994|66886003	blue		ENSSSCG00000000734	TSPAN11
5:67681766|67688990	blue		ENSSSCG00000029464	KDM5A
5:67681766|67690214	blue		ENSSSCG00000029464	KDM5A
5:68321653|68362580	blue		ENSSSCG00000000755	ERC1
5:69972153|69978167	blue		ENSSSCG00000000770	MICAL3
5:69979459|69983238	blue		ENSSSCG00000000770	MICAL3
5:73372351|73387814	blue		ENSSSCG00000031701	GXYLT1
5:73463796|73481454	blue		ENSSSCG00000031775	YAF2
5:73634409|73653060	blue		ENSSSCG00000000793	PPHLN1
5:74569862|74595084	blue		ENSSSCG00000000795	ADAMTS20
5:74586270|74595084	blue		ENSSSCG00000000795	ADAMTS20
5:74586270|74614932	blue		ENSSSCG00000000795	ADAMTS20
5:74608480|74632106	blue		ENSSSCG00000000795	ADAMTS20
5:76839521|76857881	blue		ENSSSCG00000000806	SCAF11
5:77436970|77447245	blue		ENSSSCG00000026597	SLC38A4
5:7813518|7853188	blue		ENSSSCG00000000075	MRTFA
5:79458763|79460620	blue		ENSSSCG00000000840	WASHC4
5:82583909|82617949	blue		ENSSSCG00000000866	MYBPC1
5:83837159|83862466	blue		ENSSSCG00000000877	SCYL2
5:88253163|88273584	blue		ENSSSCG00000000902	NR2C1
5:9493241|9494173	blue		ENSSSCG00000000104	DDX17
6:103751849|103758513	blue		ENSSSCG00000003694	EMILIN2
6:103898018|103929043	blue		ENSSSCG00000029030	SMCHD1
6:1051422|1053024	blue		ENSSSCG00000035967	ZC3H18
6:1051422|1057079	blue		ENSSSCG00000035967	ZC3H18
6:105959779|105970363	blue		ENSSSCG00000040397	COLEC12
6:106936502|106978180	blue		ENSSSCG00000025478	MIB1
6:108907778|108920549	blue		ENSSSCG00000003711,ENSSSCG00000003710	CABYR,TTC39C
6:109117107|109141734	blue		ENSSSCG00000003712	OSBPL1A
6:109117107|109171834	blue		ENSSSCG00000003712	OSBPL1A
6:109149043|109171834	blue		ENSSSCG00000003712	OSBPL1A
6:109861977|109864658	blue		ENSSSCG00000003715	ZNF521
6:110866624|110892394	blue		ENSSSCG00000003718	TAF4B
6:115740727|115760548	blue		ENSSSCG00000003728	TRAPPC8
6:119415912|119425363	blue		ENSSSCG00000003743	GALNT1
6:12062171|12063338	blue		ENSSSCG00000002704	KARS1
6:120911107|120911780	blue		ENSSSCG00000003747	KIAA1328
6:137561730|137571525	blue		ENSSSCG00000003776	ACADM
6:137566415|137571525	blue		ENSSSCG00000003776	ACADM
6:147605100|147607179	blue		ENSSSCG00000025672	RAVER2
6:147605100|147624761	blue		ENSSSCG00000025672	RAVER2
6:147836889|147841815	blue		ENSSSCG00000004829	CACHD1
6:149787537|149803436	blue		ENSSSCG00000003818	DOCK7
6:149811360|149885073	blue		ENSSSCG00000003818	DOCK7
6:153889719|153902879	blue		ENSSSCG00000003831	OMA1
6:155692696|155714281	blue		ENSSSCG00000036145	PRKAA2
6:155865189|155865943	blue		ENSSSCG00000003839
6:155949314|155949756	blue		ENSSSCG00000043918
6:156756312|156763986	blue		ENSSSCG00000042401
6:158356864|158368898	blue		ENSSSCG00000028506,ENSSSCG00000026264	YIPF1,HSPB11
6:158421858|158426478	blue		ENSSSCG00000028506	YIPF1
6:160413189|160432760	blue		ENSSSCG00000021292	OSBPL9
6:160712469|160720786	blue		ENSSSCG00000003872	EPS15
6:165729761|165731887	blue		ENSSSCG00000028097	GPBP1L1
6:166505226|166505778	blue		ENSSSCG00000031977	PTCH2
6:166989367|167024441	blue		ENSSSCG00000036909	ERI3
6:168716698|168717962	blue		ENSSSCG00000028485
6:168716698|168724527	blue		ENSSSCG00000028485
6:170065057|170101586	blue		ENSSSCG00000003971	SCMH1
6:18553565|18553968	blue		ENSSSCG00000025417	BBS2
6:18553565|18562237	blue		ENSSSCG00000025417	BBS2
6:1974253|1979270	blue		ENSSSCG00000002654	FBXO31
6:20317779|20319063	blue		ENSSSCG00000002799	CNOT1
6:2564305|2574166	blue		ENSSSCG00000002660	MTHFSD
6:28013753|28037996	blue		ENSSSCG00000002779	LRRC36
6:28711467|28714979	blue		ENSSSCG00000029578	NFATC3
6:29344146|29350957	blue		ENSSSCG00000034521	NUDT21
6:34743079|34747797	blue		ENSSSCG00000040887	HEATR3
6:36163931|36170915	blue		ENSSSCG00000002841	N4BP1
6:37091577|37166517	blue		ENSSSCG00000039059,ENSSSCG00000002844	U6,PHKB
6:37957475|37959217	blue		ENSSSCG00000026239	VPS35
6:3813863|3814709	blue		ENSSSCG00000002667	ZDHHC7
6:43887219|43894306	blue		ENSSSCG00000002869	LSM14A
6:44131596|44136685	blue		ENSSSCG00000031169
6:4516231|4517729	blue		ENSSSCG00000002682	MBTPS1
6:45786048|45789115	blue		ENSSSCG00000043073,ENSSSCG00000002933	ZNF382
6:45903456|45907174	blue		ENSSSCG00000029170	ZNF566
6:52971038|52992912	blue		ENSSSCG00000003111	SAE1
6:52977944|52992912	blue		ENSSSCG00000003111	SAE1
6:67634953|67640257	blue		ENSSSCG00000036772	CAMTA1
6:69106984|69124265	blue		ENSSSCG00000033497
6:6946245|6958719	blue		ENSSSCG00000002690	GAN
6:70428067|70430862	blue		ENSSSCG00000003398	UBE4B
6:70535593|70546425	blue		ENSSSCG00000003401	KIF1B
6:70545569|70561689	blue		ENSSSCG00000003401	KIF1B
6:70545569|70563132	blue		ENSSSCG00000003401	KIF1B
6:70578482|70586855	blue		ENSSSCG00000003401	KIF1B
6:72271906|72276745	blue		ENSSSCG00000003438	VPS13D
6:73137415|73166221	blue		ENSSSCG00000020710	PRDM2
6:73137415|73172671	blue		ENSSSCG00000020710	PRDM2
6:74739074|74741562	blue		ENSSSCG00000003464	DNAJC16
6:75042627|75043103	blue		ENSSSCG00000034484	SPEN
6:75647810|75648439	blue		ENSSSCG00000020926	SDHB
6:76170648|76174166	blue		ENSSSCG00000003486	ARHGEF10L
6:79875804|79876991	blue		ENSSSCG00000003514	HSPG2
6:80068941|80072086	blue		ENSSSCG00000003520	CDC42
6:80068941|80087801	blue		ENSSSCG00000003520	CDC42
6:80068941|80087974	blue		ENSSSCG00000003520	CDC42
6:80936662|80944957	blue		ENSSSCG00000003531	KDM1A
6:80958369|80960170	blue		ENSSSCG00000003531	KDM1A
6:85107261|85118705	blue		ENSSSCG00000003580	EYA3
6:88003870|88006722	blue		ENSSSCG00000023585	SERINC2
6:91263548|91266197	blue		ENSSSCG00000034618	ZMYM6
6:91566041|91575552	blue		ENSSSCG00000003627	ZMYM4
6:91593753|91605991	blue		ENSSSCG00000003627	ZMYM4
6:91974319|91997101	blue		ENSSSCG00000042910	AGO4
6:91981857|91985640	blue		ENSSSCG00000042910	AGO4
6:95260504|95268523	blue		ENSSSCG00000003654	MACF1
6:95389991|95393864	blue		ENSSSCG00000003660	PABPC4
6:97937066|97941875	blue		ENSSSCG00000034765	PIEZO2
6:9860419|9864561	blue		ENSSSCG00000027415	WWOX
6:98742427|98766305	blue		ENSSSCG00000003682	ANKRD12
7:103654106|103664878	blue		ENSSSCG00000002410	CEP128
7:104047892|104049730	blue		ENSSSCG00000002412	STON2
7:110405872|110422508	blue		ENSSSCG00000002425	PTPN21
7:112641975|112645192	blue		ENSSSCG00000024377	RPS6KA5
7:113130074|113138055	blue		ENSSSCG00000002441	PPP4R3A
7:114594354|114596124	blue		ENSSSCG00000002460
7:116399251|116408577	blue		ENSSSCG00000028225	DICER1
7:116399251|116413987	blue		ENSSSCG00000028225	DICER1
7:116709567|116709913	blue		ENSSSCG00000002495	SYNE3
7:117718801|117728559	blue		ENSSSCG00000002505	PAPOLA
7:117718801|117735703	blue		ENSSSCG00000002505	PAPOLA
7:121661478|121661871	blue		ENSSSCG00000051274
7:121738955|121747847	blue
7:121747710|121751830	blue		ENSSSCG00000018957	SNORD113-1
7:121770913|121777869	blue		ENSSSCG00000018436,ENSSSCG00000038498,ENSSSCG00000018884	SNORD113-5,SNORD113-6,SNORD113-4
7:121770913|121782820	blue		ENSSSCG00000018436,ENSSSCG00000018918,ENSSSCG00000018325,ENSSSCG00000038498,ENSSSCG00000018884	SNORD113-5,SNORD113-8,SNORD113-7,SNORD113-6,SNORD113-4
7:121770913|121786686	blue		ENSSSCG00000018436,ENSSSCG00000018918,ENSSSCG00000018389,ENSSSCG00000018325,ENSSSCG00000019064,ENSSSCG00000038498,ENSSSCG00000018884	SNORD113-5,SNORD113-8,SNORD114-1,SNORD113-7,SNORD113-9,SNORD113-6,SNORD113-4
7:121775170|121786686	blue		ENSSSCG00000018918,ENSSSCG00000019064,ENSSSCG00000018325,ENSSSCG00000038498,ENSSSCG00000018389	SNORD113-8,SNORD113-9,SNORD113-7,SNORD113-6,SNORD114-1
7:121777786|121786686	blue		ENSSSCG00000018918,ENSSSCG00000019064,ENSSSCG00000018325,ENSSSCG00000018389	SNORD113-8,SNORD113-9,SNORD113-7,SNORD114-1
7:13540392|13541706	blue		ENSSSCG00000020858	KIF13A
7:13850268|13855378	blue		ENSSSCG00000001074	KDM1B
7:13921773|13929874	blue		ENSSSCG00000001075	DEK
7:13927362|13929874	blue		ENSSSCG00000001075	DEK
7:23022971|23023608	blue		ENSSSCG00000041410
7:29472478|29476938	blue		ENSSSCG00000001500	COL21A1
7:34069426|34089247	blue		ENSSSCG00000037507,ENSSSCG00000027778	BTBD9
7:34083499|34089247	blue		ENSSSCG00000037507,ENSSSCG00000027778	BTBD9
7:39405289|39407636	blue		ENSSSCG00000001708	CDC5L
7:39887235|39895938	blue		ENSSSCG00000001709	SUPT3H
7:42064668|42065162	blue		ENSSSCG00000001727	TNFRSF21
7:43609181|43617387	blue		ENSSSCG00000001732	MMUT
7:43609181|43618755	blue		ENSSSCG00000001732	MMUT
7:43610581|43618755	blue		ENSSSCG00000001732	MMUT
7:47481942|47507122	blue		ENSSSCG00000001756	IREB2
7:51768824|51792316	blue		ENSSSCG00000035432	HDGFL3
7:51768824|51798842	blue		ENSSSCG00000035432	HDGFL3
7:51782208|51792316	blue		ENSSSCG00000035432	HDGFL3
7:51782208|51798842	blue		ENSSSCG00000035432	HDGFL3
7:51787243|51798842	blue		ENSSSCG00000035432	HDGFL3
7:56259271|56261229	blue		ENSSSCG00000044227	NRG4
7:56509179|56519340	blue		ENSSSCG00000001862	ETFA
7:56518062|56524355	blue		ENSSSCG00000001862	ETFA
7:58112449|58117178	blue		ENSSSCG00000001878	PTPN9
7:58112449|58123585	blue		ENSSSCG00000001878	PTPN9
7:58850363|58868520	blue		ENSSSCG00000001903	EDC3
7:66527660|66530404	blue		ENSSSCG00000001964	NPAS3
7:67576364|67580251	blue		ENSSSCG00000001966	ARHGAP5
7:68160992|68169856	blue
7:68176044|68180716	blue
7:69814386|69828037	blue		ENSSSCG00000001975	PRKD1
7:74995762|74996138	blue		ENSSSCG00000001991	DHRS1
7:76237514|76238347	blue		ENSSSCG00000002042	OXA1L
7:80770348|80773427	blue		ENSSSCG00000033958	RYR3
7:80919227|80956041	blue		ENSSSCG00000033958	RYR3
7:85990604|86001623	blue		ENSSSCG00000002266
7:86024175|86025429	blue		ENSSSCG00000002266
7:86024175|86056387	blue		ENSSSCG00000044573,ENSSSCG00000002266
7:86031558|86056387	blue		ENSSSCG00000044573,ENSSSCG00000002266
7:86036358|86087677	blue		ENSSSCG00000002266
7:86055233|86087677	blue		ENSSSCG00000002266
7:86064996|86087677	blue		ENSSSCG00000002266
7:86081593|86087677	blue		ENSSSCG00000002266
7:88506227|88512410	blue		ENSSSCG00000002269	MTHFD1
7:90811957|90831658	blue		ENSSSCG00000002285	GPHN
7:90811957|90848269	blue		ENSSSCG00000002285	GPHN
7:93773489|93775334	blue		ENSSSCG00000002315	SLC8A3
8:101219895|101233355	blue		ENSSSCG00000009084	SPATA5
8:101831661|101834103	blue		ENSSSCG00000009090	KIAA1109
8:102404323|102416806	blue		ENSSSCG00000009097	ANXA5
8:103313633|103321590	blue		ENSSSCG00000009101	PRDM5
8:109319941|109378747	blue		ENSSSCG00000009125
8:109356651|109378747	blue		ENSSSCG00000009125
8:109448852|109459039	blue		ENSSSCG00000009125
8:110395465|110404477	blue		ENSSSCG00000009128	AP1AR
8:111817010|111829302	blue		ENSSSCG00000036236	ELOVL6
8:111823361|111839842	blue		ENSSSCG00000009132	ENPEP
8:112677571|112686605	blue		ENSSSCG00000009142	SEC24B
8:115448387|115463477	blue		ENSSSCG00000024168	AIMP1
8:116014634|116022036	blue		ENSSSCG00000023548	GSTCD
8:116275910|116294261	blue		ENSSSCG00000022788	PPA2
8:116294135|116315074	blue		ENSSSCG00000022788	PPA2
8:11712865|11724812	blue		ENSSSCG00000029227	LDB2
8:118470357|118483348	blue		ENSSSCG00000030957	NFKB1
8:121948198|121975426	blue		ENSSSCG00000022353	RAP1GDS1
8:124557733|124562303	blue		ENSSSCG00000029621	BMPR1B
8:124560982|124562303	blue		ENSSSCG00000029621	BMPR1B
8:130257256|130264004	blue		ENSSSCG00000026196	FAM13A
8:130624649|130648577	blue		ENSSSCG00000021712	HERC6
8:131010915|131025270	blue		ENSSSCG00000009217	PKD2
8:133695707|133705563	blue		ENSSSCG00000009230	WDFY3
8:134920555|134932288	blue		ENSSSCG00000009233	GPAT3
8:134920555|134941606	blue		ENSSSCG00000009233	GPAT3
8:134925770|134932288	blue		ENSSSCG00000009233	GPAT3
8:134925770|134941606	blue		ENSSSCG00000009233	GPAT3
8:135456265|135456777	blue		ENSSSCG00000009244	SEC31A
8:135780981|135786172	blue		ENSSSCG00000009246	ENOPH1
8:137747353|137749645	blue		ENSSSCG00000009256	ANTXR2
8:16716774|16743600	blue		ENSSSCG00000008753	ADGRA3
8:16716774|16755944	blue		ENSSSCG00000008753	ADGRA3
8:16726255|16755944	blue		ENSSSCG00000008753	ADGRA3
8:16728875|16755944	blue		ENSSSCG00000008753	ADGRA3
8:16739255|16755944	blue		ENSSSCG00000008753	ADGRA3
8:167697|171693	blue		ENSSSCG00000029983	PCGF3
8:23653644|23682434	blue		ENSSSCG00000008765	PCDH7
8:276025|280910	blue		ENSSSCG00000021289	GAK
8:2805279|2807723	blue		ENSSSCG00000008723	HTRA3
8:29136919|29155524	blue		ENSSSCG00000008772	RELL1
8:29151598|29155524	blue		ENSSSCG00000008772	RELL1
8:31230095|31244845	blue		ENSSSCG00000008792	N4BP2
8:32773630|32780660	blue		ENSSSCG00000008799	LIMCH1
8:39008497|39040610	blue		ENSSSCG00000008831	DCUN1D4
8:44556765|44562777	blue		ENSSSCG00000008870	GUCY1B1
8:56096595|56132982	blue		ENSSSCG00000036736,ENSSSCG00000023357	REST
8:6117161|6120917	blue		ENSSSCG00000034122	TMEM128
8:70193530|70204678	blue		ENSSSCG00000008961	MTHFD2L
8:71436665|71437764	blue		ENSSSCG00000008971	USO1
8:75551863|75561015	blue		ENSSSCG00000009007	TMEM131L
8:76195576|76216099	blue		ENSSSCG00000009010	ARFIP1
8:76195576|76222810	blue		ENSSSCG00000009010	ARFIP1
8:76195576|76237387	blue		ENSSSCG00000009010	ARFIP1
8:77416163|77416789	blue		ENSSSCG00000020717	FAM160A1
8:80630974|80638316	blue		ENSSSCG00000037766	NR3C2
8:80742232|80815987	blue		ENSSSCG00000009029	ARHGAP10
8:80787216|80809470	blue		ENSSSCG00000009029	ARHGAP10
8:80787216|80815987	blue		ENSSSCG00000009029	ARHGAP10
8:80870172|80876761	blue		ENSSSCG00000009029	ARHGAP10
8:80870172|80894999	blue		ENSSSCG00000009029	ARHGAP10
8:81082507|81083424	blue		ENSSSCG00000009030	PRMT9
8:82846038|82851898	blue		ENSSSCG00000009039	MMAA
8:82913302|82927163	blue		ENSSSCG00000009040	SMAD1
8:84204030|84209728	blue		ENSSSCG00000009047	SMARCA5
8:86233111|86246280	blue		ENSSSCG00000009053	RNF150
8:87488517|87516224	blue		ENSSSCG00000030396	SETD7
8:87488517|87521892	blue		ENSSSCG00000030396	SETD7
8:87658984|87663752	blue		ENSSSCG00000009061	NAA15
8:87789294|87801061	blue		ENSSSCG00000029920	ELF2
8:87789294|87820356	blue		ENSSSCG00000029920	ELF2
8:88608460|88635705	blue		ENSSSCG00000022649	SLC7A11
8:9106389|9120512	blue		ENSSSCG00000022358	RAB28
8:986798|992003	blue		ENSSSCG00000008682	NSD2
9:102255514|102274429	blue		ENSSSCG00000015410	PHTF2
9:102268789|102274429	blue		ENSSSCG00000015410	PHTF2
9:10229873|10258500	blue		ENSSSCG00000028979	UVRAG
9:104977276|104978823	blue		ENSSSCG00000029082	KMT2E
9:105054994|105061896	blue		ENSSSCG00000026110	SRPK2
9:10636306|10647784	blue		ENSSSCG00000014868	EMSY
9:107064877|107075930	blue		ENSSSCG00000037556	COG5
9:116218093|116222836	blue		ENSSSCG00000015498	RC3H1
9:118014576|118028344	blue		ENSSSCG00000015509	COP1
9:118014576|118041744	blue		ENSSSCG00000015509	COP1
9:118014576|118058467	blue		ENSSSCG00000015509	COP1
9:11836758|11841300	blue		ENSSSCG00000014878,ENSSSCG00000014881	PAK1,CLNS1A
9:120607167|120612451	blue		ENSSSCG00000015523	RALGPS2
9:120607167|120628488	blue		ENSSSCG00000015523	RALGPS2
9:120635757|120647247	blue		ENSSSCG00000015523	RALGPS2
9:121105770|121108873	blue		ENSSSCG00000021464	SOAT1
9:12146484|12166226	blue		ENSSSCG00000014882	RSF1
9:12155871|12166226	blue		ENSSSCG00000014882	RSF1
9:121610724|121631279	blue		ENSSSCG00000045919
9:12162493|12166226	blue		ENSSSCG00000014882	RSF1
9:121640085|121643233	blue
9:121640085|121648834	blue
9:126270541|126275426	blue		ENSSSCG00000015568	RNF2
9:126385733|126407696	blue		ENSSSCG00000015569	SWT1
9:130496404|130497071	blue		ENSSSCG00000015589	VASH2
9:136962230|136972049	blue		ENSSSCG00000015632
9:17351072|17398149	blue		ENSSSCG00000014902	ANKRD42
9:19852498|19861801	blue		ENSSSCG00000014913	PICALM
9:19875266|19913189	blue		ENSSSCG00000014913	PICALM
9:20102422|20104632	blue		ENSSSCG00000014913	PICALM
9:20130905|20139090	blue		ENSSSCG00000014915	EED
9:20133607|20139090	blue		ENSSSCG00000014915	EED
9:20136920|20144395	blue		ENSSSCG00000014915	EED
9:20809498|20833620	blue		ENSSSCG00000035619	TMEM135
9:2241756|2245860	blue		ENSSSCG00000014599	SYT9
9:234482|245431	blue		ENSSSCG00000014579	TMEM41B
9:239323|245431	blue		ENSSSCG00000014579	TMEM41B
9:26137742|26143371	blue		ENSSSCG00000014946	CEP295
9:26170413|26184794	blue		ENSSSCG00000014948,ENSSSCG00000014949	C11orf54
9:26197373|26200095	blue		ENSSSCG00000014949
9:26197373|26203753	blue		ENSSSCG00000014949
9:295808|300977	blue		ENSSSCG00000014578	DENND5A
9:33043520|33052716	blue		ENSSSCG00000027529	BIRC3
9:33043520|33061432	blue		ENSSSCG00000038898,ENSSSCG00000027529	U6,BIRC3
9:33731308|33732436	blue		ENSSSCG00000033937	DYNC2H1
9:33731308|33735453	blue		ENSSSCG00000033937	DYNC2H1
9:44226341|44227691	blue		ENSSSCG00000015071	SIK3
9:45877120|45880176	blue		ENSSSCG00000030053	ARCN1
9:48152108|48168468	blue		ENSSSCG00000023728	TECTA
9:50516564|50520175	blue		ENSSSCG00000015145,ENSSSCG00000024299	ZNF202,SCN3B
9:6361824|6382556	blue		ENSSSCG00000014794	NUP98
9:72021889|72022965	blue		ENSSSCG00000015310	AKAP9
9:73146003|73172031	blue		ENSSSCG00000022982	VPS50
9:7476478|7481586	blue		ENSSSCG00000014820	FCHSD2
9:7476478|7502740	blue		ENSSSCG00000014820	FCHSD2
9:74804078|74824099	blue		ENSSSCG00000015329	PPP1R9A
9:8147104|8158002	blue		ENSSSCG00000014828	RAB6A
9:86021853|86025117	blue		ENSSSCG00000015362	TSPAN13
9:87924389|87943328	blue		ENSSSCG00000015368	HDAC9
9:89383377|89400450	blue		ENSSSCG00000015375	ITGB8
9:9103677|9149572	blue		ENSSSCG00000021822	RNF169
9:91146703|91148451	blue		ENSSSCG00000015383	RAPGEF5
9:92147586|92147867	blue		ENSSSCG00000036695	IGF2BP3
9:99368230|99376050	blue		ENSSSCG00000023784	SEMA3C
9:99368230|99385468	blue		ENSSSCG00000023784	SEMA3C
AEMK02000452.1:1705711|1713483	blue		ENSSSCG00000002523	CDC42BPB
AEMK02000452.1:2281177|2295643	blue		ENSSSCG00000002544	PPP1R13B
AEMK02000452.1:3334985|3346234	blue		ENSSSCG00000031710	BRF1
AEMK02000452.1:34051|37004	blue
AEMK02000452.1:780716|785341	blue		ENSSSCG00000002540	PPP2R5C
AEMK02000510.1:631357|663972	blue		ENSSSCG00000038870	TNRC6A
X:101206741|101209539	blue		ENSSSCG00000012639	THOC2
X:101573169|101580466	blue		ENSSSCG00000012642	STAG2
X:106068836|106103383	blue		ENSSSCG00000012649	SMARCA1
X:108232484|108235906	blue		ENSSSCG00000021205	STK26
X:110697275|110704651	blue		ENSSSCG00000012686	MOSPD1
X:125315485|125320364	blue		ENSSSCG00000044704,ENSSSCG00000012818	SMIM9,F8
X:13305101|13310994	blue		ENSSSCG00000012149	RBBP7
X:20243402|20247157	blue		ENSSSCG00000021322
X:28270770|28282679	blue		ENSSSCG00000028148	DMD
X:28270770|28315863	blue		ENSSSCG00000028148	DMD
X:28437952|28486118	blue		ENSSSCG00000028148	DMD
X:28440356|28486118	blue		ENSSSCG00000028148	DMD
X:28447637|28486118	blue		ENSSSCG00000028148	DMD
X:28454617|28486118	blue		ENSSSCG00000028148	DMD
X:28460957|28486118	blue		ENSSSCG00000028148	DMD
X:28778456|28793989	blue		ENSSSCG00000028148	DMD
X:41275981|41299010	blue		ENSSSCG00000012266	SLC9A7
X:46401350|46410119	blue		ENSSSCG00000012328	HUWE1
X:46871978|46878238	blue		ENSSSCG00000035822	FAM120C
X:49742406|49742743	blue
X:50389422|50425041	blue		ENSSSCG00000012362
X:54286536|54293347	blue		ENSSSCG00000022676	OPHN1
X:54293269|54304757	blue		ENSSSCG00000022676	OPHN1
X:57384052|57410294	blue		ENSSSCG00000027115
X:57422327|57425431	blue		ENSSSCG00000027115
X:59895933|59900555	blue		ENSSSCG00000028538	RLIM
X:59896081|59900555	blue		ENSSSCG00000028538	RLIM
X:61688015|61691522	blue		ENSSSCG00000012434	ATRX
X:61720719|61722343	blue		ENSSSCG00000012434	ATRX
X:61720719|61735982	blue		ENSSSCG00000012434	ATRX
X:61720719|61746482	blue		ENSSSCG00000012434	ATRX
X:67336836|67356454	blue		ENSSSCG00000012456	RPS6KA6
X:70397233|70418487	blue		ENSSSCG00000012467	KLHL4
X:74510298|74541169	blue		ENSSSCG00000029771
X:86597977|86601588	blue		ENSSSCG00000012546	NRK
X:87384427|87392772	blue		ENSSSCG00000036091	MORC4
X:97116670|97120352	blue		ENSSSCG00000035488,ENSSSCG00000012634	WDR44,DOCK11
X:98438834|98448551	blue		ENSSSCG00000012607	TMEM255A
Y:39798808|39801237	blue		ENSSSCG00000038249
Y:9399938|9414823	blue		ENSSSCG00000027046
Y:9407816|9414823	blue		ENSSSCG00000027046
Y:9910950|9917192	blue		ENSSSCG00000012179
1:104764629|104774676	brown	M3	ENSSSCG00000004535	TCF4
1:107910787|107912104	brown	M3	ENSSSCG00000042703,ENSSSCG00000048062
1:109269698|109284030	brown	M3	ENSSSCG00000024088	TLN2
1:119905146|119909321	brown	M3	ENSSSCG00000004626	TMOD3
1:122494128|122514658	brown	M3	ENSSSCG00000004651	GALK2
1:123607338|123610250	brown	M3	ENSSSCG00000004661	MYEF2
1:128941013|128947102	brown	M3	ENSSSCG00000004725	ZNF106
1:139791489|139791984	brown	M3	ENSSSCG00000004825	CHSY1
1:149478221|149488620	brown	M3	ENSSSCG00000033971	ZNF407
1:163406402|163409502	brown	M3	ENSSSCG00000004931	IGDCC4
1:163406402|163409621	brown	M3	ENSSSCG00000004931	IGDCC4
1:163408423|163424700	brown	M3	ENSSSCG00000004931	IGDCC4
1:164420445|164433489	brown	M3	ENSSSCG00000004943	MAP2K1
1:1657903|1663793	brown	M3	ENSSSCG00000004018	AFDN
1:168870864|168884181	brown	M3	ENSSSCG00000004980	THSD4
1:182688834|182720865	brown	M3	ENSSSCG00000005043	DDHD1
1:187235545|187248174	brown	M3	ENSSSCG00000005071	ARMH4
1:187388814|187391730	brown	M3	ENSSSCG00000005073	ARID4A
1:221674329|221675520	brown	M3	ENSSSCG00000005243	PGM5
1:223722952|223723842	brown	M3	ENSSSCG00000021646	KLF9
1:228980934|228986161	brown	M3	ENSSSCG00000023520	PCSK5
1:240889406|240905368	brown	M3	ENSSSCG00000005382	TGFBR1
1:242242621|242259806	brown	M3	ENSSSCG00000037954,ENSSSCG00000005391	CAVIN4,MSANTD3-TMEFF1
1:249952511|249967237	brown	M3	ENSSSCG00000005441	ELP1
1:251874674|251908862	brown	M3	ENSSSCG00000005457	LPAR1
1:253024490|253056412	brown	M3	ENSSSCG00000005466	PTBP3
1:253034155|253056412	brown	M3	ENSSSCG00000005466	PTBP3
1:263873074|263940366	brown	M3	ENSSSCG00000020743	RABGAP1
1:266981815|267028781	brown	M3	ENSSSCG00000040052,ENSSSCG00000036926	U6,MVB12B
1:270874729|270876043	brown	M3	ENSSSCG00000005706	ABL1
1:270874729|270884307	brown	M3	ENSSSCG00000005706	ABL1
1:271146967|271147908	brown	M3	ENSSSCG00000005711	NUP214
1:273972338|273979720	brown	M3	ENSSSCG00000005751	COL5A1
1:32520013|32586183	brown	M3	ENSSSCG00000004199	EPB41L2
1:33950092|33968583	brown	M3	ENSSSCG00000004207,ENSSSCG00000033894
1:34079218|34096613	brown	M3	ENSSSCG00000004207,ENSSSCG00000033894
1:593018|598149	brown	M3	ENSSSCG00000004008
1:641934|653683	brown	M3	ENSSSCG00000004008
1:7117529|7166248	brown	M3	ENSSSCG00000004039	SLC22A3
1:7130417|7166248	brown	M3	ENSSSCG00000004039	SLC22A3
1:7160499|7166248	brown	M3	ENSSSCG00000004039	SLC22A3
1:73564812|73595164	brown	M3	ENSSSCG00000004379	SOBP
1:82587980|82594233	brown	M3	ENSSSCG00000004453	SNAP91
1:87134227|87153004	brown	M3	ENSSSCG00000004473	PHIP
1:8822877|8825081	brown	M3	ENSSSCG00000031776,ENSSSCG00000043930
1:90803041|90805557	brown	M3	ENSSSCG00000004484	COL12A1
1:90821147|90825823	brown	M3	ENSSSCG00000004484	COL12A1
1:90833087|90841150	brown	M3	ENSSSCG00000004484	COL12A1
1:94314527|94315177	brown	M3	ENSSSCG00000004490	SETBP1
10:10038504|10073030	brown	M3	ENSSSCG00000010825	MARK1
10:13491755|13527498	brown	M3	ENSSSCG00000038646	ENAH
10:13516188|13527498	brown	M3	ENSSSCG00000038646	ENAH
10:14622896|14623605	brown	M3	ENSSSCG00000010861	COQ8A
10:20508015|20536074	brown	M3	ENSSSCG00000010900	DENND1B
10:24757287|24779098	brown	M3	ENSSSCG00000010928	KDM5B
10:24770316|24779098	brown	M3	ENSSSCG00000010928	KDM5B
10:24770316|24781769	brown	M3	ENSSSCG00000010928	KDM5B
10:24776756|24781769	brown	M3	ENSSSCG00000010928	KDM5B
10:26969694|26997717	brown	M3	ENSSSCG00000033654
10:32569928|32576571	brown	M3	ENSSSCG00000021761	UBAP1
10:41381255|41403128	brown	M3	ENSSSCG00000011022	SVIL
10:42147410|42185876	brown	M3	ENSSSCG00000011025	ZEB1
10:42147410|42194913	brown	M3	ENSSSCG00000011025	ZEB1
10:42468077|42490463	brown	M3	ENSSSCG00000011026	ARHGAP12
10:42552538|42555555	brown	M3	ENSSSCG00000011026	ARHGAP12
10:57167881|57194267	brown	M3	ENSSSCG00000011103	PARD3
10:63899363|63912175	brown	M3	ENSSSCG00000024480	SFMBT2
10:68491183|68507352	brown	M3	ENSSSCG00000029602	WDR37
10:68959424|68961182	brown	M3	ENSSSCG00000011163	DIP2C
10:69201376|69235186	brown	M3	ENSSSCG00000011166	ZMYND11
11:1125630|1128292	brown	M3	ENSSSCG00000009276	XPO4
11:12137091|12137437	brown	M3	ENSSSCG00000033919	DCLK1
11:12232550|12236552	brown	M3	ENSSSCG00000026164,ENSSSCG00000026564
11:12332034|12338581	brown	M3	ENSSSCG00000024635	SPART
11:13227222|13249671	brown	M3	ENSSSCG00000009361	POSTN
11:21020402|21022536	brown	M3	ENSSSCG00000009410	RUBCNL
11:23784316|23826266	brown	M3	ENSSSCG00000021818	ENOX1
11:3579110|3583217	brown	M3	ENSSSCG00000035421	ATP8A2
11:48077009|48080373	brown	M3	ENSSSCG00000040184	LMO7
11:5766388|5767129	brown	M3	ENSSSCG00000009320	FLT1
11:71241169|71252357	brown	M3
11:713800|724858	brown	M3	ENSSSCG00000021814	ZMYM2
11:8663835|8670626	brown	M3	ENSSSCG00000009338
12:18552929|18555766	brown	M3	ENSSSCG00000021306	GJC1
12:24327241|24328063	brown	M3	ENSSSCG00000017529	CBX1
12:25235501|25236446	brown	M3	ENSSSCG00000023128	IGF2BP1
12:34980903|35008491	brown	M3	ENSSSCG00000023955	RAD51C
12:43624629|43653547	brown	M3	ENSSSCG00000017748	NF1
12:43624629|43660876	brown	M3	ENSSSCG00000017748	NF1
12:44814894|44815535	brown	M3	ENSSSCG00000026706,ENSSSCG00000017759	PIGS,ALDOC
12:60175882|60184718	brown	M3	ENSSSCG00000040457	EPN2
12:60361138|60376568	brown	M3	ENSSSCG00000018049	SLC5A10
12:7592600|7595678	brown	M3	ENSSSCG00000046071
13:117742145|117751433	brown	M3	ENSSSCG00000011765	USP13
13:123303638|123304197	brown	M3	ENSSSCG00000011791	MAP3K13
13:132366435|132377669	brown	M3	ENSSSCG00000031147	ACAP2
13:132986164|133007560	brown	M3	ENSSSCG00000011833	DLG1
13:132986164|133023430	brown	M3	ENSSSCG00000011833	DLG1
13:134744258|134745388	brown	M3	ENSSSCG00000026753	OSBPL11
13:135019965|135062178	brown	M3	ENSSSCG00000011858	ZNF148
13:141259956|141265452	brown	M3	ENSSSCG00000011906	IGSF11
13:146058078|146078858	brown	M3	ENSSSCG00000011915	GRAMD1C
13:147814768|147839301	brown	M3	ENSSSCG00000022081	PHLDB2
13:148517273|148534946	brown	M3	ENSSSCG00000011933	NECTIN3
13:148522545|148534946	brown	M3	ENSSSCG00000011933	NECTIN3
13:158599501|158613577	brown	M3	ENSSSCG00000011963	TOMM70
13:166836891|166837551	brown	M3	ENSSSCG00000026130	EPHA3
13:166836891|166863547	brown	M3	ENSSSCG00000026130	EPHA3
13:168849106|168855082	brown	M3	ENSSSCG00000041986
13:182815023|182825553	brown	M3	ENSSSCG00000012018	CHODL
13:200707866|200718953	brown	M3	ENSSSCG00000012062	TTC3
13:200710376|200718953	brown	M3	ENSSSCG00000012062	TTC3
13:206959483|206976528	brown	M3	ENSSSCG00000039085
13:26892208|26922971	brown	M3	ENSSSCG00000011296	ANO10
13:30110846|30113591	brown	M3	ENSSSCG00000024513	KLHL18
13:31778304|31779227	brown	M3	ENSSSCG00000011379,ENSSSCG00000011376	KLHDC8B,CCDC36
13:34578938|34579947	brown	M3	ENSSSCG00000011440	SEMA3G
13:39498591|39503860	brown	M3	ENSSSCG00000011467	DENND6A
13:39701921|39710141	brown	M3	ENSSSCG00000038873	SLMAP
13:45391196|45402203	brown	M3	ENSSSCG00000011493	ATXN7
13:66114472|66116302	brown	M3	ENSSSCG00000011553
13:69443305|69445921	brown	M3	ENSSSCG00000034318	MRPS25
13:70029821|70032723	brown	M3	ENSSSCG00000011599	GRIP2
13:91368437|91378095	brown	M3	ENSSSCG00000011714	MED12L
13:97912254|97913066	brown	M3	ENSSSCG00000027556	RSRC1
14:103551372|103564282	brown	M3	ENSSSCG00000010467	BTAF1
14:105458770|105460324	brown	M3	ENSSSCG00000010483	PLCE1
14:105608428|105608744	brown	M3	ENSSSCG00000010483	PLCE1
14:108860043|108860758	brown	M3	ENSSSCG00000010520	MMS19
14:108951534|108951917	brown	M3	ENSSSCG00000010522	ANKRD2
14:131560094|131560323	brown	M3	ENSSSCG00000010698,ENSSSCG00000010699	FGFR2,ATE1
14:131560094|131576631	brown	M3	ENSSSCG00000010698,ENSSSCG00000010699	FGFR2,ATE1
14:134058259|134082462	brown	M3	ENSSSCG00000010732	FAM53B
14:138849883|138859627	brown	M3	ENSSSCG00000010757	EBF3
14:138928895|138935791	brown	M3	ENSSSCG00000010757	EBF3
14:14984501|14992789	brown	M3	ENSSSCG00000026044,ENSSSCG00000028699	FDFT1,NEIL2
14:2478793|2485932	brown	M3	ENSSSCG00000009591	AUH
14:31685025|31693023	brown	M3	ENSSSCG00000034386	ATP2A2
14:41636873|41643575	brown	M3
14:54704317|54716478	brown	M3	ENSSSCG00000010144	ACTN2
14:55770332|55789427	brown	M3	ENSSSCG00000033692	B3GALNT2
14:55783529|55802841	brown	M3	ENSSSCG00000033692	B3GALNT2
14:58236763|58238484	brown	M3	ENSSSCG00000010169	SIPA1L2
14:60482991|60504383	brown	M3	ENSSSCG00000036039	RAB4A
14:71327584|71349948	brown	M3	ENSSSCG00000029311	MYPN
14:77415234|77419754	brown	M3	ENSSSCG00000010316	KAT6B
14:77774737|77775033	brown	M3	ENSSSCG00000010320	VDAC2
14:87822731|87882941	brown	M3	ENSSSCG00000010360	BMPR1A
15:100201071|100202655	brown	M3
15:100960873|100971421	brown	M3	ENSSSCG00000016074	ANKRD44
15:100960873|100981813	brown	M3	ENSSSCG00000016074	ANKRD44
15:106867717|106882819	brown	M3	ENSSSCG00000034630	ABI2
15:117071799|117095608	brown	M3	ENSSSCG00000016170	BARD1
15:120032208|120049357	brown	M3	ENSSSCG00000027669	TNS1
15:123386771|123389330	brown	M3	ENSSSCG00000016230	EPHA4
15:135707739|135716699	brown	M3	ENSSSCG00000016317	AGAP1
15:135924097|135931508	brown	M3	ENSSSCG00000016317	AGAP1
15:137944669|137945054	brown	M3	ENSSSCG00000016340	ASB1
15:139982578|139986145	brown	M3	ENSSSCG00000016379
15:15928996|15941387	brown	M3	ENSSSCG00000035564	MCM6
15:29959468|29977473	brown	M3	ENSSSCG00000039157	CLASP1
15:4207163|4211249	brown	M3	ENSSSCG00000015669	ACVR2A
15:45021868|45035364	brown	M3	ENSSSCG00000015777	TRAPPC11
15:45877613|45879911	brown	M3	ENSSSCG00000015784	ACSL1
15:45877613|45882359	brown	M3	ENSSSCG00000015784	ACSL1
15:52770700|52791642	brown	M3	ENSSSCG00000015839	NRG1
15:54310541|54317753	brown	M3	ENSSSCG00000015842	PPP2CB
15:56527505|56547111	brown	M3	ENSSSCG00000015853	HERC2
15:56527520|56547111	brown	M3	ENSSSCG00000015853	HERC2
15:56744495|56789645	brown	M3
15:56768770|56789645	brown	M3
15:64759481|64795113	brown	M3	ENSSSCG00000015874	ACVR1
15:64771605|64795113	brown	M3	ENSSSCG00000015874	ACVR1
15:66153280|66153889	brown	M3	ENSSSCG00000015880	TANC1
15:69042226|69046083	brown	M3	ENSSSCG00000027472	GCA
15:69192445|69206646	brown	M3	ENSSSCG00000015898	KCNH7
15:739174|743812	brown	M3	ENSSSCG00000016397	NEB
15:74668450|74673181	brown	M3	ENSSSCG00000022496	STK39
15:79975237|79976596	brown	M3	ENSSSCG00000015962	SP3
15:84335915|84337290	brown	M3
15:84612792|84656718	brown	M3	ENSSSCG00000016002
16:21482127|21485938	brown	M3	ENSSSCG00000016835	SKP2
16:40231897|40253338	brown	M3	ENSSSCG00000025194	ZSWIM6
16:60293074|60314538	brown	M3	ENSSSCG00000017022,ENSSSCG00000034737	HMMR,U6
16:69126081|69133446	brown	M3	ENSSSCG00000017073	FAM114A2
17:13008092|13031589	brown	M3	ENSSSCG00000007034	PSD3
17:169913|184314	brown	M3	ENSSSCG00000003935,ENSSSCG00000007001
17:39197685|39225969	brown	M3	ENSSSCG00000007311,ENSSSCG00000051216,ENSSSCG00000045221
17:39739371|39773039	brown	M3	ENSSSCG00000007317,ENSSSCG00000036002	DLGAP4,TGIF2
17:44164326|44166273	brown	M3	ENSSSCG00000007360	CHD6
17:49068606|49084892	brown	M3	ENSSSCG00000007453	EYA2
17:50914046|50914419	brown	M3	ENSSSCG00000022915	DDX27
17:50931699|50933570	brown	M3	ENSSSCG00000030108	ZNFX1
17:54371635|54374707	brown	M3	ENSSSCG00000007482
17:62677113|62688878	brown	M3	ENSSSCG00000040388	ZBTB46
17:8466081|8469366	brown	M3	ENSSSCG00000007000	FAT1
18:10794878|10800526	brown	M3	ENSSSCG00000016513	KIAA1549
18:15166982|15172587	brown	M3	ENSSSCG00000016543	EXOC4
18:18334031|18342433	brown	M3	ENSSSCG00000018951,ENSSSCG00000016554	MIR335,MEST
18:40140465|40161356	brown	M3	ENSSSCG00000024754	BBS9
18:40490565|40517359	brown	M3	ENSSSCG00000021250	FKBP9
18:44166842|44186515	brown	M3	ENSSSCG00000016690	CREB5
18:47629573|47656999	brown	M3	ENSSSCG00000016717	MPP6
18:49136964|49138334	brown	M3	ENSSSCG00000016725	TNS3
18:5199558|5218220	brown	M3	ENSSSCG00000020663	KMT2C
18:52417988|52495626	brown	M3	ENSSSCG00000016763	GLI3
18:52625249|52628187	brown	M3	ENSSSCG00000016763	GLI3
18:6914973|6915565	brown	M3	ENSSSCG00000016464	CLCN1
18:9651790|9653711	brown	M3	ENSSSCG00000016501	KDM7A
2:114338109|114371287	brown	M3	ENSSSCG00000022845	PJA2
2:114706886|114710012	brown	M3	ENSSSCG00000014195	MAN2A1
2:114706886|114727393	brown	M3	ENSSSCG00000014195	MAN2A1
2:119928442|119930293	brown	M3	ENSSSCG00000014219	CDO1
2:120163602|120178951	brown	M3	ENSSSCG00000014221	LVRN
2:120584609|120616471	brown	M3	ENSSSCG00000014224	SEMA6A
2:131354294|131363905	brown	M3	ENSSSCG00000014256	FBN2
2:140411119|140413331	brown	M3	ENSSSCG00000014331,ENSSSCG00000014335	REEP2
2:140745891|140757554	brown	M3	ENSSSCG00000014339	CTNNA1
2:140754235|140757554	brown	M3	ENSSSCG00000014339	CTNNA1
2:150519165|150531523	brown	M3	ENSSSCG00000014434	IL17B
2:151091931|151093067	brown	M3	ENSSSCG00000014440	HMGXB3
2:15967840|15970677	brown	M3	ENSSSCG00000013262	AMBRA1
2:16007196|16021491	brown	M3	ENSSSCG00000013262	AMBRA1
2:17225982|17227421	brown	M3	ENSSSCG00000013276	PRDM11
2:18140504|18148788	brown	M3	ENSSSCG00000013281,ENSSSCG00000013282	EXT2,ACCS
2:3222836|3230316	brown	M3	ENSSSCG00000024158	ANO1
2:36768127|36798302	brown	M3	ENSSSCG00000031940	GAS2
2:36828617|36840192	brown	M3	ENSSSCG00000031940	GAS2
2:4608364|4615679	brown	M3	ENSSSCG00000012885	LRP5
2:4615482|4623769	brown	M3	ENSSSCG00000012885	LRP5
2:60933881|60938053	brown	M3	ENSSSCG00000013864,ENSSSCG00000013865	TMEM38A,NWD1
2:69853256|69853745	brown	M3	ENSSSCG00000028512	LDLR
2:72790437|72829288	brown	M3	ENSSSCG00000013534	MLLT1
2:79527873|79545938	brown	M3	ENSSSCG00000029380,ENSSSCG00000027351	ZFP2,ZNF454
2:80731220|80748514	brown	M3	ENSSSCG00000014044	NSD1
2:80975762|80992288	brown	M3	ENSSSCG00000022508,ENSSSCG00000014048	UIMC1,HK3
2:8325816|8328153	brown	M3	ENSSSCG00000013052
2:85507179|85518807	brown	M3	ENSSSCG00000014088	IQGAP2
2:91746365|91749304	brown	M3	ENSSSCG00000014136	VCAN
2:91768020|91773257	brown	M3	ENSSSCG00000014136	VCAN
2:91768020|91784772	brown	M3	ENSSSCG00000014136	VCAN
2:95657661|95677798	brown	M3	ENSSSCG00000014148	TMEM161B
3:102243607|102261438	brown	M3	ENSSSCG00000008488	RMDN2
3:10962194|10962666	brown	M3	ENSSSCG00000007713	BUD23
3:114813776|114839309	brown	M3	ENSSSCG00000008591	ATAD2B
3:115218429|115219189	brown	M3	ENSSSCG00000047947
3:117885521|117911323	brown	M3	ENSSSCG00000008600	PUM2
3:122089927|122094251	brown	M3	ENSSSCG00000008621	NBAS
3:122089927|122133932	brown	M3	ENSSSCG00000008621	NBAS
3:126848011|126848971	brown	M3	ENSSSCG00000008641	ADAM17
3:127285171|127326248	brown	M3	ENSSSCG00000023539	MBOAT2
3:128905995|128907564	brown	M3	ENSSSCG00000008647	CMPK2
3:15339539|15351975	brown	M3	ENSSSCG00000026457	GALNT17
3:16314182|16328043	brown	M3	ENSSSCG00000007735	RABGEF1
3:16847447|16853935	brown	M3	ENSSSCG00000020808,ENSSSCG00000033141
3:16850859|16851571	brown	M3	ENSSSCG00000020808
3:18559247|18565263	brown	M3	ENSSSCG00000007805	ATP2A1
3:23910594|23931547	brown	M3	ENSSSCG00000007839	EEF2K
3:28463269|28472918	brown	M3	ENSSSCG00000007874	ABCC1
3:32569056|32577584	brown	M3	ENSSSCG00000020675	ATF7IP2
3:40456609|40457300	brown	M3	ENSSSCG00000022963
3:40456609|40461125	brown	M3	ENSSSCG00000022963
3:40954688|40955809	brown	M3	ENSSSCG00000041715
3:41896797|41908064	brown	M3	ENSSSCG00000008066	ZNF484
3:4462770|4463241	brown	M3	ENSSSCG00000034517	ZNF12
3:53828715|53831416	brown	M3
3:54271064|54276460	brown	M3	ENSSSCG00000008179	REV1
3:71349498|71351013	brown	M3	ENSSSCG00000022708	ZNF638
3:72300370|72313890	brown	M3	ENSSSCG00000008332	C2orf42
3:72304432|72313890	brown	M3	ENSSSCG00000008332	C2orf42
3:86202793|86205952	brown	M3	ENSSSCG00000032007	RTN4
3:94969451|94980300	brown	M3	ENSSSCG00000008445	SRBD1
3:98047438|98064327	brown	M3	ENSSSCG00000049471,ENSSSCG00000008467	EML4
4:101135602|101139235	brown	M3	ENSSSCG00000006709	NOTCH2
4:117895095|117901948	brown	M3	ENSSSCG00000006866	DBT
4:118404658|118409967	brown	M3	ENSSSCG00000006874	PALMD
4:118723940|118727465	brown	M3	ENSSSCG00000006875	PLPPR4
4:124733366|124744355	brown	M3	ENSSSCG00000006903	RPAP2
4:125831440|125835266	brown	M3	ENSSSCG00000022534	ZNF644
4:129116233|129134916	brown	M3	ENSSSCG00000022032
4:130038959|130047238	brown	M3	ENSSSCG00000031738
4:14683288|14685886	brown	M3	ENSSSCG00000005970	SQLE
4:17596492|17597118	brown	M3	ENSSSCG00000005992	SHAS2
4:33087513|33153512	brown	M3	ENSSSCG00000031957	RIMS2
4:37699840|37768200	brown	M3	ENSSSCG00000006071	VPS13B
4:40338864|40345193	brown	M3	ENSSSCG00000006089	PTDSS1
4:62243622|62268457	brown	M3	ENSSSCG00000006179	STAU2
4:64184610|64201174	brown	M3	ENSSSCG00000040728	EYA1
4:77612564|77614563	brown	M3	ENSSSCG00000028902	RB1CC1
4:82951030|82953505	brown	M3	ENSSSCG00000006303	DCAF6
4:8446473|8449847	brown	M3	ENSSSCG00000005950	PHF20L1
4:90365515|90365882	brown	M3	ENSSSCG00000006391	ATP1A4
4:93738637|93747422	brown	M3	ENSSSCG00000006487	CCT3
4:94324418|94324938	brown	M3	ENSSSCG00000006508	ASH1L
4:94324418|94353369	brown	M3	ENSSSCG00000006508	ASH1L
4:98112898|98118419	brown	M3	ENSSSCG00000006635	SEMA6C
5:103025477|103049158	brown	M3	ENSSSCG00000029249	NAV3
5:28850613|28858296	brown	M3	ENSSSCG00000031103,ENSSSCG00000000466	TBK1,XPOT
5:29660599|29663091	brown	M3	ENSSSCG00000000469	LEMD3
5:33533423|33548592	brown	M3	ENSSSCG00000038031,ENSSSCG00000000492	CPSF6,LYZ
5:3717600|3739361	brown	M3	ENSSSCG00000024864	ATXN10
5:43936500|43956763	brown	M3	ENSSSCG00000027447	TMTC1
5:53633123|53659626	brown	M3	ENSSSCG00000000587	AEBP2
5:67250246|67254518	brown	M3	ENSSSCG00000000739	FOXM1
5:68072367|68075752	brown	M3	ENSSSCG00000000753	WNK1
5:68310430|68321820	brown	M3	ENSSSCG00000000755	ERC1
5:69698164|69699221	brown	M3	ENSSSCG00000000766	CECR2
5:73473989|73475069	brown	M3	ENSSSCG00000031775	YAF2
5:80406121|80407924	brown	M3	ENSSSCG00000000846	HCFC2
5:85286294|85287681	brown	M3	ENSSSCG00000000886	SLC25A3
5:85286294|85290252	brown	M3	ENSSSCG00000000886	SLC25A3
5:92992680|92993106	brown	M3	ENSSSCG00000027898	ATP2B1
5:94095466|94097979	brown	M3	ENSSSCG00000035495	KITLG
5:98808700|98831312	brown	M3	ENSSSCG00000024065	TMTC2
5:98828493|98831312	brown	M3	ENSSSCG00000024065	TMTC2
5:98858993|98883041	brown	M3	ENSSSCG00000024065	TMTC2
5:98922947|98923517	brown	M3	ENSSSCG00000024065	TMTC2
6:100602832|100607627	brown	M3	ENSSSCG00000021612	ARHGAP28
6:105568059|105588590	brown	M3	ENSSSCG00000031942	YES1
6:131774291|131811039	brown	M3	ENSSSCG00000003761	ADGRL2
6:142463752|142468767	brown	M3	ENSSSCG00000003789	CTH
6:159918293|159949701	brown	M3	ENSSSCG00000003863	ZFYVE9
6:161270317|161281707	brown	M3	ENSSSCG00000003877	FAF1
6:168664304|168665079	brown	M3	ENSSSCG00000027374
6:17706791|17726847	brown	M3	ENSSSCG00000028109	SNTB2
6:31388854|31404916	brown	M3	ENSSSCG00000035949	FTO
6:4003874|4015029	brown	M3	ENSSSCG00000002670	USP10
6:44129896|44138702	brown	M3	ENSSSCG00000031169
6:47346089|47347911	brown	M3
6:47420963|47442978	brown	M3	ENSSSCG00000042985
6:47637796|47638219	brown	M3	ENSSSCG00000028943,ENSSSCG00000035570	ECH1,HNRNPL
6:52584896|52585202	brown	M3	ENSSSCG00000026152	PRKD2
6:54243721|54246233	brown	M3	ENSSSCG00000003154	GYS1
6:62371863|62376411	brown	M3	ENSSSCG00000003989
6:64236415|64240458	brown	M3	ENSSSCG00000040944	SKI
6:69071403|69080408	brown	M3	ENSSSCG00000033497
6:69391257|69392466	brown	M3	ENSSSCG00000022343	ENO1
6:70609103|70655830	brown	M3	ENSSSCG00000018590,ENSSSCG00000003401,ENSSSCG00000046540	U6,KIF1B
6:75038901|75083806	brown	M3	ENSSSCG00000034484	SPEN
6:85922219|85927930	brown	M3	ENSSSCG00000003586	EPB41
6:87615275|87630082	brown	M3	ENSSSCG00000003591	PUM1
6:88999540|89002108	brown	M3	ENSSSCG00000028423
6:89127456|89131566	brown	M3	ENSSSCG00000022801	S100PBP
6:89168412|89169042	brown	M3	ENSSSCG00000025834	FNDC5
6:89300591|89302018	brown	M3	ENSSSCG00000032067
6:95091551|95114096	brown	M3	ENSSSCG00000003654	MACF1
6:95104930|95114096	brown	M3	ENSSSCG00000003654	MACF1
6:95261864|95268523	brown	M3	ENSSSCG00000003654	MACF1
6:95274362|95278775	brown	M3	ENSSSCG00000003654	MACF1
6:96667496|96690762	brown	M3	ENSSSCG00000003673	CEP192
6:97809458|97821851	brown	M3	ENSSSCG00000034765	PIEZO2
6:97819585|97821851	brown	M3	ENSSSCG00000034765	PIEZO2
6:99163771|99166743	brown	M3	ENSSSCG00000003684	MTCL1
7:116399251|116407754	brown	M3	ENSSSCG00000028225	DICER1
7:117977699|117992066	brown	M3	ENSSSCG00000002506	VRK1
7:117977699|118004369	brown	M3	ENSSSCG00000002506	VRK1
7:27533507|27540399	brown	M3	ENSSSCG00000001490	KHDRBS2
7:2915755|2916421	brown	M3	ENSSSCG00000000999	CDYL
7:31665249|31669318	brown	M3	ENSSSCG00000001554	SRPK1
7:47969622|47972734	brown	M3	ENSSSCG00000001765	ADAMTS7
7:48863003|48866128	brown	M3	ENSSSCG00000038708
7:67280598|67280955	brown	M3	ENSSSCG00000024517	AKAP6
7:75135635|75136922	brown	M3	ENSSSCG00000002001,ENSSSCG00000002002	REC8,IRF9
7:88018852|88041328	brown	M3	ENSSSCG00000002260
7:88031771|88041328	brown	M3	ENSSSCG00000002260
7:91622714|91636049	brown	M3	ENSSSCG00000028877	RAD51B
8:106645248|106656825	brown	M3	ENSSSCG00000042559
8:109492834|109518213	brown	M3	ENSSSCG00000009125
8:110397030|110404477	brown	M3	ENSSSCG00000009128	AP1AR
8:120885528|120917407	brown	M3	ENSSSCG00000009180	TRMT10A
8:125067992|125092346	brown	M3	ENSSSCG00000009192	PDLIM5
8:128794888|128802554	brown	M3	ENSSSCG00000022986	CCSER1
8:131663527|131685805	brown	M3	ENSSSCG00000009226	KLHL8
8:134005514|134021755	brown	M3	ENSSSCG00000009231	CDS1
8:16690863|16704217	brown	M3	ENSSSCG00000008753	ADGRA3
8:38273589|38287382	brown	M3	ENSSSCG00000008821	SLAIN2
8:60674068|60681207	brown	M3	ENSSSCG00000026129	ADGRL3
8:60674068|60704116	brown	M3	ENSSSCG00000026129	ADGRL3
8:60674068|60719826	brown	M3	ENSSSCG00000026129	ADGRL3
8:70193530|70266960	brown	M3	ENSSSCG00000008961	MTHFD2L
8:72655156|72660185	brown	M3	ENSSSCG00000008986	SEPTIN11
8:72695061|72709918	brown	M3	ENSSSCG00000008987	CCNI
8:73694506|73710177	brown	M3	ENSSSCG00000008990,ENSSSCG00000008991	FRAS1
8:80312232|80313990	brown	M3	ENSSSCG00000037766	NR3C2
8:82633708|82634760	brown	M3	ENSSSCG00000009037	ZNF827
8:82698451|82703106	brown	M3	ENSSSCG00000009037	ZNF827
8:964857|968127	brown	M3	ENSSSCG00000008682	NSD2
8:964857|992003	brown	M3	ENSSSCG00000008682	NSD2
8:97139191|97139670	brown	M3	ENSSSCG00000009079	INTU
9:107064877|107067678	brown	M3	ENSSSCG00000037556	COG5
9:109411982|109431724	brown	M3	ENSSSCG00000028840	EZH2
9:109488214|109503678	brown	M3	ENSSSCG00000015455	CUL1
9:113992721|114013732	brown	M3	ENSSSCG00000015480	PRRC2C
9:114529701|114533673	brown	M3	ENSSSCG00000038958	DNM3
9:114937099|114951665	brown	M3	ENSSSCG00000015485	SUCO
9:120607167|120647247	brown	M3	ENSSSCG00000015523	RALGPS2
9:128996104|129008834	brown	M3	ENSSSCG00000015581	CENPF
9:130372679|130409903	brown	M3	ENSSSCG00000015586	RPS6KC1
9:130487869|130488250	brown	M3	ENSSSCG00000015589	VASH2
9:131264261|131268491	brown	M3	ENSSSCG00000015600	DTL
9:136594769|136598294	brown	M3	ENSSSCG00000015631	GRB10
9:19117140|19149831	brown	M3	ENSSSCG00000014904	DLG2
9:2038535|2055979	brown	M3	ENSSSCG00000014598	PPFIBP2
9:20809498|20812474	brown	M3	ENSSSCG00000035619	TMEM135
9:24916811|24920113	brown	M3
9:25668011|25671052	brown	M3	ENSSSCG00000024933	SLC36A4
9:2587898|2589883	brown	M3	ENSSSCG00000014600
9:27880760|27895820	brown	M3	ENSSSCG00000014970	MTMR2
9:295808|312050	brown	M3	ENSSSCG00000014578	DENND5A
9:49291933|49309752	brown	M3	ENSSSCG00000050772
9:64417038|64417400	brown	M3	ENSSSCG00000015273	ATP2B4
9:68423854|68431056	brown	M3	ENSSSCG00000015297	ADAM22
9:70821197|70835752	brown	M3	ENSSSCG00000015307	CDK14
9:7397472|7417219	brown	M3	ENSSSCG00000014820	FCHSD2
9:74804078|74852463	brown	M3	ENSSSCG00000015329	PPP1R9A
9:8637987|8646907	brown	M3	ENSSSCG00000014840,ENSSSCG00000014838	P4HA3,PGM2L1
9:8646177|8646907	brown	M3	ENSSSCG00000014840,ENSSSCG00000014838	P4HA3,PGM2L1
9:92135892|92147867	brown	M3	ENSSSCG00000036695	IGF2BP3
9:96241489|96261670	brown	M3	ENSSSCG00000015398	SEMA3A
9:96261551|96308959	brown	M3	ENSSSCG00000015398	SEMA3A
9:98120635|98126619	brown	M3	ENSSSCG00000015402	CACNA2D1
AEMK02000452.1:1574289|1601363	brown	M3	ENSSSCG00000002525	TRAF3
AEMK02000682.1:272348|278294	brown	M3	ENSSSCG00000038437	EHMT1
X:110702579|110704651	brown	M3	ENSSSCG00000012686	MOSPD1
X:111851065|111867418	brown	M3	ENSSSCG00000030460	ARHGEF6
X:120935832|120945464	brown	M3	ENSSSCG00000012730	AFF2
X:120944619|120945464	brown	M3	ENSSSCG00000012730	AFF2
X:125489207|125503476	brown	M3	ENSSSCG00000012811	VBP1
X:46954877|46959763	brown	M3	ENSSSCG00000012332	WNK3
X:4700074|4703447	brown	M3	ENSSSCG00000044694
X:92597675|92623219	brown	M3	ENSSSCG00000012591	AMOT
X:92613898|92623219	brown	M3	ENSSSCG00000012591	AMOT
X:96997114|97002248	brown	M3	ENSSSCG00000035488	WDR44
1:103718639|103738168	green	M4	ENSSSCG00000004528	MBD2
1:11584817|11596113	green	M4	ENSSSCG00000024361	TFB1M
1:129597881|129611674	green	M4	ENSSSCG00000004739	MGA
1:145793906|145798752	green	M4	ENSSSCG00000005787	CTDP1
1:159375767|159381432	green	M4	ENSSSCG00000004901	PIGN
1:16213456|16224015	green	M4	ENSSSCG00000004103	PCMT1
1:16369649|16374414	green	M4	ENSSSCG00000030067	GINM1
1:179940191|179956922	green	M4	ENSSSCG00000005016,ENSSSCG00000005015	L2HGDH,SOS2
1:184914309|184923633	green	M4	ENSSSCG00000005060	KTN1
1:241817442|241824281	green	M4	ENSSSCG00000040634	ERP44
1:27360|38757	green	M4	ENSSSCG00000027257	PSMB1
1:29018351|29042644	green	M4	ENSSSCG00000004169	HBS1L
1:66353976|66356192	green	M4	ENSSSCG00000037594	PNISR
10:18449413|18463778	green	M4	ENSSSCG00000022034	SMYD3
10:23313239|23333461	green	M4	ENSSSCG00000027314	CAMSAP2
10:33421630|33423785	green	M4	ENSSSCG00000010999	SMU1
10:42669134|42669632	green	M4	ENSSSCG00000011027	KIF5B
11:20661774|20664489	green	M4	ENSSSCG00000009407	ESD
11:21804834|21808388	green	M4	ENSSSCG00000023738	COG3
11:51534767|51551593	green	M4	ENSSSCG00000009480	NDFIP2
11:64133759|64138070	green	M4	ENSSSCG00000026996
11:675689|676545	green	M4	ENSSSCG00000021814	ZMYM2
12:20126112|20129339	green	M4	ENSSSCG00000017382	EZH1
12:35369433|35372768	green	M4	ENSSSCG00000023727	TRIM37
12:36167409|36170928	green	M4	ENSSSCG00000017671	RNFT1
12:37636936|37657745	green	M4	ENSSSCG00000019435,ENSSSCG00000017678	APPBP2
12:42750233|42758003	green	M4	ENSSSCG00000017735	RHOT1
12:45881323|45913679	green	M4	ENSSSCG00000017791
12:47758313|47760212	green	M4	ENSSSCG00000025248	PITPNA
12:59273100|59291841	green	M4	ENSSSCG00000050244
13:108820076|108829633	green	M4	ENSSSCG00000030467	PHC3
13:110657082|110681603	green	M4	ENSSSCG00000011752	FNDC3B
13:117785623|117802401	green	M4	ENSSSCG00000011765	USP13
13:117801686|117804298	green	M4	ENSSSCG00000011765	USP13
13:121161976|121163467	green	M4	ENSSSCG00000021749	MCF2L2
13:12547887|12562815	green	M4	ENSSSCG00000011213	TOP2B
13:127201706|127202743	green	M4	ENSSSCG00000025592	TP63
13:140319529|140332735	green	M4	ENSSSCG00000011889	GSK3B
13:145041194|145057713	green	M4	ENSSSCG00000026113	ZBTB20
13:192411506|192412196	green	M4	ENSSSCG00000026761	CCT8
13:197055405|197067577	green	M4	ENSSSCG00000034624	TMEM50B
13:197371647|197372023	green	M4	ENSSSCG00000024614	ITSN1
13:200015260|200020785	green	M4	ENSSSCG00000012055	MORC3
13:25900980|25904944	green	M4	ENSSSCG00000011278	TRAK1
13:2810084|2832193	green	M4	ENSSSCG00000011192	HACL1
13:39701921|39705649	green	M4	ENSSSCG00000038873	SLMAP
13:71794794|71811678	green	M4	ENSSSCG00000011615	RAB7A
14:129447569|129449114	green	M4	ENSSSCG00000010685	TIAL1
14:129769785|129775865	green	M4	ENSSSCG00000010690	SEC23IP
14:136389553|136392871	green	M4	ENSSSCG00000035045	DOCK1
14:46427426|46432569	green	M4	ENSSSCG00000009974	EWSR1
14:48716656|48719661	green	M4	ENSSSCG00000010039	SLC5A4
14:71228077|71239477	green	M4	ENSSSCG00000038913	HERC4
14:90065500|90067924	green	M4	ENSSSCG00000010391	ERCC6
15:133907049|133909848	green	M4	ENSSSCG00000016306	USP40
15:16192008|16192964	green	M4	ENSSSCG00000015690	UBXN4
15:31320424|31325061	green	M4	ENSSSCG00000015743	PTPN4
15:84300946|84301464	green	M4
15:94387078|94414945	green	M4	ENSSSCG00000016045	PMS1
16:17730698|17746986	green	M4	ENSSSCG00000016809	DROSHA
17:39143283|39144798	green	M4	ENSSSCG00000007311
17:39167686|39169959	green	M4	ENSSSCG00000007311
18:14891785|14904788	green	M4	ENSSSCG00000016541	SLC35B4
18:50538799|50542127	green	M4	ENSSSCG00000016738	H2AZ2
18:5145677|5155852	green	M4	ENSSSCG00000020663	KMT2C
18:5319586|5326209	green	M4	ENSSSCG00000016430	GALNT11
18:9647842|9652810	green	M4	ENSSSCG00000016501	KDM7A
2:126308822|126316000	green	M4	ENSSSCG00000022790	SNX2
2:127080036|127082160	green	M4	ENSSSCG00000014240	CSNK1G3
2:133793391|133796632	green	M4	ENSSSCG00000014267
2:141450455|141457233	green	M4	ENSSSCG00000036711	UBE2D2
2:47485144|47491725	green	M4	ENSSSCG00000013402	USP47
2:5285891|5292935	green	M4	ENSSSCG00000029637	KDM2A
2:80711394|80713361	green	M4	ENSSSCG00000014044	NSD1
3:114783339|114785114	green	M4	ENSSSCG00000008591	ATAD2B
3:17290672|17292922	green	M4	ENSSSCG00000007757	TRIM72
3:23910594|23913947	green	M4	ENSSSCG00000007839	EEF2K
3:42886966|42902838	green	M4	ENSSSCG00000008079	FAM120A
3:54832393|54838629	green	M4	ENSSSCG00000008179	REV1
3:71167843|71179271	green	M4	ENSSSCG00000008312	DYSF
3:80498206|80514662	green	M4	ENSSSCG00000008382	USP34
4:111026415|111033763	green	M4	ENSSSCG00000006840	WDR47
4:34771380|34777538	green	M4	ENSSSCG00000022479	UBR5
4:38224332|38242684	green	M4	ENSSSCG00000006074	STK3
4:47041713|47042593	green	M4	ENSSSCG00000024096	RIPK2
4:55789994|55791945	green	M4	ENSSSCG00000022989	ZNF704
5:16628232|16657139	green	M4	ENSSSCG00000016138	ATF1
5:45401089|45403216	green	M4	ENSSSCG00000024232	CCDC91
5:7594740|7603935	green	M4	ENSSSCG00000000071	ST13
5:82403730|82422198	green	M4	ENSSSCG00000000862	GNPTAB
6:103901547|103929043	green	M4	ENSSSCG00000029030	SMCHD1
6:11908943|11918749	green	M4
6:119398688|119416153	green	M4	ENSSSCG00000003743	GALNT1
6:12700469|12713457	green	M4	ENSSSCG00000002714	WDR59
6:170723544|170725990	green	M4	ENSSSCG00000003983	SMAP2
6:47368460|47369005	green	M4	ENSSSCG00000046809
7:120806761|120837817	green	M4	ENSSSCG00000027667	EML1
7:41003826|41008498	green	M4	ENSSSCG00000001715,ENSSSCG00000001716	ENPP5,RCAN2
7:43610581|43617387	green	M4	ENSSSCG00000001732	MMUT
7:56161463|56167031	green	M4	ENSSSCG00000027457	FBXO22
7:58631041|58639817	green	M4	ENSSSCG00000024316	COX5A
7:60112737|60125010	green	M4	ENSSSCG00000001921	NEO1
7:68532381|68533985	green	M4	ENSSSCG00000040657	STRN3
7:98227381|98230257	green	M4	ENSSSCG00000002378	MLH3
7:98294778|98298611	green	M4	ENSSSCG00000002381	NEK9
8:124583310|124594106	green	M4	ENSSSCG00000029621	BMPR1B
8:12643329|12645144	green	M4	ENSSSCG00000026232	FAM184B
8:133838809|133841340	green	M4	ENSSSCG00000009230	WDFY3
8:84198495|84200866	green	M4	ENSSSCG00000009047	SMARCA5
9:114939349|114944875	green	M4	ENSSSCG00000015485	SUCO
9:121610724|121612384	green	M4
9:28120503|28122017	green	M4	ENSSSCG00000034879	MAML2
9:36101267|36113740	green	M4	ENSSSCG00000024628	ALKBH8
9:36769325|36790554	green	M4	ENSSSCG00000015008	C11orf65
9:46041865|46044924	green	M4	ENSSSCG00000015097	DDX6
9:73146003|73156356	green	M4	ENSSSCG00000022982	VPS50
AEMK02000452.1:2186063|2190692	green	M4	ENSSSCG00000002547
AEMK02000452.1:2196760|2208500	green	M4	ENSSSCG00000002547
X:101577373|101579398	green	M4	ENSSSCG00000012642	STAG2
X:68347254|68347693	green	M4	ENSSSCG00000023546,ENSSSCG00000012459	APOOL
1:100589850|100592240	grey		ENSSSCG00000004524	SMAD4
1:100591316|100603238	grey		ENSSSCG00000004524	SMAD4
1:10175652|10175846	grey		ENSSSCG00000004064	ARID1B
1:10175652|10202982	grey		ENSSSCG00000004064	ARID1B
1:103695963|103697703	grey		ENSSSCG00000004528	MBD2
1:103798188|103815098	grey		ENSSSCG00000004529	POLI
1:106150521|106167768	grey		ENSSSCG00000004538	WDR7
1:106974589|106977102	grey		ENSSSCG00000004544,ENSSSCG00000004543	SPG21,MTFMT
1:107918199|107919548	grey		ENSSSCG00000042703,ENSSSCG00000048062
1:108328589|108328989	grey		ENSSSCG00000004561	HERC1
1:108367819|108371115	grey		ENSSSCG00000004561	HERC1
1:108995387|108996645	grey		ENSSSCG00000004570	TPM1
1:108997525|108999655	grey		ENSSSCG00000004570	TPM1
1:108998382|109014684	grey		ENSSSCG00000004570	TPM1
1:109401152|109402997	grey		ENSSSCG00000024088	TLN2
1:110045644|110048559	grey		ENSSSCG00000036431	VPS13C
1:110756015|110760679	grey		ENSSSCG00000004576	RORA
1:112390594|112392047	grey		ENSSSCG00000004583
1:115244389|115250113	grey		ENSSSCG00000026960
1:115249811|115263755	grey		ENSSSCG00000026960
1:115270673|115274463	grey		ENSSSCG00000026960
1:115270673|115286140	grey		ENSSSCG00000026960
1:115527677|115579538	grey		ENSSSCG00000004602	TEX9
1:115553445|115587291	grey		ENSSSCG00000004602	TEX9
1:115575635|115579538	grey		ENSSSCG00000004602	TEX9
1:115575635|115585772	grey		ENSSSCG00000004602	TEX9
1:115575635|115587291	grey		ENSSSCG00000004602	TEX9
1:115658107|115659234	grey		ENSSSCG00000004602	TEX9
1:115811483|115820705	grey		ENSSSCG00000004603	RFX7
1:115818646|115820705	grey		ENSSSCG00000004603	RFX7
1:116025733|116038761	grey		ENSSSCG00000037499	NEDD4
1:116038387|116038761	grey		ENSSSCG00000037499	NEDD4
1:11731352|11735531	grey		ENSSSCG00000004065	TIAM2
1:11887417|11888352	grey		ENSSSCG00000004070	SCAF8
1:119727110|119740313	grey		ENSSSCG00000004624	MAPK6
1:119876497|119878715	grey		ENSSSCG00000004626	TMOD3
1:119882892|119909321	grey		ENSSSCG00000004626,ENSSSCG00000041604	TMOD3
1:120040392|120040723	grey		ENSSSCG00000004629	LYSMD2
1:12041132|12086591	grey		ENSSSCG00000004070	SCAF8
1:120887225|120902517	grey		ENSSSCG00000004634	AP4E1
1:120928743|120933928	grey		ENSSSCG00000004634	AP4E1
1:121192913|121216490	grey		ENSSSCG00000004636	TRPM7
1:121217326|121221648	grey		ENSSSCG00000004636	TRPM7
1:121317192|121318331	grey		ENSSSCG00000004639	USP8
1:121350382|121357418	grey		ENSSSCG00000004639	USP8
1:122086244|122121658	grey		ENSSSCG00000004647	DTWD1
1:122494128|122498068	grey		ENSSSCG00000004651	GALK2
1:122565598|122565937	grey		ENSSSCG00000004652	COPS2
1:122581929|122602303	grey		ENSSSCG00000046212
1:12382021|12388087	grey		ENSSSCG00000004071	CNKSR3
1:126102976|126114467	grey		ENSSSCG00000004666
1:127195769|127196307	grey		ENSSSCG00000023996	CASC4
1:128098556|128099400	grey		ENSSSCG00000004710	ADAL
1:128101724|128109814	grey		ENSSSCG00000004710	ADAL
1:128119613|128120765	grey		ENSSSCG00000004710	ADAL
1:128198|132692	grey		ENSSSCG00000029697	FAM120B
1:128262088|128264137	grey		ENSSSCG00000034771	CCNDBP1
1:128401431|128418449	grey		ENSSSCG00000004717	UBR1
1:128577029|128582665	grey		ENSSSCG00000004718	TTBK2
1:128864102|128866434	grey		ENSSSCG00000038735	SNAP23
1:128941013|128942193	grey		ENSSSCG00000004725	ZNF106
1:128970537|128975821	grey		ENSSSCG00000004728	CAPN3
1:129064488|129078630	grey		ENSSSCG00000004729
1:129066596|129085684	grey		ENSSSCG00000004729
1:129106542|129114618	grey		ENSSSCG00000004730	TMEM87A
1:129601956|129608192	grey		ENSSSCG00000004739	MGA
1:130275526|130277126	grey		ENSSSCG00000004753	INO80
1:131313465|131317230	grey		ENSSSCG00000039061	EIF2AK4
1:137207938|137211344	grey		ENSSSCG00000027232
1:137910161|137951139	grey		ENSSSCG00000004813	TTC23
1:138026872|138051339	grey		ENSSSCG00000004814	LRRC28
1:138371349|138379240	grey		ENSSSCG00000045487,ENSSSCG00000028771	MEF2A
1:138371349|138430915	grey		ENSSSCG00000045487,ENSSSCG00000028771	MEF2A
1:138417748|138430915	grey		ENSSSCG00000028771	MEF2A
1:14087204|14089226	grey		ENSSSCG00000004082,ENSSSCG00000031744
1:14090110|14093357	grey		ENSSSCG00000004082,ENSSSCG00000031744
1:141953600|141976711	grey		ENSSSCG00000004832	UBE3A
1:141953600|141983609	grey		ENSSSCG00000004832	UBE3A
1:14373232|14374308	grey		ENSSSCG00000025777	ESR1
1:143881204|143884532	grey		ENSSSCG00000004844	MTMR10
1:143949377|143950512	grey		ENSSSCG00000004845	FAN1
1:14408861|14457143	grey		ENSSSCG00000025777	ESR1
1:145634728|145638870	grey		ENSSSCG00000005785	PCSK6
1:145740540|145741595	grey		ENSSSCG00000047496
1:145950262|145962620	grey		ENSSSCG00000004856	NFATC1
1:14813380|14817648	grey		ENSSSCG00000004089	RMND1
1:14885681|14886144	grey		ENSSSCG00000004090	ZBTB2
1:154008829|154010466	grey		ENSSSCG00000004884	TMX3
1:158249937|158251386	grey		ENSSSCG00000004893	VPS4B
1:158983390|158991605	grey		ENSSSCG00000004897	ZCCHC2
1:159225753|159263265	grey		ENSSSCG00000004899	RELCH
1:159340708|159350894	grey		ENSSSCG00000004901	PIGN
1:159371732|159373184	grey		ENSSSCG00000004901	PIGN
1:159375767|159390684	grey		ENSSSCG00000004901	PIGN
1:159388089|159390684	grey		ENSSSCG00000004901	PIGN
1:159390070|159390684	grey		ENSSSCG00000004901	PIGN
1:161909790|161910071	grey		ENSSSCG00000034704	ZNF532
1:161936899|161939261	grey		ENSSSCG00000034704	ZNF532
1:16213409|16234651	grey		ENSSSCG00000004103	PCMT1
1:163184041|163197984	grey		ENSSSCG00000004927	CLPX
1:163197825|163200297	grey		ENSSSCG00000004927	CLPX
1:16337729|16341714	grey		ENSSSCG00000004104	KATNA1
1:163556521|163558172	grey		ENSSSCG00000004935	HACD3
1:163582925|163584738	grey		ENSSSCG00000004936	INTS14
1:163743155|163758473	grey		ENSSSCG00000004938	DENND4A
1:163865640|163866262	grey		ENSSSCG00000032312	RAB11A
1:16406041|16429248	grey		ENSSSCG00000028867	PPIL4
1:164357618|164364138	grey		ENSSSCG00000004942,ENSSSCG00000020093	TIPIN,SCARNA14
1:166036953|166037819	grey		ENSSSCG00000004958	PIAS1
1:166885040|166890686	grey		ENSSSCG00000004966	NOX5
1:1688316|1688699	grey		ENSSSCG00000004018	AFDN
1:168879757|168884181	grey		ENSSSCG00000004980	THSD4
1:169443839|169462566	grey		ENSSSCG00000004979	MYO9A
1:169468880|169559446	grey		ENSSSCG00000004979	MYO9A
1:169509963|169542820	grey		ENSSSCG00000004979	MYO9A
1:169526367|169559446	grey		ENSSSCG00000004979	MYO9A
1:169540458|169559446	grey		ENSSSCG00000004979	MYO9A
1:169678853|169693145	grey		ENSSSCG00000004985	GEMIN2
1:169730557|169738432	grey		ENSSSCG00000022828	PNN
1:169807036|169825867	grey		ENSSSCG00000004983
1:175432583|175438963	grey		ENSSSCG00000004999	MIS18BP1
1:179615904|179618306	grey		ENSSSCG00000005009	KLHDC2
1:179626160|179632045	grey		ENSSSCG00000005009	KLHDC2
1:179650258|179656225	grey		ENSSSCG00000005011	NEMF
1:179883131|179895227	grey
1:179928002|179928816	grey		ENSSSCG00000005016,ENSSSCG00000005015	L2HGDH,SOS2
1:179928002|179949230	grey		ENSSSCG00000005016,ENSSSCG00000005015	L2HGDH,SOS2
1:179946276|179949230	grey		ENSSSCG00000005016,ENSSSCG00000005015	L2HGDH,SOS2
1:179984091|179993038	grey		ENSSSCG00000005016,ENSSSCG00000005015,ENSSSCG00000050792	L2HGDH,SOS2
1:180153304|180156210	grey		ENSSSCG00000042814
1:180395584|180431593	grey		ENSSSCG00000005021	SAV1
1:180529105|180552016	grey		ENSSSCG00000005022	NIN
1:182147249|182169099	grey		ENSSSCG00000035934	TXNDC16
1:182522576|182536761	grey		ENSSSCG00000005041	FERMT2
1:182522576|182577496	grey		ENSSSCG00000005041	FERMT2
1:183896658|183900384	grey		ENSSSCG00000021451	CGRRF1
1:184920695|184933229	grey		ENSSSCG00000005060	KTN1
1:184920695|184946215	grey		ENSSSCG00000005060	KTN1
1:186442612|186448216	grey		ENSSSCG00000005065	AP5M1
1:187354482|187358069	grey		ENSSSCG00000005072	PSMA3
1:189132379|189138606	grey		ENSSSCG00000005082	PCNX4
1:189419733|189437719	grey		ENSSSCG00000005085	C14orf39
1:189419733|189440726	grey		ENSSSCG00000005085	C14orf39
1:192638687|192641868	grey		ENSSSCG00000041527
1:193448377|193457744	grey		ENSSSCG00000036551
1:194761554|194769441	grey		ENSSSCG00000022804	RHOJ
1:196235464|196237559	grey		ENSSSCG00000005126	PLAA
1:19688506|19689513	grey		ENSSSCG00000004120	SHPRH
1:19882445|19890840	grey		ENSSSCG00000004121	FBXO30
1:203536417|203538914	grey		ENSSSCG00000005170	DENND4C
1:203544304|203547745	grey		ENSSSCG00000005170	DENND4C
1:207190793|207201653	grey		ENSSSCG00000005183	PSIP1
1:20776417|20798556	grey		ENSSSCG00000004123	UTRN
1:20873894|20888975	grey		ENSSSCG00000004123	UTRN
1:209207563|209244141	grey		ENSSSCG00000005191	MPDZ
1:215371012|215395802	grey		ENSSSCG00000005198	KDM4C
1:215447981|215453691	grey		ENSSSCG00000005198	KDM4C
[truncated: 5,200 more rows]
