# Supplementary material for: circRNAome profiling reveals circFgfr2 regulates myogenesis and muscle regeneration via a feedback loop
Source: J Cachexia Sarcopenia Muscle. 2021 Nov 22;13(1):696–712. doi: 10.1002/jcsm.12859 (PMC8818660; doi:10.1002/jcsm.12859)
Supplement: Supplementary file 7 — Table S5. Differentially expressed circRNAs between differentiated C2C12 myotubes and proliferating myoblasts. [file JCSM-13-696-s006.xls]

## Sheet: Table S4
Table S5. Differentially expressed circRNAs between differentiated C2C12 myotubes and proliferating myoblasts.
circRNA	FDR	FC (abs)	Regulation	circRNA_type	chrom	strand	txStart	txEnd	best_transcript	GeneSymbol	Sequence
mmu_circRNA_000043	5.286e-06	2.74065	up	exonic	chr15	+	30887093	30905833	NM_008729	Ctnnd2	GAGCTGGAAGACCGTTGAAAACTGTGTGTGCATCTTGAGGAACCTC
mmu_circRNA_000113	5.7e-08	2.09386	up	antisense	chr12	-	109603917	109603990	NR_028261	Rian	TAAAATGAAGAGTTCCAGGCTCCCTCAGGAATCACCAGCCCCCTGC
mmu_circRNA_000469	6e-09	2.35555	up	exonic	chr15	-	58968838	58972560	NM_001146180	Mtss1	GCAAAAAAAGGTGGTACCCGGGAGATCGGCTCAGCTCTCACCAGAA
mmu_circRNA_001135	3e-09	2.63236	up	exonic	chr14	+	21780085	21783796	NM_026283	Samd8	TACTGGAAAGTGTTCCTAGGATCCCGTGGGCCTTCTCCATGACCGA
mmu_circRNA_002179	1.467e-05	3.15386	up	exonic	chr6	-	38818229	38819313	NM_001136065	Hipk2	GATACTACCGGTATGGCCTCACATGTGCAAGTTTTCTCCCCTCACA
mmu_circRNA_002196	4.3642e-05	2.7069	up	exonic	chr7	-	130218997	130242644	NM_010207	Fgfr2	CACCTCGATGTCGTTGAGCCACCAACCAAATACCAAATCTCCCAAC
mmu_circRNA_002279	5e-09	5.14918	up	exonic	chrX	+	95898264	95899700	NM_001034907	Zc3h12b	TTGTTATTGATGGAAGTAATGTGGCAATGAGGGTCTCCCTCTGTTG
mmu_circRNA_002319	1.7e-08	4.5813	up	exonic	chr9	+	21569454	21575518	NM_021531	Carm1	TTCAAGGACAAGATGAAGATGTGTGTGTTTTCAAGTGCTCGGTGTC
mmu_circRNA_002521	5.6e-08	2.11176	up	exonic	chr11	-	104350486	104368778	NM_001081045	Kansl1	TTTCCAGATGGGGTTGATAGTCCTTGGGGAGGCACCTTTCCCAGAT
mmu_circRNA_002667	2.893e-06	2.38189	up	exonic	chr2	+	18101457	18123812	NM_001252560	Mllt10	TACCACTTTAGTAAGCTGAGATGTGAGCTGTGTCCCCATAAAGATG
mmu_circRNA_002690	5.4e-08	2.70084	up	exonic	chr2	-	70745933	70750524	NM_172664	Tlk1	TATTGAAAAGGTTCGACCGAATAGCCCTTCTCCTACTGCATTAGCT
mmu_circRNA_003170	5.6e-08	2.21974	up	exonic	chr2	+	18101457	18126229	NM_001252560	Mllt10	GAGAAAGAGAAAAAAAGATGTGAGCTGTGTCCCCATAAAGATGGAG
mmu_circRNA_003849	4.8e-08	2.01359	up	intronic	chr7	+	97218429	97218529	NM_001162477	Gab2	TGTGAGTGTTGATGGGGGGAAGTGAGTACAAATAGTCAACAGAAAT
mmu_circRNA_004280	1.85e-07	2.08368	up	exonic	chr9	-	77164764	77231029	ENSMUST00000183955	Mlip	TGGCCTGTTTTCTGAGCAGCTAATCTCTCCCACTACCTCTGAGCAG
mmu_circRNA_005252	3.1293e-05	2.04393	up	intronic	chr16	-	57391510	57391581	NM_025599	Cmss1	CGCCGGGGAGGTGGGATCCCGAGGCCTCTCCAGTCCGCCGAGGGCG
mmu_circRNA_005409	3.055e-06	3.27411	up	antisense	chr4	+	129600435	129600497	NM_018799	Eif3i	ATGGCCCTGCAGCAGGATGGGTCTCCTTCGCGGTTATACTTGATCT
mmu_circRNA_005419	7.133e-06	2.24655	up	exonic	chr2	-	143963103	143974609	NM_024281	Rrbp1	AGCAGACTCGGGCCCCCAGATTGCGACGGCCCTCTCTTCCTGCCCT
mmu_circRNA_005865	8e-09	2.29894	up	exonic	chr4	+	128297185	128338697	uc008uuz.1	mKIAA1884	AAGCCAGGCTGTGTGTGTTAGGATCCAGCGTCCAGTTCACCTGCAA
mmu_circRNA_005985	4e-08	4.3971	up	antisense	chr11	+	50296198	50296265	NM_001110499	Canx	AATCACAGATCAAGTACACCAGGCCCTCTCCTAGGACCACATTTGC
mmu_circRNA_006065	2.1e-08	3.65535	up	intragenic	chr3	-	100489093	100489183	NM_001142952	Fam46c	CAACGCCCAGCTGTCTAGGGGCCGCAGTCTCCGCTCCGCTCCTGCT
mmu_circRNA_006318	3.46e-07	2.20116	up	intragenic	chr1	+	39250949	39263375	NM_008719	Npas2	GAGCAAAGAGCATCAGAGAGAGTTCTGCCTGCTCTAAAGAACCTGG
mmu_circRNA_006863	6.284e-06	2.34053	up	antisense	chr11	-	75494149	75494231	NM_138659	Prpf8	CGGCTGTGATGGAAGGGGATGGGCGAGAATCTCCGGCTCTCCAGCC
mmu_circRNA_007308	1.86e-07	5.88983	up	intergenic	chr11	-	109011954	109012033			TTGAAGGGGAGTCGGTCCTGAGAGATGGGTGAGTGCCGTTCCGAAG
mmu_circRNA_007356	2.33e-07	2.72047	up	exonic	chr9	+	108533586	108534618	NM_001114119	Qrich1	CACTTGTTCAGTACAGGTGCAGGTGCAGCAGTCTCCACAACAGGTC
mmu_circRNA_007471	3.95e-07	2.39867	up	intragenic	chr6	-	31166475	31197851	uc009bfy.1	BC145649	TAATTAAAGATGAAGAGCTAAAAGAACCCCCGTGCATCCCAGGGAT
mmu_circRNA_007560	1.6e-08	3.94081	up	exonic	chr5	-	110673108	110676938	NM_029337	Ep400	GCTAGGACCGTGGAATCAACTATGACAAGCCGCTGCCTCCCATTCA
mmu_circRNA_007585	8.472e-06	2.77227	up	exonic	chr2	+	91805023	91825352	NM_001080754	Ambra1	AGGGTCCTGGCAGGAGGCTGCTGGAGTCTTCCCTCATTTCATTATC
mmu_circRNA_007599	4.2e-07	4.00904	up	intragenic	chr1	-	131053858	131053922	NM_008551	Mapkapk2	TGGAGGAGGGGTGTCTCCCTCAGGGGTTGAGTCTTTGTGCCATGGT
mmu_circRNA_008396	4.665e-06	2.80997	up	exonic	chr3	-	27620604	27643089	NM_173182	Fndc3b	TGCATCCAAGGTAGCAGGTTGAGGGCAATTCTCCATGAATGTACGT
mmu_circRNA_008398	9.6e-08	3.03714	up	exonic	chr9	-	77173958	77231029	ENSMUST00000183955	Mlip	AGCGTCTGAGAGCCAACTGCTAATCTCTCCCACTACCTCTGAGCAG
mmu_circRNA_008436	1.1e-08	5.80171	up	exonic	chr11	+	104287122	104302410	NM_001038609	Mapt	AGGACAGGAAATGACGAGAAGAAAGCCAAGAGTCTCCCCCACAGCC
mmu_circRNA_008544	2.36e-07	2.27798	up	antisense	chr17	+	35835603	35835654	NM_011655	Tubb5	AGACGAGATGGTTCAGGTCTCCGTAGGTGGTGACGCCGCTCATGGT
mmu_circRNA_008614	1.4e-08	2.75754	up	exonic	chr9	-	77216976	77231029	ENSMUST00000183955	Mlip	ATTGCTCTTGGAACAGAAGCTAATCTCTCCCACTACCTCTGAGCAG
mmu_circRNA_008640	1.34e-07	2.33428	up	exonic	chr6	+	55460156	55461614	ENSMUST00000070736	Adcyap1r1	ATGAGTCTTCCCCAGCGCTGCATGCACAGTGGAGGGTGGTGACTGA
mmu_circRNA_008816	2.32e-07	2.31457	up	exonic	chr14	+	60843207	60875307	NM_027436	Mipep	GCAAGGAGCCCATGCTTATGATTCAAGCCACTCCCGAAAGCTATGG
mmu_circRNA_009050	1.2e-08	3.02846	up	exonic	chr14	-	29055886	29062540	NM_009785	Cacna2d3	ACAAATCTGATTTAGGTGTGGCGCTCTCCAGGGGCCATGGGAAATA
mmu_circRNA_009295	8e-09	2.48425	up	exonic	chr1	+	165478220	165479578	NM_027430	Mpc2	CTGTTTCGGATTTGGAGGGATTGGTGTGTGCTGGACTAGCGGACAT
mmu_circRNA_009705	2.9e-08	2.15036	up	exonic	chr7	+	121047837	121057399	NM_021554	Mettl9	GTAGAAAACGTGGTATGTGTGCAACAGAGAGAAATTATGCGAATCA
mmu_circRNA_010432	5.31e-07	2.08105	up	exonic	chr4	-	151830417	151835883	NM_001081557	Camta1	AACACTAATGAGAGCGTTTCCCAAAGTGTATTCTGCGGAACTAGCA
mmu_circRNA_010719	6.49e-07	2.07344	up	exonic	chr10	-	9798121	9800068	NM_001081344	Stxbp5	CCTTCAGGAGAGTTAAAAACTCCCCACTTAAGCAGTCTCCAGGCTA
mmu_circRNA_010964	3.95e-07	2.60919	up	intergenic	chr1	+	131573846	131574032			TCAAGAGGGCGTGAAACCGTTAAGAGCCCGTGGACGGTGTGAGGCT
mmu_circRNA_011419	7.4666e-05	2.08086	up	exonic	chr17	+	70593166	70662809	NM_001128180	Dlgap1	AGAGCAGCACCGGTTCCCCAGGATGAATGGTCAGGGTACACACCTC
mmu_circRNA_011921	5.6e-08	2.7963	up	exonic	chr9	-	24438628	24453897	NM_172920	Dpy19l1	TGCAGATGATTGTACGCGCGTAATGTGGACGCCACCTCTCCGAGAA
mmu_circRNA_012114	1.608e-06	2.22234	up	exonic	chr19	+	36862085	36871758	NM_001163635	Tnks2	AAGACAAAGGCATTGTGCTGCTGCATCTCCATATCCCAAAAGAAAG
mmu_circRNA_012405	1.5032e-05	2.44381	up	intragenic	chr17	+	39845854	39845953	uc012ath.2	Rn45s	TGGTTTGACTGGCTCGCCCCCGCCGTCCCCCGCCTGCCCGTCCCGG
mmu_circRNA_013120	9.5e-08	5.66029	up	intronic	chr5	+	144771359	144771449	NM_001081362	Trrap	GAGGATGGATCCACAGAGAGGCACAAGTGTGTGTGCCAGATTGCCT
mmu_circRNA_013494	1.8e-08	2.76996	up	intronic	chr9	+	120129368	120129425	NM_011029	Rpsa	GAGCATAGGCCTTGCCCAGAGGTCACTCTCCCTGGGCTCTGTCCTA
mmu_circRNA_013935	9e-09	3.63273	up	intronic	chr19	-	4784723	4785567	ENSMUST00000178353	Gm21992	TTCATCTTTGGGAAAAATGAAGGTGGGATGTGTGTGGGCTGAAATC
mmu_circRNA_014024	2.2e-08	3.23041	up	exonic	chr9	-	121126449	121145386	NM_177589	Ulk4	AGTAATTTTGGTCATGGATTATATTTTGCCGCCCTTGGTCTCCTTG
mmu_circRNA_014449	2.845e-06	2.6204	up	intronic	chr16	-	57391608	57391666	NM_025599	Cmss1	GCCGTGGCGCAATGAAGGAGTCTAACGCGTGCGCGAGTCAGGGGCT
mmu_circRNA_014628	6e-09	2.33527	up	intragenic	chr8	-	57485587	57487293	NM_021788	Sap30	ACTTAATTCAGAGCAGCATCTCTCAGAAGAAGGTGAAGATCGAGCT
mmu_circRNA_014721	1.6674e-05	2.75994	up	exonic	chr5	-	73101453	73112852	NM_028194	Fryl	ATGTACAACAGGACCCAGGACTCCCAGAATAAAGACCCTAAAATGT
mmu_circRNA_014732	6e-09	2.3622	up	exonic	chr4	-	86585327	86593694	NM_173400	Haus6	GAGAACTTGAGCTGTGGATCTTTTGCCTCCCATGTCTCCTCTTACG
mmu_circRNA_014776	2.12e-07	2.56226	up	exonic	chr7	+	134874057	134876315	NM_001033420	Dock1	CGAGCTCATTACTGCAGAGAGATCCTGCTCCCCATGATGACAGACC
mmu_circRNA_014815	1.59e-07	2.37818	up	exonic	chr4	-	108717788	108719812	ENSMUST00000106657	Zfyve9	GTGTGGGAAGATGAAACAGTTTCTCCTACTTTATTGGATACAAAGT
mmu_circRNA_014820	8.5448e-05	2.27133	up	exonic	chr7	-	130241199	130242644	NM_010207	Fgfr2	GAACAGGAGCAACCAGAAGCCACCAACCAAATACCAAATCTCCCAA
mmu_circRNA_015644	1.2e-08	2.14144	up	exonic	chr2	+	5973468	5988472	NM_001081132	Upf2	CTAGGCAGAGGCGTATTCTGCACTCTAAAGGCGAGCTAAGTGAGGA
mmu_circRNA_016007	4e-09	4.58596	up	exonic	chr8	+	127415569	127426753	NM_001013581	Pard3	AAAGGCTTGGGGGACATGTTCAGGCTCTCCCAGTAGAGATGTGGGA
mmu_circRNA_016050	1.515e-06	2.08591	up	exonic	chr19	+	44938364	44948052	NM_001081225	Fam178a	GAAGAACACAGGAAAATGGACATCTCTCAAGAAAAAGATCATCTTC
mmu_circRNA_016125	4e-09	2.30903	up	exonic	chr2	+	18101457	18146872	NM_001252560	Mllt10	ACTGTTACTACAGAAAAAAGATGTGAGCTGTGTCCCCATAAAGATG
mmu_circRNA_016375	2.34e-07	5.36089	up	exonic	chr8	+	127415569	127474615	NM_033620	Pard3	AAACCTCGGAGCTCCAAACCTGGAGACAGGCTCTCCCAGTAGAGAT
mmu_circRNA_016723	4.62e-07	2.52959	up	antisense	chr2	-	13574333	13574435	NM_011701	Vim	TGAATCGTAGGAGCGCTGGGGTCTCTGGGACATGGCTTCGAAGGTG
mmu_circRNA_017081	1.25e-07	2.23218	up	exonic	chr15	-	50846013	50846942	NM_032000	Trps1	TATGATGTACAGATATGGTCCGGAAAAAGAACCCCCCTCTGAGAAA
mmu_circRNA_017645	7.9e-08	3.72397	up	exonic	chr16	+	31796865	31812824	NM_001252433	Dlg1	CATCATATCGGTGAACAGTGTGTGTTTAGAAGAAGTTACTCATGAA
mmu_circRNA_018247	0	5.42277	up	exonic	chr6	-	93792346	93815825	NM_001083321	Magi1	TAGCTTTACAGGCACAACCCGGTCTCCCAGAGAAGGAGAAGTGCCT
mmu_circRNA_018793	2.514e-06	3.21656	up	exonic	chr15	+	30634643	30669606	NM_008729	Ctnnd2	ACGAGCACAGGGCCTAGCCTGCTCTCCCAGAGTGCACTTCAGCTCA
mmu_circRNA_CDR1as	3.6e-08	2.65699	down	antisense	chrX	+	61183247	61186174	NM_001166658	Cdr1	CCGTATCCAGGGTTTCCAGTGGTGCCAGTACCAAGGTCTTCCAACA
mmu_circRNA_000353	5.5e-08	2.04711	down	exonic	chr2	-	70768861	70786995	ENSMUST00000124629	Tlk1	TTCCCTTGAGGTGCAATGGATGAGCTTCACAGTCTGGACCCAAGAA
mmu_circRNA_000609	1.6e-08	2.25771	down	antisense	chr9	+	73030426	73030544	NM_018889	Pigb	TCAACTTCTGATCCTCCTTGTTGGGATGATAGTCATGAACCTCCAT
mmu_circRNA_000704	6.5e-08	5.11898	down	exonic	chr7	+	96729348	96737561	NM_011858	Tenm4	ATTTCTCACCACCGCCATTGCCATGCACCTGTTTGGCCTAAACTGG
mmu_circRNA_001129	5.9e-08	3.23199	down	exonic	chr4	-	6822904	6842426	NM_145711	Tox	TTCCATCTCTGTGTTTGACGGGGAGAACATGTATATGAGCATGACA
mmu_circRNA_001485	2.4e-08	10.4664	down	exonic	chr9	-	24462576	24485729	NM_172920	Dpy19l1	TTCTTTTTCAATCATGGAGAGCTTCCTTTGCAGCTCTATTGCACTG
mmu_circRNA_001617	1.78e-07	2.10648	down	antisense	chr13	-	3564569	3564661	NM_008112	Gdi2	GCCACATTATCTCCAAAGCCGGTCTGATTTCTTTCTCTGGTTCCTT
mmu_circRNA_001726	2.2e-08	2.52262	down	exonic	chr9	-	112176094	112187766	NM_001177616	Arpp21	CCAGCAGCACCAGGATGTTGTCGACCATGTGTCAAGCTGTGTAAGG
mmu_circRNA_001729	6.2e-08	2.11373	down	exonic	chr9	-	96591949	96611499	NM_053268	Rasa2	GCCAGCAGCTTGTTGTACAATGAAGCAAAAAATTTATTGCCATATC
mmu_circRNA_001863	1.8e-08	3.89396	down	exonic	chr10	-	59599927	59600693	ENSMUST00000161435	Mcu	AAACTTGAACATTCGCAGGGCTTTCTTTCATGACCATTCCTCAGTG
mmu_circRNA_001914	2e-09	2.02769	down	exonic	chr8	-	67904116	67908889	NM_030263	Psd3	GCATGGCCATTAGGGACCGTTGCTTTGCTGAGGGGAAAACAACAGG
mmu_circRNA_002234	1.8e-08	3.37714	down	exonic	chr13	+	44902225	44903258	NM_001205043	Jarid2	CCCCTCATAGGTGTCTAAGGTAAATGGAGTCACTCGAATGTCATCT
mmu_circRNA_002440	2e-09	3.67619	down	exonic	chr7	-	126551974	126552338	NM_146200	Eif3c	CCCCTGCTAGATCCTGTATAACCGTACTATGGTGCAACTGGGCATC
mmu_circRNA_002664	5e-09	3.46086	down	exonic	chr15	-	63935578	63970968	NM_144846	Fam49b	TCTCAATGCTCTCAGATAGAAGGACAAGGACAAAATCACCAGCACT
mmu_circRNA_003139	4e-09	9.7224	down	exonic	chr12	+	3596648	3648389	NM_001162465	Dtnb	TTCCTCTTGGTTCATCTTGTTGATATCTGGAATATGATCGAAGCTT
mmu_circRNA_003187	6.3e-08	5.88111	down	exonic	chr6	+	71756363	71761441	NM_178608	Reep1	ACATCTTCCTTTGCTGGCTTATATTTGGCACCCTTTATCCTGCATA
mmu_circRNA_003191	5.6e-08	2.02915	down	intronic	chr19	-	5800853	5800910	BU529960	TUname63656	TAGGCCTTTGCGGGTGTTGTAGGCTTCTGTGTAAAGAGATATATCT
mmu_circRNA_004300	2e-09	10.8606	down	antisense	chr19	+	5796192	5796279	NR_002847	Malat1	GTTTGTTTACTCTGCATAGGCTTGCTTTTCATCCGACTTCCTACAT
mmu_circRNA_004341	4.8e-08	2.34783	down	intragenic	chr5	+	37182080	37194304	ENSMUST00000094840	Gm1043	TTCCCCAAAGCTCCAAAACTCTAAGGCTGCTGCCTCTGAGGAAGAC
mmu_circRNA_004360	1.3e-08	2.1377	down	exonic	chr10	-	123146793	123181800	NM_027604	Usp15	ACTCAGCCATTCAGGTATCTAGTAGATAGTCGGTGGTTCAAACAGT
mmu_circRNA_004475	2.32e-06	2.96148	down	exonic	chrX	-	52428439	52429134	NM_016697	Gpc3	GACCACCACCAGGCCTTTGAAATTGTTGTTCGCCATGCCAAGAACT
mmu_circRNA_004498	0	4.11755	down	intragenic	chr13	+	83872655	83884235	BG292588	TUname14481	TTTACTTCCTGGCAACAGAATTTTATGTCCCAGACAGATGGTGCTG
mmu_circRNA_004670	1.59e-07	2.80031	down	exonic	chr9	+	113761589	113773777	NM_001114347	Clasp2	CCCCTGCTAGGTATCGTTGTTAGGATTGGAGATTTTAAGTGCCTTT
mmu_circRNA_004976	7.1e-08	2.19328	down	antisense	chr17	-	39847774	39847851	uc012ath.2	Rn45s	CCGCTCGGGGACCTGTTATTGCTCAATCTCGGGTGGCTGAACGCCA
mmu_circRNA_004997	2.86e-07	2.22473	down	exonic	chr10	+	14004200	14066684	uc007elg.1	Hivep2	GCCAGCCAGTAGATTGGTGAATTCACCTGAGAAATTGAGATTCAAG
mmu_circRNA_005169	0	2.83433	down	exonic	chr2	-	41110753	41113094	NM_053011	Lrp1b	AATTGTGGAAACTTCTTGTTCTGGACTGAATGGGGACAAGTGCCTT
mmu_circRNA_005219	5e-09	3.1038	down	intragenic	chr10	+	79710306	79710365	NM_001077184	Bsg	CCTCCTATTACAGATTGGGAGAGCTTGCGAAACTGGTCTGCAAGTC
mmu_circRNA_005250	2.079e-06	2.12662	down	antisense	chr7	-	28822079	28822140	NM_177301	Hnrnpl	AGTTCCAGCATTTCTGTTGTGGTTAATCTTGGGAGATACCAGTTCC
mmu_circRNA_005376	2e-09	3.19421	down	intragenic	chr14	+	99073741	99073793	NM_175265	Bora	TACTGTGCCTACTTCCCTCATTAGTGTGATGCTGATGGGTGCCTGC
mmu_circRNA_005527	3.8e-08	2.03029	down	intronic	chr4	-	133034262	133035081	AK089106	TUname63287	TGTGTAAACGCTCTGTCATCTTCTCAAAATGGATCCTTAGCCCCAA
mmu_circRNA_005786	1.5e-08	3.45617	down	exonic	chr11	-	6193153	6193476	NM_173748	Nudcd3	TGCTCCCCAGGTCTTTAAAACATTTGATCACATGGCCCGCCAGGAT
mmu_circRNA_006024	3e-08	3.751	down	exonic	chr5	+	52850457	52850694	NM_024213	Anapc4	AACTTCTCCATGGCTCTGAGTCTTTACTGTATCATTTGAGTGAACT
mmu_circRNA_006435	1.43e-07	2.0356	down	exonic	chr16	+	24442780	24456942	NM_178665	Lpp	TCCTCAGTTGGACCTGAAGAGAATCCTGACAGCTAGAGTGTTGGAA
mmu_circRNA_006613	6.5e-08	2.52614	down	exonic	chr8	-	67882980	67908889	NM_030263	Psd3	TCTTCTGAAATAGGGACCGTTGCTTTGCTGAGGGGAAAACAACAGG
mmu_circRNA_006839	7.8e-08	3.11869	down	intronic	chr17	+	78259863	78260066	NM_015800	Crim1	TTGAGGGGATTTTTGTGGTTTCCAGTTTGAACCTGTGTCAGTACAG
mmu_circRNA_007065	2.377e-06	2.8841	down	exonic	chr18	+	75052980	75063173	NM_027727	Dym	CTCCACTCTTTTCTGAGTTGAAGCTATTGGAAGAGGCAACCATTTC
mmu_circRNA_007410	1e-09	2.11643	down	exonic	chr8	+	18641564	18689059	NM_173189	Mcph1	TCTGAAACCTTCCCTGCAGCTCCGGTGTTAAAAATGGACCAGGGCG
mmu_circRNA_008018	1.06e-07	4.25652	down	intronic	chr4	+	130718156	130719351	NM_001159605	Pum1	AGGAGGATTTCTCTTGCCAGGTAAAAAGTTTTGGGAAACAGATGAA
mmu_circRNA_008226	5.6e-08	2.49029	down	exonic	chr18	+	22375132	22392852	ENSMUST00000097655	Asxl3	GTGGTTCCGTTCATTCCTTCCGGGCACTAGAAAAACACCCCAACTC
mmu_circRNA_008353	2.1e-08	2.34782	down	antisense	chr11	+	40749984	40750049	NM_009831	Ccng1	TACCCCTGGTGTTTGGTTGTCAGGCTTCCCTTCTAAACCATCTTCC
mmu_circRNA_009099	1.84e-07	3.49705	down	exonic	chr8	+	84864057	84864552	NM_025648	Farsa	TGACCAACATGATACTTTCTTCCTGCGAGGATCCTGAAAACCTACT
mmu_circRNA_009238	3e-08	2.04518	down	antisense	chr11	+	11933326	11933381	NM_001177629	Grb10	AGTCCTTGGGTGGGAGTAGGTCGGTTGGTACCGATCAAAAAGCCAT
mmu_circRNA_009955	2.8e-08	2.90102	down	exonic	chr10	-	123163592	123181800	NM_027604	Usp15	CTCTACTCCTAAGTATCTAGTAGATAGTCGGTGGTTCAAACAGTGG
mmu_circRNA_010231	4.1e-08	2.737	down	exonic	chr12	+	77331895	77332329	NM_001252614	Fut8	AGTCTCTCCGCATGTAGGATCCATGAAGCACAGGACATTCAAGCCT
mmu_circRNA_010498	1.8e-08	2.88748	down	antisense	chr2	-	143938457	143938574	NM_019771	Dstn	TTTTCTTGATTTCTTCTGTTATGGTGGCGCCAACATCTCCCACCAA
mmu_circRNA_010522	1.6e-08	5.29526	down	exonic	chr11	+	53368659	53380672	NM_033565	Aff4	ATTCCCTTTTCCAACTAAGCAACATGAACCGTGAAGACCGGAATGT
mmu_circRNA_010789	4.66e-07	2.8342	down	exonic	chr15	-	96609855	96624169	NM_001166456	Slc38a1	TCCTCTTTCTGGGTCTCAGGCATCTGTATTTGCTGCTGTCTGCTAC
mmu_circRNA_010792	3e-09	2.3589	down	exonic	chr5	+	33843111	33868878	NM_001081102	Whsc1	TCATCTCCTTCTGCATCCTTAACTGAGCATGAGTGTTCTAAGAACC
mmu_circRNA_010979	1.288e-06	2.05059	down	exonic	chr9	-	108218012	108218410	NM_001276481	Dag1	GATCATCAAGGCTCTGGGTGCTCTAGGATGGAACAGCTGTGCAGAG
mmu_circRNA_011516	4e-09	2.63753	down	intronic	chr15	-	79827638	79827749	NM_001013360	Npcd	TGCTTCTTGCTCTGTGTGCAGTGTGGGGCCCACTAGATGGTTTCTG
mmu_circRNA_012380	7e-09	8.1667	down	exonic	chr16	-	60424720	60425384	NM_007938	Epha6	TCTTGCCATGTGGGATGCCATTACTGAAATGGATGAACACAATAGG
mmu_circRNA_012693	0	2.50701	down	exonic	chr14	-	36938583	36941264	NM_027045	Ccser2	GAGTCCTCTGAAATGAACAGCATAATTCTGTCAAGTTTTAAGAACC
mmu_circRNA_012747	1.59e-07	2.51983	down	exonic	chr13	-	64209106	64225648	NM_001122989	Cdc14b	TCCCCCTCACGTTATATATTTGGGGAGGACACCAGAAGACGCGTAT
mmu_circRNA_013240	5.6e-08	2.49654	down	exonic	chr12	+	24878190	24924294	NM_026037	Mboat2	TTCTGCTGATTTTTCAGGGTCAACTTTGTAGTGTGCCAGCTCTTTG
mmu_circRNA_013499	1.8e-08	14.5142	down	exonic	chr2	-	74568940	74573626	NM_001110209	Lnp	TTCCTTTGATCTGTGACTTCTTTTGGACAACTCATGATATTTATTA
mmu_circRNA_014192	1.86e-07	2.34787	down	exonic	chr17	+	46238372	46238987	NM_028198	Xpo5	GACCTAATCAAGGCTCTCTCAGAAGTGGCATGTCATCAACCAGAGG
mmu_circRNA_014201	1.398e-06	2.0108	down	exonic	chr7	+	97660812	97664766	NM_001081267	Rsf1	CTTCCGAACCATCCAGAACTAAAGCATCAAAAGAAAATGAAAAGAC
mmu_circRNA_014292	2.03e-07	2.2201	down	exonic	chr19	-	4787360	4788042	NM_009032	Rbm4	ACTCAGCCTTTTAAAGTTTGAGGCAAACGAATGCACGTGCAGTTGT
mmu_circRNA_014403	0	2.78518	down	intragenic	chr17	+	39843405	39843457	uc012ath.2	Rn45s	CATTCCCTGGTGTGCCTCCGGTGCCTGCTTCTGAGCTGGTGGTGGC
mmu_circRNA_014511	3.8e-08	2.10346	down	exonic	chr4	+	132656692	132673032	NM_210071	Eya3	CCTCCTTTCGTTTGTGAAGACCGCAGAGACCTGCAATTCAGTCCCC
mmu_circRNA_014891	1.2e-08	2.58432	down	exonic	chr8	+	88129694	88130401	NM_029074	Cnep1r1	CTGTGATGATGTGTCCTTCTTCACGTCATTATGGAACCATCCGTTT
mmu_circRNA_015184	3.1e-08	2.33886	down	exonic	chr5	+	115440484	115441445	NM_008629	Msi1	TGGGATGCTGGGGTTTGGATTTGTCACGTTTGAGAGCGAGGACATC
mmu_circRNA_015474	1.1e-08	2.06789	down	antisense	chr19	+	60766417	60766477	NM_010123	Eif3a	ATCTTCAGCAGCATTCCTCCAAGGCCCTCGGTCATCATCTGCACCT
mmu_circRNA_015666	1.1e-08	2.6601	down	exonic	chr4	-	56762840	56771078	NM_026079	Ikbkap	TCTGAGGCTGGACCTGAGTATTTCACAGAATGCTTAAATTTGATAA
mmu_circRNA_015723	0	2.00957	down	exonic	chr11	+	70917314	70925912	NM_019400	Rabep1	TAGCAGAAGACTTCATTCTTCCAGACACTGTGGAGGAGCATTTAGA
mmu_circRNA_016128	2.78e-07	2.52757	down	exonic	chr7	+	97035230	97059812	NM_153591	Nars2	CCTACCAGTGCATTTCTTATACGGAGGCAATTGAGATCTTAAAGCA
mmu_circRNA_016242	1.121e-05	2.04838	down	exonic	chr16	-	11116794	11128703	NM_029582	Txndc11	TCTCTCCAGCTATGAGTCGAGCAAAAGACGTGATAATACCAGCAAA
mmu_circRNA_016652	4.4e-08	2.27495	down	exonic	chr5	-	134163623	134166716	NM_033572	Wbscr16	CTCCACACAGCGAGAGTCACAAAGTGCACAGGATGCAGGACTTCGA
mmu_circRNA_016771	5e-09	11.5695	down	exonic	chr2	-	60779730	60792780	NM_001141931	Rbms1	AGGAGTTTCTGGTTATGGTTTTGTTGACTTTGACAGTCCTGCAGCA
mmu_circRNA_016816	2.36e-07	4.43452	down	exonic	chr14	+	28302875	28317314	uc007suc.1	Erc2	AAGTTCCAGTTTTGTTTTGAGGGACCCAGAACAGGATGAAGCTGAT
mmu_circRNA_016901	2e-09	3.03603	down	exonic	chr17	+	83221789	83222230	NM_134117	Pkdcc	AAGCAGCAGGGCTGGTTCTTCTTCACATACCTCCTGCCACACAGTG
mmu_circRNA_017382	1.1e-08	2.84259	down	exonic	chr4	-	84291692	84293662	NM_172870	Bnc2	TTCCCCTCTCGTCGAAGCAGAGACAGGACGCTGCTGGCAAGGTACT
mmu_circRNA_017591	1.3e-08	3.19083	down	exonic	chr12	+	81104606	81106011	NM_001146217	Smoc1	TTCCTTCACACAGTTCCTAATAAGTGACCGTGACCCTCCGTGCAAC
mmu_circRNA_017659	1.05e-07	2.1735	down	exonic	chr12	+	57325523	57332459	NM_001164370	Mipol1	TTTGTCTCAGCTTTGGTTGAAGAAGTGTATTTTGCACAGCGAGAAC
mmu_circRNA_018381	2.9e-08	5.77485	down	exonic	chr19	+	57751629	57777945	NM_181415	Atrnl1	TGTCACCTTCTTCAGACAGTCTTCTGATTGACTACCAGTTTACCTT
