# Supplementary material for: circRNAome profiling reveals circFgfr2 regulates myogenesis and muscle regeneration via a feedback loop
Source: J Cachexia Sarcopenia Muscle. 2021 Nov 22;13(1):696–712. doi: 10.1002/jcsm.12859 (PMC8818660; doi:10.1002/jcsm.12859)
Supplement: Supplementary file 8 — Table S6. Differentially expressed mRNAs in circFgfr2‐overexpressing C2C12 myoblasts as compared with their negative controls. [file JCSM-13-696-s007.xlsx]

## Sheet: Table S5
Table S6. Differentially expressed mRNAs in circFgfr2 overexpression C2C12 myoblasts compared with their negative control myoblasts.
Gene	Symbol	log2(Fold Change)	P value	FDR	Regulation
ENSMUSG00000107000	Gm43481	6.19587	3.47e-05	0.000125306	Up
ENSMUSG00000067786	Nnat	6.05466	4.02e-05	0.000143365	Up
ENSMUSG00000027245	Hypk	5.74105	0.000173867	0.000552878	Up
ENSMUSG00000026748	Plxdc2	5.58015	0.000410656	0.00121554	Up
ENSMUSG00000106961	Gm43128	5.47788	8.67e-05	0.00029184	Up
ENSMUSG00000095325	Zfp870	5.41085	0.000225354	0.000701059	Up
ENSMUSG00000044103	Il1f9	5.40909	0.000874099	0.00243648	Up
ENSMUSG00000037325	Bbs7	5.3545	0.00157151	0.00416396	Up
ENSMUSG00000116226	Gm49502	5.35179	0.000176215	0.000559119	Up
ENSMUSG00000062609	Kcnj15	5.28418	0.000237665	0.000737674	Up
ENSMUSG00000027692	Tnik	5.26011	0.000446609	0.00131482	Up
ENSMUSG00000089886	Gm16184	5.24554	0.000256768	0.000790959	Up
ENSMUSG00000032839	Trpc1	5.21095	0.00194906	0.00506504	Up
ENSMUSG00000084790	Gm15879	5.20525	0.00177484	0.00465295	Up
ENSMUSG00000101168	Gm28892	5.2012	0.00186461	0.00486721	Up
ENSMUSG00000047117	Ankdd1b	5.16657	0.00234194	0.00599454	Up
ENSMUSG00000087403	Kantr	5.16491	0.00352639	0.00868767	Up
ENSMUSG00000033618	Map3k13	5.1384	0.00313278	0.00781093	Up
ENSMUSG00000085133	B930095G15Rik	5.11372	2.53e-05	9.41e-05	Up
ENSMUSG00000110404	Rnf223	5.05506	0.00346757	0.00855693	Up
ENSMUSG00000086329	Gm14233	5.03747	0.00360355	0.00885907	Up
ENSMUSG00000086181	C230034O21Rik	5.03306	0.00330758	0.00819551	Up
ENSMUSG00000054945	Gm9958	5.01599	0.00460363	0.0110324	Up
ENSMUSG00000107724	Gm16042	4.91961	0.00870538	0.0195096	Up
ENSMUSG00000028370	Pappa	4.91025	0.00090977	0.00252643	Up
ENSMUSG00000097944	A130014A01Rik	4.87275	0.00602064	0.0140413	Up
ENSMUSG00000046203	Sprr2g	4.83369	0.00655223	0.0151343	Up
ENSMUSG00000108219	Gm44101	4.83166	0.00810362	0.0182762	Up
ENSMUSG00000109517	Gm44763	4.83076	0.00790329	0.0178712	Up
ENSMUSG00000105742	Gm42748	4.81647	0.0102731	0.0226321	Up
ENSMUSG00000097819	Gm26813	4.80983	0.00977066	0.0216389	Up
ENSMUSG00000087502	Gm16091	4.80954	9.53e-05	0.000318555	Up
ENSMUSG00000027977	Ndst3	4.78798	0.00836336	0.0187997	Up
ENSMUSG00000042155	Klhl23	4.78252	0.000159402	0.000510654	Up
ENSMUSG00000105447	Gm43653	4.72994	3.59e-06	1.56e-05	Up
ENSMUSG00000098702	1500015A07Rik	4.72281	0.00291338	0.00731858	Up
ENSMUSG00000108923	4933431C10Rik	4.72268	0.00201919	0.00523017	Up
ENSMUSG00000087052	Gm8093	4.71403	0.0122303	0.0265539	Up
ENSMUSG00000107019	Gm43682	4.69241	0.0104109	0.022911	Up
ENSMUSG00000114088	Gm47898	4.65397	0.0121478	0.0263853	Up
ENSMUSG00000035041	Creb3l3	4.64825	0.0172028	0.0360204	Up
ENSMUSG00000103898	Gm30238	4.62835	0.0124839	0.0270255	Up
ENSMUSG00000085440	Sorbs2os	4.62417	0.0165861	0.0349123	Up
ENSMUSG00000037759	Ptger2	4.62159	0.00290728	0.00730551	Up
ENSMUSG00000103649	Gm37768	4.59936	0.0180247	0.0375394	Up
ENSMUSG00000114995	Gm49284	4.59001	0.0148341	0.031607	Up
ENSMUSG00000050270	Tmem220	4.55938	0.0170828	0.0357966	Up
ENSMUSG00000054247	Gm9939	4.55524	0.00383489	0.00936164	Up
ENSMUSG00000093677	Gm20712	4.55424	0.00046939	0.00137693	Up
ENSMUSG00000118138	Gm50322	4.53799	0.00369989	0.00907	Up
ENSMUSG00000039763	Dnajc28	4.51758	0.00438608	0.0105668	Up
ENSMUSG00000109408	A930037H05Rik	4.48911	3.2e-13	5.17e-12	Up
ENSMUSG00000070695	Cntnap5a	4.45554	0.0203881	0.0419698	Up
ENSMUSG00000087596	Gm11715	4.45357	0.00456745	0.0109505	Up
ENSMUSG00000104346	Pcdhga3	4.43123	0.00517944	0.0122542	Up
ENSMUSG00000092239	1700031A10Rik	4.4102	0.0235946	0.047818	Up
ENSMUSG00000098683	Gm27817	4.4102	0.0235946	0.047818	Up
ENSMUSG00000090053	Pakap	4.40903	0.0058153	0.0136119	Up
ENSMUSG00000108617	Gm31749	4.40511	0.0242707	0.0490484	Up
ENSMUSG00000070327	Rnf213	4.38588	3.81e-19	1.61e-17	Up
ENSMUSG00000068270	Shroom4	4.37914	6.16e-11	6.32e-10	Up
ENSMUSG00000095123	Gm21781	4.33769	4.49e-06	1.92e-05	Up
ENSMUSG00000039633	Lonrf1	4.26813	9.34e-05	0.000312514	Up
ENSMUSG00000097610	A930012L18Rik	4.24569	0.0108732	0.0238384	Up
ENSMUSG00000085030	2810455O05Rik	4.24164	0.00964259	0.0213726	Up
ENSMUSG00000111291	Gm48604	4.23365	0.00152495	0.00405307	Up
ENSMUSG00000107802	1700126G02Rik	4.22799	0.00960988	0.021303	Up
ENSMUSG00000048388	Fam171b	4.16274	0.0159731	0.0337611	Up
ENSMUSG00000083672	Kpna2-ps	4.1322	8.62e-10	7.22e-09	Up
ENSMUSG00000032332	Col12a1	4.11041	2.69e-58	6.28e-55	Up
ENSMUSG00000101493	2810405F17Rik	4.08929	0.0152308	0.032378	Up
ENSMUSG00000101791	2210011K15Rik	4.05181	0.0151694	0.032271	Up
ENSMUSG00000111133	Gm5831	4.04347	5.93e-07	2.94e-06	Up
ENSMUSG00000019992	Mtfr2	4.02077	1.96e-09	1.54e-08	Up
ENSMUSG00000052852	Reep1	4.01607	0.0237812	0.0481423	Up
ENSMUSG00000105161	Gm42595	4.0059	0.0188645	0.0390744	Up
ENSMUSG00000109052	Gm45012	4.00065	0.0036224	0.00890004	Up
ENSMUSG00000090257	Gm4524	3.99114	0.0176089	0.0367764	Up
ENSMUSG00000032796	Lama1	3.98492	4.49e-05	0.000159152	Up
ENSMUSG00000024924	Vldlr	3.97505	3.79e-07	1.95e-06	Up
ENSMUSG00000046572	Zfp518b	3.96676	3.49e-09	2.62e-08	Up
ENSMUSG00000115684	Gm6087	3.9334	0.00486838	0.0115988	Up
ENSMUSG00000038540	Tmc3	3.91979	0.00452464	0.0108622	Up
ENSMUSG00000029660	Tex26	3.91631	0.00420133	0.0101696	Up
ENSMUSG00000020220	Vps13d	3.9135	2.25e-10	2.1e-09	Up
ENSMUSG00000104723	Gm43106	3.90856	0.0239326	0.048419	Up
ENSMUSG00000092035	Peg10	3.89745	1.26e-35	3.26e-33	Up
ENSMUSG00000117391	4930500A05Rik	3.88357	0.0234948	0.0476393	Up
ENSMUSG00000046688	Tifa	3.88114	7.3e-05	0.000249615	Up
ENSMUSG00000068394	Cep152	3.87791	3.04e-11	3.37e-10	Up
ENSMUSG00000052143	Gm9869	3.8696	0.00608229	0.0141568	Up
ENSMUSG00000020532	Acaca	3.85503	7.33e-16	1.91e-14	Up
ENSMUSG00000046743	Fat4	3.8487	1.31e-11	1.56e-10	Up
ENSMUSG00000097891	Gm3650	3.83797	0.000271228	0.000832678	Up
ENSMUSG00000025938	Slco5a1	3.83376	0.00880432	0.019717	Up
ENSMUSG00000041688	Amot	3.82545	4.61e-12	5.97e-11	Up
ENSMUSG00000087088	Gm16638	3.80781	0.00592816	0.0138434	Up
ENSMUSG00000026222	Sp100	3.7968	0.0062626	0.0145372	Up
ENSMUSG00000067276	Capn6	3.78459	0.000251196	0.000775403	Up
ENSMUSG00000027966	Col11a1	3.7768	0.000936636	0.00259355	Up
ENSMUSG00000117007	Gm41556	3.76061	0.00113513	0.00308621	Up
ENSMUSG00000039634	Zfp189	3.7606	0.00801591	0.0180983	Up
ENSMUSG00000020607	Lratd1	3.75983	0.0118399	0.0257748	Up
ENSMUSG00000062232	Rapgef2	3.75961	3.96e-18	1.52e-16	Up
ENSMUSG00000078486	Perm1	3.75697	0.00739125	0.0168344	Up
ENSMUSG00000109847	Gm45278	3.75381	0.00878852	0.0196855	Up
ENSMUSG00000026347	Tmem163	3.73389	0.0101227	0.0223399	Up
ENSMUSG00000037110	Ralgapa2	3.73332	7.5e-08	4.37e-07	Up
ENSMUSG00000078920	Ifi47	3.73004	0.0100421	0.0221829	Up
ENSMUSG00000070583	Fv1	3.72987	0.00437516	0.010542	Up
ENSMUSG00000101872	Gm29237	3.72126	0.00212048	0.00546875	Up
ENSMUSG00000036086	Zranb3	3.7039	4.23e-06	1.81e-05	Up
ENSMUSG00000002028	Kmt2a	3.68796	7.04e-38	2.13e-35	Up
ENSMUSG00000047344	Lancl3	3.68655	0.00857841	0.0192456	Up
ENSMUSG00000082163	Gm14276	3.63278	0.000402484	0.0011947	Up
ENSMUSG00000036334	Igsf10	3.61902	0.0129065	0.0278226	Up
ENSMUSG00000029279	Brdt	3.60233	0.00377087	0.00922603	Up
ENSMUSG00000111027	Gm2981	3.59578	0.0124936	0.0270431	Up
ENSMUSG00000046808	Atp10d	3.58248	1.94e-11	2.23e-10	Up
ENSMUSG00000030451	Herc2	3.57413	4.53e-51	4.94e-48	Up
ENSMUSG00000050587	Lrrc4c	3.56836	0.000685281	0.00194667	Up
ENSMUSG00000001948	Spa17	3.54469	0.0174262	0.0364181	Up
ENSMUSG00000042564	Fam227a	3.53965	0.0155003	0.0328851	Up
ENSMUSG00000103001	A930005N03Rik	3.53046	0.0185819	0.0385379	Up
ENSMUSG00000097491	Gm2366	3.52763	1.32e-07	7.38e-07	Up
ENSMUSG00000037926	Ssh2	3.51659	4.27e-07	2.18e-06	Up
ENSMUSG00000114796	A930028N01Rik	3.51451	0.0166019	0.0349365	Up
ENSMUSG00000026383	Epb41l5	3.51186	1.15e-08	7.78e-08	Up
ENSMUSG00000022120	Rnf219	3.50083	0.000208441	0.000651792	Up
ENSMUSG00000040661	Rad54l2	3.48152	1.6e-48	1.31e-45	Up
ENSMUSG00000023830	Igf2r	3.4763	8.49e-48	6.04e-45	Up
ENSMUSG00000018654	Ikzf1	3.46883	0.0190382	0.0393943	Up
ENSMUSG00000025558	Dock9	3.446	2.68e-15	6.41e-14	Up
ENSMUSG00000080797	Gm15760	3.44509	0.000230209	0.00071548	Up
ENSMUSG00000110291	Gm37419	3.43301	0.0172561	0.0361041	Up
ENSMUSG00000020716	Nf1	3.42737	4.35e-14	8.5e-13	Up
ENSMUSG00000020641	Rsad2	3.42148	0.0198996	0.0410624	Up
ENSMUSG00000037860	Aim2	3.41757	0.00203751	0.00527391	Up
ENSMUSG00000090698	Apold1	3.41246	0.0229633	0.046689	Up
ENSMUSG00000022591	Gm9747	3.40972	1.56e-10	1.5e-09	Up
ENSMUSG00000089901	Gm8113	3.40711	2.43e-06	1.09e-05	Up
ENSMUSG00000047692	4930533K18Rik	3.38608	0.00308985	0.0077133	Up
ENSMUSG00000021061	Sptb	3.38551	0.000406194	0.00120451	Up
ENSMUSG00000114049	Gm48140	3.37374	0.0232859	0.0472744	Up
ENSMUSG00000092354	Gm20548	3.35816	3.45e-06	1.51e-05	Up
ENSMUSG00000020315	Sptbn1	3.34847	7.34e-12	9.12e-11	Up
ENSMUSG00000027276	Jag1	3.34839	7.6e-06	3.11e-05	Up
ENSMUSG00000037315	Jade3	3.34816	0.00109987	0.00299832	Up
ENSMUSG00000106218	Gm43713	3.32976	3.16e-05	0.000115064	Up
ENSMUSG00000031732	Phlpp2	3.31325	5.97e-11	6.15e-10	Up
ENSMUSG00000029217	Tec	3.31324	0.00225411	0.00578149	Up
ENSMUSG00000058006	Mdn1	3.3128	4.05e-12	5.3e-11	Up
ENSMUSG00000074384	AI429214	3.31184	6.47e-06	2.68e-05	Up
ENSMUSG00000055320	Tead1	3.30597	6.04e-25	5.03e-23	Up
ENSMUSG00000022747	St3gal6	3.30457	2.54e-07	1.35e-06	Up
ENSMUSG00000108190	Gm44731	3.29348	0.000701846	0.00198889	Up
ENSMUSG00000101859	Gm29233	3.29059	9.67e-35	2.23e-32	Up
ENSMUSG00000028184	Adgrl2	3.26988	1.84e-15	4.49e-14	Up
ENSMUSG00000063077	Kif1b	3.26911	3.24e-07	1.69e-06	Up
ENSMUSG00000032267	Usp28	3.26634	5.45e-14	1.04e-12	Up
ENSMUSG00000072623	Zfp9	3.26395	2.56e-08	1.62e-07	Up
ENSMUSG00000070047	Fat1	3.25842	2.37e-55	3.88e-52	Up
ENSMUSG00000034023	Fancd2	3.25797	3.25e-11	3.59e-10	Up
ENSMUSG00000034893	Cog3	3.23782	4.45e-17	1.43e-15	Up
ENSMUSG00000022521	Crebbp	3.2276	1.41e-30	2.15e-28	Up
ENSMUSG00000024754	Cemip2	3.22465	3.95e-48	3.07e-45	Up
ENSMUSG00000118029	AC132288.1	3.22162	9.31e-05	0.00031153	Up
ENSMUSG00000043940	Wdfy3	3.22156	5.96e-60	2.44e-56	Up
ENSMUSG00000033949	Trim36	3.21606	0.0108597	0.0238153	Up
ENSMUSG00000036333	Kidins220	3.21325	4.85e-20	2.39e-18	Up
ENSMUSG00000040928	S100pbp	3.20658	9.03e-14	1.65e-12	Up
ENSMUSG00000080850	Gm12439	3.19722	0.00285656	0.00718929	Up
ENSMUSG00000026463	Atp2b4	3.19536	3.09e-75	5.05e-71	Up
ENSMUSG00000018076	Med13l	3.1903	1.28e-31	2.2e-29	Up
ENSMUSG00000021318	Gli3	3.17574	2.33e-15	5.58e-14	Up
ENSMUSG00000004698	Hdac9	3.16823	0.0114907	0.0250948	Up
ENSMUSG00000031558	Slit2	3.16781	3.9e-18	1.5e-16	Up
ENSMUSG00000116858	Gm49797	3.16132	0.000656132	0.00187265	Up
ENSMUSG00000032826	Ank2	3.14924	3.08e-08	1.92e-07	Up
ENSMUSG00000026113	Inpp4a	3.14921	2.6e-19	1.13e-17	Up
ENSMUSG00000059149	Mfsd4a	3.14831	1.34e-09	1.08e-08	Up
ENSMUSG00000054051	Ercc6	3.14018	2.58e-07	1.37e-06	Up
ENSMUSG00000030102	Itpr1	3.13966	5.36e-13	8.29e-12	Up
ENSMUSG00000019899	Lama2	3.11177	9.85e-19	4.06e-17	Up
ENSMUSG00000031925	Maml2	3.11168	0.0189245	0.0391739	Up
ENSMUSG00000078489	Gm17106	3.10681	0.0168052	0.0353235	Up
ENSMUSG00000053580	Tanc2	3.09737	7.59e-33	1.46e-30	Up
ENSMUSG00000028476	Reck	3.09047	0.000103724	0.000344993	Up
ENSMUSG00000061313	Ddhd2	3.08401	1.28e-19	5.88e-18	Up
ENSMUSG00000045903	Npas4	3.08023	0.0145103	0.030956	Up
ENSMUSG00000054814	Usp46	3.07821	7.58e-11	7.68e-10	Up
ENSMUSG00000040152	Thbs1	3.06676	3.53e-50	3.4e-47	Up
ENSMUSG00000032624	Eml4	3.05556	4.43e-10	3.93e-09	Up
ENSMUSG00000050332	Amer1	3.05116	9.28e-07	4.44e-06	Up
ENSMUSG00000029104	Htt	3.04891	1.4e-39	5.57e-37	Up
ENSMUSG00000035181	Heatr5a	3.04776	1.42e-33	2.95e-31	Up
ENSMUSG00000050447	Lypd6	3.04768	8.09e-05	0.000273879	Up
ENSMUSG00000028270	Gbp2	3.04264	0.0018227	0.00476618	Up
ENSMUSG00000107379	Gm43126	3.04211	1.87e-07	1.02e-06	Up
ENSMUSG00000029659	Medag	3.03887	0.000920728	0.00255253	Up
ENSMUSG00000111942	Gm5182	3.0334	5.51e-16	1.48e-14	Up
ENSMUSG00000051236	Msrb3	3.03042	2.95e-19	1.28e-17	Up
ENSMUSG00000027204	Fbn1	3.02883	2.75e-63	1.5e-59	Up
ENSMUSG00000109727	Gm45464	3.02457	4.99e-06	2.11e-05	Up
ENSMUSG00000033400	Agl	3.02345	4.44e-31	7.19e-29	Up
ENSMUSG00000020900	Myh10	3.02187	4.04e-40	1.69e-37	Up
ENSMUSG00000041444	Arhgap32	3.01798	8.15e-07	3.95e-06	Up
ENSMUSG00000074305	Peak1	3.01517	1.01e-24	8.32e-23	Up
ENSMUSG00000042557	Sin3a	3.01291	8.38e-28	9.13e-26	Up
ENSMUSG00000055024	Ep300	3.0097	4.52e-30	6.37e-28	Up
ENSMUSG00000025241	Fyco1	2.99706	1.7e-17	5.94e-16	Up
ENSMUSG00000027217	Tspan18	2.99443	0.000530293	0.00153984	Up
ENSMUSG00000038664	Herc1	2.9915	1.05e-10	1.04e-09	Up
ENSMUSG00000066406	Akap13	2.98237	5.13e-31	8.22e-29	Up
ENSMUSG00000024887	Asah2	2.97316	0.000393605	0.00117058	Up
ENSMUSG00000030309	Caprin2	2.96623	0.00181688	0.00475249	Up
ENSMUSG00000062310	Glrp1	2.96484	0.0101872	0.0224702	Up
ENSMUSG00000034525	Ice1	2.95206	3.28e-18	1.28e-16	Up
ENSMUSG00000060206	Zfp462	2.94919	2.77e-13	4.55e-12	Up
ENSMUSG00000019359	Gdpd2	2.9411	0.00194475	0.00505622	Up
ENSMUSG00000021366	Hivep1	2.93386	9.32e-16	2.38e-14	Up
ENSMUSG00000097164	Cep83os	2.92916	0.00130302	0.00350406	Up
ENSMUSG00000023977	Ubr2	2.92814	1.03e-59	3.38e-56	Up
ENSMUSG00000033392	Clasp2	2.92718	7.15e-08	4.19e-07	Up
ENSMUSG00000070780	Rbm47	2.9223	0.000851563	0.00237691	Up
ENSMUSG00000041215	Yeats2	2.91238	2.25e-29	3.02e-27	Up
ENSMUSG00000036863	Syde2	2.91236	0.00943057	0.0209609	Up
ENSMUSG00000034832	Tet3	2.91184	6.49e-41	2.95e-38	Up
ENSMUSG00000034269	Setd5	2.90543	2.06e-39	8.02e-37	Up
ENSMUSG00000065147	Snora31	2.9003	0.0115355	0.0251792	Up
ENSMUSG00000027695	Pld1	2.89695	6.3e-08	3.73e-07	Up
ENSMUSG00000005886	Ncoa2	2.89504	5.96e-11	6.15e-10	Up
ENSMUSG00000024251	Thada	2.89105	3.4e-25	2.91e-23	Up
ENSMUSG00000005534	Insr	2.88979	1.51e-19	6.82e-18	Up
ENSMUSG00000032232	Cgnl1	2.88438	1.77e-18	7.09e-17	Up
ENSMUSG00000044447	Dock5	2.88414	3.39e-24	2.68e-22	Up
ENSMUSG00000091906	1700099I09Rik	2.88325	1.45e-05	5.63e-05	Up
ENSMUSG00000022048	Dpysl2	2.8826	9.35e-55	1.27e-51	Up
ENSMUSG00000005360	Slc1a3	2.88201	7.21e-10	6.13e-09	Up
ENSMUSG00000029763	Exoc4	2.88088	3.54e-20	1.77e-18	Up
ENSMUSG00000053615	Gm9913	2.87861	2.46e-13	4.1e-12	Up
ENSMUSG00000028414	Fktn	2.87596	0.00216874	0.00558442	Up
ENSMUSG00000068036	Afdn	2.87109	3.03e-28	3.49e-26	Up
ENSMUSG00000097274	Gm47512	2.87065	0.000567869	0.00163934	Up
ENSMUSG00000027111	Itga6	2.87025	1.83e-14	3.84e-13	Up
ENSMUSG00000033577	Myo6	2.86807	0.000224705	0.000699304	Up
ENSMUSG00000020459	Mtif2	2.86758	6.82e-06	2.82e-05	Up
ENSMUSG00000037890	Wdr19	2.86042	2.38e-08	1.51e-07	Up
ENSMUSG00000000340	Dbt	2.85882	0.0115412	0.0251883	Up
ENSMUSG00000025261	Huwe1	2.8558	1.61e-09	1.29e-08	Up
ENSMUSG00000055670	Zzef1	2.85508	6.39e-37	1.77e-34	Up
ENSMUSG00000086196	Gm13571	2.85385	4.82e-06	2.04e-05	Up
ENSMUSG00000020021	Fgd6	2.84794	2.48e-11	2.8e-10	Up
ENSMUSG00000028300	C9orf72	2.84728	4.62e-08	2.8e-07	Up
ENSMUSG00000022263	Trio	2.84188	2.62e-50	2.68e-47	Up
ENSMUSG00000111394	Gm49759	2.83406	2.17e-44	1.27e-41	Up
ENSMUSG00000039086	Ss18l1	2.83175	1.93e-07	1.05e-06	Up
ENSMUSG00000082381	Gm12928	2.83054	0.00385332	0.00940383	Up
ENSMUSG00000073557	Ppp1r12b	2.82476	3.44e-09	2.59e-08	Up
ENSMUSG00000090115	Usp49	2.82121	2e-10	1.88e-09	Up
ENSMUSG00000015305	Sash1	2.81718	8.94e-11	8.96e-10	Up
ENSMUSG00000039629	Strip2	2.81546	3.03e-05	0.000110983	Up
ENSMUSG00000117829	Gm50336	2.81307	0.0159218	0.03367	Up
ENSMUSG00000106096	B230207O21Rik	2.81205	0.0173126	0.0362071	Up
ENSMUSG00000034621	Gpatch8	2.80866	9.01e-35	2.14e-32	Up
ENSMUSG00000038119	Cdon	2.80825	1.5e-38	4.9e-36	Up
ENSMUSG00000086477	Gm15506	2.80082	0.021896	0.0447527	Up
ENSMUSG00000040029	Ipo8	2.7986	6.17e-20	2.96e-18	Up
ENSMUSG00000096054	Syne1	2.79101	8.47e-11	8.52e-10	Up
ENSMUSG00000060703	Cd302	2.78507	0.0007501	0.00211464	Up
ENSMUSG00000024493	Lars	2.78423	1.49e-22	9.65e-21	Up
ENSMUSG00000016918	Sulf1	2.78402	1.89e-17	6.5e-16	Up
ENSMUSG00000025314	Ptprj	2.78225	9.14e-09	6.31e-08	Up
ENSMUSG00000038174	Fam126b	2.78167	0.0225468	0.0459393	Up
ENSMUSG00000040225	Prrc2c	2.77928	4.38e-36	1.18e-33	Up
ENSMUSG00000037318	Traf3ip3	2.7783	0.0226193	0.0460698	Up
ENSMUSG00000037487	Ubr5	2.77754	1.68e-05	6.44e-05	Up
ENSMUSG00000056870	Gulp1	2.77636	0.00142226	0.0037999	Up
ENSMUSG00000028133	Rwdd3	2.77278	0.0204819	0.042131	Up
ENSMUSG00000097325	Gm16897	2.76783	0.0238239	0.048211	Up
ENSMUSG00000097994	Gm26982	2.76648	0.000909075	0.00252493	Up
ENSMUSG00000026764	Kif5c	2.76492	3.12e-05	0.000113947	Up
ENSMUSG00000034801	Sos2	2.76384	6.02e-07	2.98e-06	Up
ENSMUSG00000042743	Sgtb	2.75986	0.00061409	0.00176188	Up
ENSMUSG00000052713	Zfp608	2.75358	1.7e-08	1.11e-07	Up
ENSMUSG00000021466	Ptch1	2.75319	1.63e-16	4.8e-15	Up
ENSMUSG00000025077	Dclre1a	2.75252	4.11e-05	0.000146425	Up
ENSMUSG00000039396	Neil3	2.75142	6.52e-06	2.7e-05	Up
ENSMUSG00000032558	Nphp3	2.74976	6.2e-06	2.58e-05	Up
ENSMUSG00000029787	Avl9	2.74901	0.00353759	0.00871269	Up
ENSMUSG00000051498	Tlr6	2.74805	0.00581586	0.0136119	Up
ENSMUSG00000021994	Wnt5a	2.7478	0.0115711	0.0252434	Up
ENSMUSG00000034342	Cbl	2.74752	1.34e-15	3.33e-14	Up
ENSMUSG00000045962	Wnk1	2.74029	4.83e-08	2.91e-07	Up
ENSMUSG00000002748	Baz1b	2.74028	2.77e-34	5.91e-32	Up
ENSMUSG00000097533	Gm26590	2.73772	1.24e-09	1.01e-08	Up
ENSMUSG00000019979	Apaf1	2.73098	1.69e-18	6.82e-17	Up
ENSMUSG00000001173	Ocrl	2.73053	4.13e-14	8.09e-13	Up
ENSMUSG00000027878	Notch2	2.72609	8.62e-58	1.57e-54	Up
ENSMUSG00000068284	Usf3	2.72212	1.54e-05	5.96e-05	Up
ENSMUSG00000027340	Slc23a2	2.72027	3.13e-25	2.71e-23	Up
ENSMUSG00000021972	Hmbox1	2.71923	1.22e-12	1.75e-11	Up
ENSMUSG00000033396	Spg11	2.71265	3.67e-30	5.22e-28	Up
ENSMUSG00000034154	Ino80	2.70879	4.34e-21	2.41e-19	Up
ENSMUSG00000030020	Prickle2	2.70414	0.0202524	0.0417115	Up
ENSMUSG00000027309	4930402H24Rik	2.70392	1.17e-27	1.25e-25	Up
ENSMUSG00000020273	Papolg	2.70097	0.00738051	0.0168123	Up
ENSMUSG00000028351	Brinp1	2.69876	0.0240271	0.048586	Up
ENSMUSG00000032252	Glce	2.69687	2.44e-12	3.34e-11	Up
ENSMUSG00000029287	Tgfbr3	2.69612	1.24e-12	1.78e-11	Up
ENSMUSG00000085803	Gm12056	2.69594	0.00704775	0.0161262	Up
ENSMUSG00000020647	Ncoa1	2.69446	2.01e-05	7.6e-05	Up
ENSMUSG00000035062	Zc4h2	2.69254	0.00370555	0.00908115	Up
ENSMUSG00000030536	Iqgap1	2.6896	9.92e-37	2.7e-34	Up
ENSMUSG00000039485	Tspyl4	2.68844	2.23e-07	1.19e-06	Up
ENSMUSG00000085148	Mir22hg	2.68235	9.79e-08	5.59e-07	Up
ENSMUSG00000006134	Crkl	2.68193	1.25e-18	5.09e-17	Up
ENSMUSG00000103178	Fgfr3-ps	2.67829	0.00564194	0.0132431	Up
ENSMUSG00000027200	Sema6d	2.67796	0.0200339	0.0413083	Up
ENSMUSG00000099083	Atf7	2.67722	2.06e-20	1.06e-18	Up
ENSMUSG00000057230	Aak1	2.67702	1.15e-19	5.31e-18	Up
ENSMUSG00000084936	Gm11583	2.67652	2.16e-17	7.38e-16	Up
ENSMUSG00000021556	Golm1	2.6761	1.8e-08	1.17e-07	Up
ENSMUSG00000014355	Anapc1	2.67603	2.41e-31	4.06e-29	Up
ENSMUSG00000079343	C1s2	2.67408	0.000168955	0.000538433	Up
ENSMUSG00000026596	Abl2	2.67135	4.41e-23	3.07e-21	Up
ENSMUSG00000032246	Calml4	2.67094	0.00568577	0.0133421	Up
ENSMUSG00000057101	Zfp180	2.67039	3.92e-16	1.09e-14	Up
ENSMUSG00000087429	Gm16235	2.66537	0.0119429	0.0259749	Up
ENSMUSG00000087545	Gm13966	2.66526	0.0149132	0.0317555	Up
ENSMUSG00000014361	Mertk	2.66354	6.55e-06	2.71e-05	Up
ENSMUSG00000019947	Arid5b	2.66203	3.12e-27	3.22e-25	Up
ENSMUSG00000026726	Cubn	2.65816	0.000135053	0.000439452	Up
ENSMUSG00000030287	Itpr2	2.65806	2.18e-14	4.5e-13	Up
ENSMUSG00000043909	Trp53bp1	2.65773	4e-23	2.8e-21	Up
ENSMUSG00000038759	Nup205	2.65582	9.83e-27	9.63e-25	Up
ENSMUSG00000022297	Fzd6	2.65565	6.6e-12	8.3e-11	Up
ENSMUSG00000042207	Kdm5b	2.65402	4.67e-28	5.23e-26	Up
ENSMUSG00000005501	Usp40	2.65252	2.27e-12	3.13e-11	Up
ENSMUSG00000087396	4933407K13Rik	2.65106	0.0110589	0.0242196	Up
ENSMUSG00000025085	Ablim1	2.64922	8.54e-23	5.66e-21	Up
ENSMUSG00000097657	Gm7389	2.64723	0.0160278	0.033868	Up
ENSMUSG00000085105	Gm12758	2.6458	3.67e-14	7.26e-13	Up
ENSMUSG00000048647	Exd1	2.64484	0.00928025	0.0206563	Up
ENSMUSG00000046794	Ppp1r3b	2.64469	0.000815154	0.0022819	Up
ENSMUSG00000037990	Sh3rf3	2.64445	0.0119294	0.0259489	Up
ENSMUSG00000040187	Arntl2	2.64054	2.38e-05	8.89e-05	Up
ENSMUSG00000084844	Hoxb3os	2.63635	0.016564	0.0348744	Up
ENSMUSG00000000266	Mid2	2.63525	0.000989182	0.00272246	Up
ENSMUSG00000038521	C1s1	2.63495	1.35e-25	1.23e-23	Up
ENSMUSG00000019846	Lama4	2.63243	1.1e-14	2.4e-13	Up
ENSMUSG00000118559	A930007A09Rik	2.63155	0.000394676	0.00117334	Up
ENSMUSG00000032998	Foxj3	2.62849	6.51e-12	8.21e-11	Up
ENSMUSG00000022159	Rab2b	2.62791	1.89e-06	8.61e-06	Up
ENSMUSG00000021120	Pigh	2.62786	3.1e-05	0.00011328	Up
ENSMUSG00000108321	Gm44649	2.62526	2.55e-17	8.61e-16	Up
ENSMUSG00000113662	Gm35558	2.62501	5.52e-25	4.65e-23	Up
ENSMUSG00000029283	Cdc7	2.62312	2.06e-07	1.11e-06	Up
ENSMUSG00000087002	Gm16277	2.62306	0.0062834	0.0145792	Up
ENSMUSG00000021488	Nsd1	2.62121	5.18e-07	2.61e-06	Up
ENSMUSG00000038205	Prkab2	2.61873	1.74e-12	2.44e-11	Up
ENSMUSG00000038679	Trps1	2.61596	0.000112571	0.000371748	Up
ENSMUSG00000032561	Acpp	2.61214	0.000313964	0.000949968	Up
ENSMUSG00000056592	Zfp658	2.61026	0.00677604	0.0155786	Up
ENSMUSG00000025612	Bach1	2.60836	2.46e-08	1.56e-07	Up
ENSMUSG00000015597	Zfp318	2.60322	4.6e-05	0.000162382	Up
ENSMUSG00000105355	Gm40117	2.60221	0.000748786	0.00211166	Up
ENSMUSG00000040717	Il17rd	2.59933	3.41e-13	5.48e-12	Up
ENSMUSG00000032652	Crebl2	2.59863	2.43e-11	2.75e-10	Up
ENSMUSG00000036591	Arhgap21	2.59719	1.83e-16	5.35e-15	Up
ENSMUSG00000085913	Gm15601	2.59637	8.53e-05	0.000287609	Up
ENSMUSG00000029231	Pdgfra	2.59426	8.36e-13	1.23e-11	Up
ENSMUSG00000090035	Galnt4	2.59212	1.89e-14	3.94e-13	Up
ENSMUSG00000096401	Gm21811	2.58922	0.00282235	0.00710848	Up
ENSMUSG00000113380	Gm48682	2.58826	1.54e-20	8.12e-19	Up
ENSMUSG00000048174	Tmem81	2.5854	0.000365394	0.00109364	Up
ENSMUSG00000026471	Mr1	2.583	9.07e-06	3.66e-05	Up
ENSMUSG00000021767	Kat6b	2.58228	1.41e-07	7.86e-07	Up
ENSMUSG00000003316	Glg1	2.58078	7.34e-46	4.8e-43	Up
ENSMUSG00000040481	Bptf	2.57905	1.46e-16	4.34e-15	Up
ENSMUSG00000058761	Rnf169	2.57757	2.05e-18	8.12e-17	Up
ENSMUSG00000069874	Irgm2	2.57319	0.00059461	0.0017102	Up
ENSMUSG00000020228	Helb	2.5709	9.84e-16	2.51e-14	Up
ENSMUSG00000049878	Rlf	2.5701	3.46e-06	1.51e-05	Up
ENSMUSG00000020601	Trib2	2.56601	5.05e-20	2.47e-18	Up
ENSMUSG00000051527	Usp29	2.56578	0.0247046	0.0497897	Up
ENSMUSG00000038518	Jarid2	2.56499	1.36e-12	1.93e-11	Up
ENSMUSG00000057110	Cntrl	2.56318	0.000171322	0.000545209	Up
ENSMUSG00000111471	Gm47350	2.56059	0.000352728	0.00105825	Up
ENSMUSG00000090038	Gm16573	2.55972	2.13e-07	1.15e-06	Up
ENSMUSG00000026131	Dst	2.55886	4.9e-15	1.13e-13	Up
ENSMUSG00000041258	Zfp236	2.55751	8.26e-14	1.52e-12	Up
ENSMUSG00000047888	Tnrc6b	2.55611	2.83e-12	3.82e-11	Up
ENSMUSG00000014547	Wdfy2	2.55398	6.18e-16	1.64e-14	Up
ENSMUSG00000020522	Mfap3	2.55307	7.7e-09	5.4e-08	Up
ENSMUSG00000104548	Gm43857	2.55285	0.000618422	0.001774	Up
ENSMUSG00000055204	Ankrd17	2.55099	4.09e-16	1.14e-14	Up
ENSMUSG00000052353	Cemip	2.55098	9.94e-17	3.02e-15	Up
ENSMUSG00000048612	Myof	2.55059	8.27e-33	1.57e-30	Up
ENSMUSG00000038002	Cramp1l	2.55054	5.78e-34	1.21e-31	Up
ENSMUSG00000041530	Ago1	2.54887	8.17e-39	2.97e-36	Up
ENSMUSG00000071856	Mcc	2.54424	4.02e-07	2.06e-06	Up
ENSMUSG00000025006	Sorbs1	2.5375	4.62e-08	2.8e-07	Up
ENSMUSG00000038914	Dido1	2.53622	2.18e-19	9.6e-18	Up
ENSMUSG00000099881	2810013P06Rik	2.53292	0.000793416	0.00222677	Up
ENSMUSG00000050244	Heatr1	2.53145	1.6e-13	2.79e-12	Up
ENSMUSG00000057738	Sptan1	2.529	3.4e-46	2.31e-43	Up
ENSMUSG00000039458	Mtmr12	2.52876	3.57e-17	1.17e-15	Up
ENSMUSG00000005397	Nid1	2.52874	3.19e-45	2.01e-42	Up
ENSMUSG00000078671	Chd2	2.52852	4.95e-09	3.6e-08	Up
ENSMUSG00000057133	Chd6	2.52598	6.03e-09	4.31e-08	Up
ENSMUSG00000039840	Epg5	2.52561	2.78e-34	5.91e-32	Up
ENSMUSG00000058230	Arhgap35	2.52438	4.59e-26	4.31e-24	Up
ENSMUSG00000041415	Dicer1	2.52402	1.09e-12	1.59e-11	Up
ENSMUSG00000041341	Atg2b	2.5234	6.6e-38	2.04e-35	Up
ENSMUSG00000108282	Gm44317	2.52172	6.13e-17	1.91e-15	Up
ENSMUSG00000029221	Slc30a9	2.52114	4.42e-18	1.68e-16	Up
ENSMUSG00000031616	Ednra	2.51785	1.04e-07	5.91e-07	Up
ENSMUSG00000114937	Gm30054	2.5163	2.63e-05	9.75e-05	Up
ENSMUSG00000039000	Ube3c	2.51618	1.93e-33	3.89e-31	Up
ENSMUSG00000034751	Mast4	2.51438	4.73e-39	1.8e-36	Up
ENSMUSG00000024236	Svil	2.51166	2.97e-35	7.35e-33	Up
ENSMUSG00000019820	Utrn	2.51163	1.15e-11	1.38e-10	Up
ENSMUSG00000065954	Tacc1	2.51072	2.94e-25	2.57e-23	Up
ENSMUSG00000038301	Snx10	2.50895	0.00156157	0.0041403	Up
ENSMUSG00000049488	Tmem67	2.50808	0.000310158	0.000939494	Up
ENSMUSG00000063550	Nup98	2.50631	3.11e-19	1.34e-17	Up
ENSMUSG00000042772	Smg7	2.5032	1.43e-30	2.16e-28	Up
ENSMUSG00000048799	Cep120	2.50015	5.93e-10	5.13e-09	Up
ENSMUSG00000028030	Tbck	2.49797	8.89e-07	4.27e-06	Up
ENSMUSG00000014329	Bicc1	2.49732	3.06e-13	4.97e-12	Up
ENSMUSG00000071369	Map3k5	2.49697	0.000133278	0.000434197	Up
ENSMUSG00000042046	Dstyk	2.49696	1.53e-28	1.88e-26	Up
ENSMUSG00000071253	Slc25a16	2.49463	3.68e-05	0.00013215	Up
ENSMUSG00000034055	Phka1	2.49415	1.24e-08	8.33e-08	Up
ENSMUSG00000039191	Rbpj	2.49414	5.67e-15	1.3e-13	Up
ENSMUSG00000049804	Armcx4	2.49244	0.000186274	0.000588555	Up
ENSMUSG00000051098	Mblac2	2.49194	0.021565	0.0441335	Up
ENSMUSG00000027435	Cd93	2.49177	0.00796661	0.0179995	Up
ENSMUSG00000022883	Robo1	2.49164	3.67e-13	5.85e-12	Up
ENSMUSG00000059878	Zfp422	2.4907	0.00202526	0.0052447	Up
ENSMUSG00000052331	Ankrd44	2.48973	0.00140262	0.00375049	Up
ENSMUSG00000034574	Daam1	2.48818	2.43e-10	2.25e-09	Up
ENSMUSG00000078956	Gm14221	2.48761	0.0215273	0.0440707	Up
ENSMUSG00000038766	Gabpb2	2.48673	4.97e-11	5.25e-10	Up
ENSMUSG00000055489	Ano5	2.48228	0.0024854	0.00633003	Up
ENSMUSG00000029676	Pot1a	2.47881	2.81e-05	0.000103499	Up
ENSMUSG00000035919	Bbs9	2.47627	3.86e-07	1.98e-06	Up
ENSMUSG00000037643	Prkci	2.47401	1.57e-16	4.64e-15	Up
ENSMUSG00000022801	Lrch3	2.47363	1.71e-12	2.4e-11	Up
ENSMUSG00000038949	Cnst	2.47363	3.48e-16	9.83e-15	Up
ENSMUSG00000023800	Tiam2	2.4721	7.6e-26	7.1e-24	Up
ENSMUSG00000048349	Pou4f1	2.47115	1.2e-05	4.75e-05	Up
ENSMUSG00000020705	Ddx42	2.46994	3.59e-23	2.55e-21	Up
ENSMUSG00000058638	Zfp110	2.46765	2.22e-10	2.07e-09	Up
ENSMUSG00000049764	Zfp280b	2.46224	2.02e-16	5.86e-15	Up
ENSMUSG00000053754	Chd8	2.46198	4.56e-19	1.92e-17	Up
ENSMUSG00000032913	Lrig2	2.46189	1.52e-06	7.03e-06	Up
ENSMUSG00000024122	Pdpk1	2.45749	4.06e-11	4.36e-10	Up
ENSMUSG00000008730	Hipk1	2.45699	5.7e-17	1.79e-15	Up
ENSMUSG00000022419	Deptor	2.45661	1.69e-11	1.96e-10	Up
ENSMUSG00000033596	Rfwd3	2.45514	5.65e-12	7.21e-11	Up
ENSMUSG00000070337	Gpr179	2.4535	0.00199356	0.00516998	Up
ENSMUSG00000032349	Elovl5	2.45333	9.83e-38	2.87e-35	Up
ENSMUSG00000022305	Lrp12	2.45163	3.25e-14	6.48e-13	Up
ENSMUSG00000022672	Prkdc	2.4514	0.00630529	0.0146259	Up
ENSMUSG00000030201	Lrp6	2.45091	2.6e-11	2.92e-10	Up
ENSMUSG00000030551	Nr2f2	2.44997	1.24e-20	6.54e-19	Up
ENSMUSG00000102869	2900097C17Rik	2.44748	1.49e-18	6.02e-17	Up
ENSMUSG00000110440	Gm45894	2.44682	1.41e-15	3.49e-14	Up
ENSMUSG00000034235	Usp54	2.44535	8.23e-11	8.29e-10	Up
ENSMUSG00000025809	Itgb1	2.44217	3.18e-08	1.98e-07	Up
ENSMUSG00000042129	Rassf4	2.44162	0.00385761	0.0094129	Up
ENSMUSG00000021365	Nedd9	2.44139	2.48e-20	1.26e-18	Up
ENSMUSG00000026803	Ttf1	2.44024	3.37e-05	0.000122153	Up
ENSMUSG00000019986	Ahi1	2.44017	0.000135425	0.000440577	Up
ENSMUSG00000038774	Ascc3	2.43972	1.49e-06	6.92e-06	Up
ENSMUSG00000038481	Cdk19	2.43698	6.37e-13	9.69e-12	Up
ENSMUSG00000086725	A630052C17Rik	2.43588	0.0085378	0.0191629	Up
ENSMUSG00000117786	Gm10503	2.43407	0.000529037	0.00153673	Up
ENSMUSG00000034248	Slc25a37	2.43332	1.77e-35	4.52e-33	Up
ENSMUSG00000040389	Wdr47	2.43139	7.62e-06	3.12e-05	Up
ENSMUSG00000019866	Crybg1	2.43091	3.13e-25	2.71e-23	Up
ENSMUSG00000051034	Zfp11	2.42819	0.00420347	0.0101733	Up
ENSMUSG00000034453	Polr3b	2.4253	1.54e-14	3.26e-13	Up
ENSMUSG00000005609	Ctr9	2.42316	2.4e-21	1.36e-19	Up
ENSMUSG00000036568	Bicral	2.42294	1.06e-21	6.26e-20	Up
ENSMUSG00000020023	Tmcc3	2.42187	1.54e-20	8.11e-19	Up
ENSMUSG00000024241	Sos1	2.42149	3.7e-09	2.77e-08	Up
ENSMUSG00000034667	Xpot	2.42079	7.95e-38	2.36e-35	Up
ENSMUSG00000014850	Msh3	2.41959	0.00153203	0.0040699	Up
ENSMUSG00000034333	Zbed4	2.41827	5.8e-09	4.18e-08	Up
ENSMUSG00000020790	Ankfy1	2.41827	4.08e-18	1.56e-16	Up
ENSMUSG00000029414	Kntc1	2.41589	9.73e-08	5.56e-07	Up
ENSMUSG00000093930	Hmgcs1	2.41504	5.55e-08	3.32e-07	Up
ENSMUSG00000037965	Zc3h7a	2.41395	3.48e-06	1.52e-05	Up
ENSMUSG00000022003	Slc25a30	2.41314	1.67e-26	1.62e-24	Up
ENSMUSG00000040325	Dcaf1	2.41297	4.19e-12	5.48e-11	Up
ENSMUSG00000054099	Slc25a40	2.41271	0.000569916	0.00164467	Up
ENSMUSG00000022770	Dlg1	2.41076	3.91e-17	1.27e-15	Up
ENSMUSG00000001157	Gmcl1	2.41016	2.6e-15	6.22e-14	Up
ENSMUSG00000069895	Atxn1l	2.40983	2.38e-19	1.05e-17	Up
ENSMUSG00000036155	Mgat5	2.40899	6.13e-17	1.91e-15	Up
ENSMUSG00000026436	Elk4	2.40871	7.04e-12	8.8e-11	Up
ENSMUSG00000059495	Arhgef12	2.40832	2.66e-17	8.92e-16	Up
ENSMUSG00000038546	Ranbp9	2.40816	4.4e-14	8.55e-13	Up
ENSMUSG00000031314	Taf1	2.4077	0.000130113	0.000424955	Up
ENSMUSG00000037287	Tbcel	2.4065	4.57e-16	1.26e-14	Up
ENSMUSG00000028136	Snx27	2.406	1.58e-29	2.14e-27	Up
ENSMUSG00000022228	Zscan26	2.4038	0.00246256	0.00627661	Up
ENSMUSG00000020181	Nav3	2.40365	4.64e-06	1.98e-05	Up
ENSMUSG00000072258	Taf1a	2.40336	5.72e-06	2.39e-05	Up
ENSMUSG00000039449	Prpf18	2.40054	1.38e-11	1.63e-10	Up
ENSMUSG00000024302	Dtna	2.39929	6.5e-10	5.59e-09	Up
ENSMUSG00000105810	Gm43435	2.39799	0.000608123	0.0017463	Up
ENSMUSG00000046836	Brox	2.39777	1.3e-19	5.95e-18	Up
ENSMUSG00000035024	Ncapd3	2.39617	7.48e-07	3.64e-06	Up
ENSMUSG00000038371	Sbf2	2.39544	1.49e-09	1.2e-08	Up
ENSMUSG00000027742	Cog6	2.3953	3.16e-12	4.22e-11	Up
ENSMUSG00000042523	Dnal1	2.39493	4.02e-07	2.06e-06	Up
ENSMUSG00000026018	Ica1l	2.39422	1.23e-06	5.78e-06	Up
ENSMUSG00000020184	Mdm2	2.3923	7.04e-16	1.85e-14	Up
ENSMUSG00000021624	Cd180	2.39052	8.18e-05	0.000276648	Up
ENSMUSG00000032202	Rab27a	2.39017	0.00830962	0.0186918	Up
ENSMUSG00000022272	Myo10	2.38872	6.94e-55	1.03e-51	Up
ENSMUSG00000037896	Rcor1	2.38673	2.51e-16	7.19e-15	Up
ENSMUSG00000039414	Heatr5b	2.38616	7.65e-21	4.11e-19	Up
ENSMUSG00000021375	Kif13a	2.38549	5.52e-36	1.45e-33	Up
ENSMUSG00000021952	Xpo4	2.38343	0.000265331	0.000816109	Up
ENSMUSG00000022306	Zfpm2	2.37874	1.54e-05	5.96e-05	Up
ENSMUSG00000114934	Gm48342	2.37799	5.69e-12	7.25e-11	Up
ENSMUSG00000022710	Usp7	2.37324	5.87e-19	2.46e-17	Up
ENSMUSG00000024350	Dnajc18	2.37219	1.11e-12	1.6e-11	Up
ENSMUSG00000025019	Lcor	2.37091	0.000983223	0.00270954	Up
ENSMUSG00000024104	Washc2	2.36804	6.68e-21	3.62e-19	Up
ENSMUSG00000028718	Stil	2.36801	0.00509558	0.0120803	Up
ENSMUSG00000085287	4833418N02Rik	2.3625	0.000200153	0.000628463	Up
ENSMUSG00000071350	Setdb2	2.36235	0.0026325	0.00666008	Up
ENSMUSG00000031555	Adam9	2.35938	2.9e-20	1.47e-18	Up
ENSMUSG00000056073	Grik2	2.35922	0.00189464	0.00493694	Up
ENSMUSG00000029863	Casp2	2.35631	2.46e-19	1.08e-17	Up
ENSMUSG00000032560	Dnajc13	2.35625	4.19e-09	3.1e-08	Up
ENSMUSG00000026048	Ercc5	2.35534	1.15e-07	6.5e-07	Up
ENSMUSG00000061175	Fnip2	2.35508	2.22e-18	8.72e-17	Up
ENSMUSG00000032373	Car12	2.35349	1.34e-07	7.49e-07	Up
ENSMUSG00000028957	Per3	2.35313	3.53e-10	3.18e-09	Up
ENSMUSG00000024052	Lpin2	2.35139	2.58e-21	1.46e-19	Up
ENSMUSG00000044795	Cyb5d1	2.35086	1.08e-12	1.57e-11	Up
ENSMUSG00000039765	Cc2d2a	2.35026	4.59e-05	0.000162082	Up
ENSMUSG00000061410	Zcchc14	2.34974	1.52e-41	7.77e-39	Up
ENSMUSG00000028179	Cth	2.34847	0.00743901	0.0169243	Up
ENSMUSG00000039585	Myo9a	2.34837	0.00335587	0.00830763	Up
ENSMUSG00000030172	Erc1	2.34829	3.79e-29	4.99e-27	Up
ENSMUSG00000085664	Atxn7l1os2	2.345	0.00585732	0.0136995	Up
ENSMUSG00000097466	D430036J16Rik	2.34378	0.0118133	0.0257202	Up
ENSMUSG00000033060	Lmo7	2.34211	1.32e-14	2.83e-13	Up
ENSMUSG00000047497	Adamts12	2.3404	0.000699651	0.00198301	Up
ENSMUSG00000074238	Ap1ar	2.33768	1.68e-11	1.96e-10	Up
ENSMUSG00000073968	Trim68	2.3345	2.77e-05	0.000102241	Up
ENSMUSG00000037470	Uggt1	2.33344	2.13e-09	1.66e-08	Up
ENSMUSG00000031365	Zfp275	2.33321	3.68e-11	4.01e-10	Up
ENSMUSG00000102252	Snrpn	2.33199	0.00821491	0.0185016	Up
ENSMUSG00000013076	Amotl1	2.33171	7.25e-54	9.12e-51	Up
ENSMUSG00000034485	Uaca	2.33114	6.34e-27	6.44e-25	Up
ENSMUSG00000010290	AI597479	2.32921	2.52e-08	1.59e-07	Up
ENSMUSG00000092006	Gm17139	2.32759	3.78e-06	1.64e-05	Up
ENSMUSG00000044452	Zfp507	2.32225	1.06e-12	1.55e-11	Up
ENSMUSG00000020524	Gria1	2.31905	0.000186908	0.000590215	Up
ENSMUSG00000031434	Morc4	2.31904	7.96e-07	3.86e-06	Up
ENSMUSG00000029313	Aff1	2.31841	1.37e-27	1.44e-25	Up
ENSMUSG00000030203	Dusp16	2.31693	1.88e-11	2.17e-10	Up
ENSMUSG00000029838	Ptn	2.31561	0.011505	0.0251187	Up
ENSMUSG00000029729	Zkscan1	2.31409	0.000166021	0.000529886	Up
ENSMUSG00000025133	Ints4	2.31381	0.00407023	0.00987714	Up
ENSMUSG00000021065	Fut8	2.31277	1.09e-08	7.42e-08	Up
ENSMUSG00000030255	Sspn	2.31173	4.14e-29	5.41e-27	Up
ENSMUSG00000043065	Spice1	2.3117	2.08e-05	7.83e-05	Up
ENSMUSG00000063450	Syne2	2.31167	1.28e-05	5.04e-05	Up
ENSMUSG00000039801	Cplane1	2.31066	1.74e-13	3.01e-12	Up
ENSMUSG00000090176	Cd200r2	2.30982	0.00169815	0.00446836	Up
ENSMUSG00000019978	Epb41l2	2.30971	2.54e-30	3.71e-28	Up
ENSMUSG00000059486	Kbtbd2	2.30697	7.57e-11	7.68e-10	Up
ENSMUSG00000042599	Kdm7a	2.30628	0.00582392	0.0136233	Up
ENSMUSG00000041852	Tcf20	2.30455	1.53e-16	4.53e-15	Up
ENSMUSG00000025969	Nrp2	2.30167	1.17e-38	4.08e-36	Up
ENSMUSG00000070733	Fryl	2.29967	4e-24	3.11e-22	Up
ENSMUSG00000048911	Rnf24	2.29829	1.27e-13	2.25e-12	Up
ENSMUSG00000029461	Fam168a	2.29737	5.43e-29	7.04e-27	Up
ENSMUSG00000040296	Ddx58	2.29698	2.07e-08	1.33e-07	Up
ENSMUSG00000040560	Wdr7	2.29653	5.69e-13	8.77e-12	Up
ENSMUSG00000026737	Pip4k2a	2.29618	5.52e-08	3.3e-07	Up
ENSMUSG00000049658	Bdp1	2.29478	0.00156211	0.00414106	Up
ENSMUSG00000022142	Nup155	2.29472	1.97e-12	2.75e-11	Up
ENSMUSG00000031561	Tenm3	2.29345	1.11e-31	1.93e-29	Up
ENSMUSG00000106698	Gm43599	2.29176	0.0158717	0.0335728	Up
ENSMUSG00000026185	Igfbp5	2.29101	7.54e-50	6.85e-47	Up
ENSMUSG00000024077	Strn	2.29091	8.58e-05	0.000288913	Up
ENSMUSG00000033769	Exoc6b	2.28916	5.02e-10	4.42e-09	Up
ENSMUSG00000036941	Elac1	2.28865	5.67e-05	0.000197255	Up
ENSMUSG00000029992	Gfpt1	2.28695	1.32e-13	2.33e-12	Up
ENSMUSG00000027312	Atrn	2.28694	2.1e-19	9.31e-18	Up
ENSMUSG00000022676	Snai2	2.2867	6.52e-08	3.84e-07	Up
ENSMUSG00000064302	Clasp1	2.2842	3.94e-24	3.09e-22	Up
ENSMUSG00000045482	Trrap	2.28383	1.37e-63	1.12e-59	Up
ENSMUSG00000055866	Per2	2.28172	1.57e-05	6.07e-05	Up
ENSMUSG00000032384	Csnk1g1	2.27991	1.99e-07	1.08e-06	Up
ENSMUSG00000022897	Dyrk1a	2.27829	4.75e-20	2.34e-18	Up
ENSMUSG00000000881	Dlg3	2.27644	8.78e-15	1.95e-13	Up
ENSMUSG00000025266	Gnl3l	2.27514	4e-17	1.3e-15	Up
ENSMUSG00000116665	E130310I04Rik	2.27442	0.00911018	0.0203304	Up
ENSMUSG00000032905	Atg12	2.27275	6.37e-14	1.2e-12	Up
ENSMUSG00000099137	Gm10603	2.27163	0.000546678	0.0015832	Up
ENSMUSG00000089961	Gm16567	2.26967	4.92e-07	2.49e-06	Up
ENSMUSG00000097641	Gm26865	2.26936	0.00576084	0.0135067	Up
ENSMUSG00000104653	Gm43109	2.26861	0.000801235	0.00224601	Up
ENSMUSG00000026499	Acbd3	2.2651	3.78e-13	6.01e-12	Up
ENSMUSG00000078612	Fyb2	2.26173	0.00178304	0.00467144	Up
ENSMUSG00000008200	Fnbp4	2.26169	1.75e-12	2.46e-11	Up
ENSMUSG00000039126	Prune2	2.25832	5.67e-18	2.12e-16	Up
ENSMUSG00000026743	Mllt10	2.25819	1.65e-09	1.31e-08	Up
ENSMUSG00000026339	Ccdc93	2.25703	9.12e-10	7.61e-09	Up
ENSMUSG00000035941	Ibtk	2.25577	6.45e-08	3.81e-07	Up
ENSMUSG00000046269	Usp27x	2.25525	1.65e-05	6.34e-05	Up
ENSMUSG00000025154	Arhgap19	2.25409	1.93e-21	1.11e-19	Up
ENSMUSG00000022967	Ifnar1	2.25375	8.51e-33	1.6e-30	Up
ENSMUSG00000104222	Gm7292	2.25278	1.05e-05	4.18e-05	Up
ENSMUSG00000045896	Paip2b	2.25135	4.52e-12	5.86e-11	Up
ENSMUSG00000087607	Gm16034	2.25127	2.95e-06	1.3e-05	Up
ENSMUSG00000054387	Mdm4	2.2509	2.24e-05	8.4e-05	Up
ENSMUSG00000045140	Pigw	2.24954	0.00360851	0.00886994	Up
ENSMUSG00000074151	Nlrc5	2.24787	0.00614244	0.0142887	Up
ENSMUSG00000005774	Rfx5	2.24644	3.27e-13	5.28e-12	Up
ENSMUSG00000019790	Stxbp5	2.24558	5.04e-08	3.03e-07	Up
ENSMUSG00000023953	Polh	2.24401	1.14e-17	4.11e-16	Up
ENSMUSG00000017376	Nlk	2.24227	4.23e-13	6.67e-12	Up
ENSMUSG00000042350	Arel1	2.24151	4.8e-24	3.65e-22	Up
ENSMUSG00000030259	Rassf8	2.23967	6.4e-09	4.55e-08	Up
ENSMUSG00000029647	Pan3	2.23958	1.09e-08	7.42e-08	Up
ENSMUSG00000031666	Rbl2	2.23878	2.41e-13	4.01e-12	Up
ENSMUSG00000043279	Trim56	2.23824	3.77e-19	1.6e-17	Up
ENSMUSG00000033237	Arid2	2.23434	5.21e-09	3.78e-08	Up
ENSMUSG00000037071	Scd1	2.23422	4.91e-45	2.97e-42	Up
ENSMUSG00000044712	Slc38a6	2.2338	1.79e-07	9.82e-07	Up
ENSMUSG00000024151	Msh2	2.23175	3.5e-18	1.35e-16	Up
ENSMUSG00000026196	Bard1	2.23157	3.75e-13	5.96e-12	Up
ENSMUSG00000027962	Vcam1	2.22936	1.17e-13	2.08e-12	Up
ENSMUSG00000036435	Exoc1	2.22913	1e-14	2.2e-13	Up
ENSMUSG00000054509	Parp4	2.22754	5.33e-25	4.51e-23	Up
ENSMUSG00000090214	Gm15657	2.22722	3.32e-05	0.000120456	Up
ENSMUSG00000019122	Ccl9	2.22647	1.58e-06	7.26e-06	Up
ENSMUSG00000027210	Meis2	2.22405	1.08e-20	5.76e-19	Up
ENSMUSG00000022100	Xpo7	2.22338	4.1e-17	1.33e-15	Up
ENSMUSG00000038764	Ptpn3	2.2233	8.7e-08	5.02e-07	Up
ENSMUSG00000023075	Akirin1	2.22126	7.56e-16	1.96e-14	Up
ENSMUSG00000056832	Ttc26	2.22058	0.00012094	0.000397487	Up
ENSMUSG00000058914	C1qtnf3	2.21955	7.57e-05	0.000257916	Up
ENSMUSG00000038970	Lmtk2	2.21922	7.51e-20	3.56e-18	Up
ENSMUSG00000075254	Heg1	2.21826	8.45e-48	6.04e-45	Up
ENSMUSG00000035578	Iqcg	2.21779	1.23e-06	5.76e-06	Up
ENSMUSG00000063558	Aox1	2.21263	7.3e-06	3e-05	Up
ENSMUSG00000022358	Fbxo32	2.2119	2.37e-12	3.25e-11	Up
ENSMUSG00000052056	Zfp217	2.21114	6.02e-23	4.03e-21	Up
ENSMUSG00000049323	Smcr8	2.21038	1.01e-19	4.73e-18	Up
ENSMUSG00000045005	Fzd5	2.20985	3.73e-08	2.3e-07	Up
ENSMUSG00000043411	Usp48	2.20975	1.54e-18	6.22e-17	Up
ENSMUSG00000028649	Macf1	2.20947	7.64e-05	0.000260019	Up
ENSMUSG00000066643	Wdr35	2.20844	1.57e-08	1.04e-07	Up
ENSMUSG00000033960	Jcad	2.20833	1.81e-23	1.32e-21	Up
ENSMUSG00000024045	Akap8	2.20456	1.51e-19	6.82e-18	Up
ENSMUSG00000001089	Luzp1	2.20351	1.57e-09	1.26e-08	Up
ENSMUSG00000097634	Gm26827	2.20033	0.000288163	0.000879683	Up
ENSMUSG00000029502	Golga3	2.19914	3.54e-33	6.98e-31	Up
ENSMUSG00000026980	Ly75	2.1986	5.66e-16	1.52e-14	Up
ENSMUSG00000022772	Senp5	2.19691	1.65e-06	7.56e-06	Up
ENSMUSG00000037007	Zfp113	2.19533	4.4e-05	0.000156189	Up
ENSMUSG00000021756	Il6st	2.19469	1.7e-22	1.09e-20	Up
ENSMUSG00000097704	Gm26741	2.19447	0.00548154	0.0128999	Up
ENSMUSG00000026867	Gapvd1	2.19435	4.21e-22	2.56e-20	Up
ENSMUSG00000049502	Dtx3l	2.19378	0.000196137	0.000616975	Up
ENSMUSG00000026618	Iars2	2.19337	6.39e-27	6.45e-25	Up
ENSMUSG00000003119	Cdk12	2.19321	7.77e-12	9.56e-11	Up
ENSMUSG00000052942	Glis3	2.19299	2.81e-08	1.77e-07	Up
ENSMUSG00000040054	Baz2a	2.19266	1.06e-38	3.76e-36	Up
ENSMUSG00000026335	Pam	2.19099	3.59e-38	1.13e-35	Up
ENSMUSG00000033444	Specc1l	2.19065	2.28e-38	7.31e-36	Up
ENSMUSG00000047842	Diras2	2.19033	0.0239428	0.0484336	Up
ENSMUSG00000049800	Sertad2	2.18897	3.37e-23	2.41e-21	Up
ENSMUSG00000030231	Plekha5	2.18811	3.31e-22	2.04e-20	Up
ENSMUSG00000043067	Dpy19l1	2.18616	4.16e-17	1.34e-15	Up
ENSMUSG00000034101	Ctnnd1	2.18532	1.4e-24	1.14e-22	Up
ENSMUSG00000111793	Gm47950	2.18372	3.86e-06	1.67e-05	Up
ENSMUSG00000021338	Carmil1	2.18229	4.76e-16	1.3e-14	Up
ENSMUSG00000034543	Morc2a	2.18155	3.24e-31	5.41e-29	Up
ENSMUSG00000022401	Xpnpep3	2.18017	9.41e-09	6.48e-08	Up
ENSMUSG00000048271	Rbm33	2.17985	2.06e-27	2.15e-25	Up
ENSMUSG00000027630	Tbl1xr1	2.17946	1.07e-07	6.09e-07	Up
ENSMUSG00000033420	Antxr1	2.17899	2.78e-22	1.74e-20	Up
ENSMUSG00000027893	Ahcyl1	2.17788	3.84e-27	3.95e-25	Up
ENSMUSG00000037370	Enpp1	2.17644	8.6e-12	1.05e-10	Up
ENSMUSG00000089774	Slc5a3	2.17467	0.0165659	0.0348744	Up
ENSMUSG00000051149	Adnp	2.17234	0.00011941	0.000392694	Up
ENSMUSG00000003847	Nfat5	2.17191	0.000124508	0.000408226	Up
ENSMUSG00000074698	Csnk2a1	2.17179	1.09e-14	2.38e-13	Up
ENSMUSG00000036461	Elf1	2.16489	2.03e-09	1.59e-08	Up
ENSMUSG00000004891	Nes	2.16347	8.2e-42	4.47e-39	Up
ENSMUSG00000033083	Tbc1d4	2.16082	6.18e-10	5.34e-09	Up
ENSMUSG00000022802	Lmln	2.16073	0.000205077	0.000642379	Up
ENSMUSG00000024789	Jak2	2.16035	0.00241299	0.00616286	Up
ENSMUSG00000005102	Eif2ak4	2.15872	7.51e-12	9.29e-11	Up
ENSMUSG00000003778	Brd8	2.15793	6.43e-18	2.37e-16	Up
ENSMUSG00000107577	Gm44103	2.15753	1.24e-06	5.83e-06	Up
ENSMUSG00000024501	Dpysl3	2.15676	3.38e-28	3.86e-26	Up
ENSMUSG00000025203	Scd2	2.15662	3.28e-58	6.7e-55	Up
ENSMUSG00000031410	Nxf7	2.15551	3.04e-06	1.34e-05	Up
ENSMUSG00000112449	Srp54b	2.15446	0.0010225	0.0028047	Up
ENSMUSG00000029687	Ezh2	2.15302	4.97e-13	7.74e-12	Up
ENSMUSG00000058325	Dock1	2.1522	6.84e-17	2.1e-15	Up
ENSMUSG00000028034	Fubp1	2.15155	2.31e-16	6.64e-15	Up
ENSMUSG00000029377	Ereg	2.1511	0.00618109	0.0143615	Up
ENSMUSG00000029505	Ep400	2.15081	1.24e-41	6.54e-39	Up
ENSMUSG00000102961	Gm19918	2.14855	2.87e-06	1.27e-05	Up
ENSMUSG00000001768	Rin2	2.14749	1.82e-19	8.11e-18	Up
ENSMUSG00000032525	Nktr	2.14581	3.38e-05	0.000122229	Up
ENSMUSG00000104589	Gm44311	2.14244	0.0100629	0.0222199	Up
ENSMUSG00000074221	Zfp568	2.14121	1.97e-14	4.1e-13	Up
ENSMUSG00000024521	Pmaip1	2.14115	0.00427524	0.0103226	Up
ENSMUSG00000026788	Zbtb43	2.14046	6.67e-20	3.19e-18	Up
ENSMUSG00000068115	Ninl	2.13969	3.67e-12	4.85e-11	Up
ENSMUSG00000022105	Rb1	2.13529	0.000714739	0.00202227	Up
ENSMUSG00000042496	Prdm10	2.13464	1.28e-05	5.01e-05	Up
ENSMUSG00000040410	Fbxl4	2.13417	4.57e-06	1.95e-05	Up
ENSMUSG00000011256	Adam19	2.13265	6.71e-49	5.77e-46	Up
ENSMUSG00000055692	Tmem191c	2.13176	1.42e-08	9.44e-08	Up
ENSMUSG00000006014	Prg4	2.13091	1.39e-11	1.64e-10	Up
ENSMUSG00000097333	Zfp87	2.1295	0.00924848	0.0205912	Up
ENSMUSG00000023963	Cyp39a1	2.12942	0.00126282	0.00340338	Up
ENSMUSG00000024978	Gpam	2.12902	5.58e-28	6.16e-26	Up
ENSMUSG00000094487	Gm21958	2.12837	0.0163024	0.0343816	Up
ENSMUSG00000100658	F730311O21Rik	2.12784	0.0129174	0.0278424	Up
ENSMUSG00000032567	Aste1	2.12675	9.58e-06	3.84e-05	Up
ENSMUSG00000054611	Kdm2a	2.12617	3.38e-22	2.08e-20	Up
ENSMUSG00000102140	Gm38058	2.12596	0.00225322	0.0057801	Up
ENSMUSG00000019132	BC005537	2.12586	2.21e-18	8.69e-17	Up
ENSMUSG00000031976	Urb2	2.12546	2.39e-19	1.05e-17	Up
ENSMUSG00000061751	Kalrn	2.12371	5.68e-25	4.76e-23	Up
ENSMUSG00000115718	Gm49179	2.12167	0.00956567	0.0212309	Up
ENSMUSG00000031540	Kat6a	2.12149	1.05e-10	1.04e-09	Up
ENSMUSG00000039117	Taf4	2.12111	4.28e-18	1.64e-16	Up
ENSMUSG00000045098	Kmt5b	2.12082	5.8e-07	2.88e-06	Up
ENSMUSG00000070427	Il18bp	2.12015	0.000642179	0.00183603	Up
ENSMUSG00000028164	Manba	2.11908	1.56e-12	2.2e-11	Up
ENSMUSG00000021704	Mtx3	2.11889	0.0147183	0.0313807	Up
ENSMUSG00000027652	Ralgapb	2.11886	1.78e-10	1.69e-09	Up
ENSMUSG00000042446	Zmym4	2.11107	2.78e-05	0.000102496	Up
ENSMUSG00000026455	Klhl12	2.11075	5.95e-07	2.95e-06	Up
ENSMUSG00000017119	Nbr1	2.1071	2.39e-16	6.87e-15	Up
ENSMUSG00000062098	Btbd3	2.10702	4.56e-05	0.000161406	Up
ENSMUSG00000037997	Parp11	2.10697	4.67e-05	0.000164918	Up
ENSMUSG00000058624	Gda	2.10696	0.00958218	0.0212589	Up
ENSMUSG00000018848	Rars	2.10309	1.39e-17	4.95e-16	Up
ENSMUSG00000036097	Slf2	2.101	0.000255019	0.000786164	Up
ENSMUSG00000041684	Bivm	2.09998	3.3e-05	0.000119682	Up
ENSMUSG00000026029	Casp8	2.09944	5.89e-11	6.09e-10	Up
ENSMUSG00000002265	Peg3	2.09893	8.42e-10	7.07e-09	Up
ENSMUSG00000018417	Myo1b	2.09839	6.39e-13	9.72e-12	Up
ENSMUSG00000021990	Spata13	2.0982	4.35e-14	8.49e-13	Up
ENSMUSG00000108720	Gm44672	2.09807	0.000321885	0.000971775	Up
ENSMUSG00000046798	Cldn12	2.09781	1.85e-18	7.41e-17	Up
ENSMUSG00000048763	Hoxb3	2.09765	0.0124999	0.0270479	Up
ENSMUSG00000032217	Rnf111	2.09739	9.75e-15	2.15e-13	Up
ENSMUSG00000030337	Vamp1	2.09738	0.00164725	0.00434632	Up
ENSMUSG00000025607	Copg2	2.09693	3.68e-19	1.56e-17	Up
ENSMUSG00000027901	Dennd2d	2.09591	0.00543385	0.0127951	Up
ENSMUSG00000092274	Neat1	2.0952	1.82e-28	2.21e-26	Up
ENSMUSG00000027475	Kif3b	2.09319	9.52e-25	7.86e-23	Up
ENSMUSG00000040720	Virma	2.09282	1.28e-10	1.24e-09	Up
ENSMUSG00000036356	Csgalnact1	2.08842	6.68e-15	1.51e-13	Up
ENSMUSG00000021962	Dcp1a	2.08764	1.41e-19	6.41e-18	Up
ENSMUSG00000021824	Ap3m1	2.08761	1.9e-28	2.28e-26	Up
ENSMUSG00000060716	Plekhh1	2.08703	5.33e-05	0.000186221	Up
ENSMUSG00000039835	Nhsl1	2.08683	2.18e-20	1.12e-18	Up
ENSMUSG00000021686	Ap3b1	2.08576	5.36e-17	1.69e-15	Up
ENSMUSG00000101586	Gm29017	2.08536	0.00202874	0.00525288	Up
ENSMUSG00000028402	Mpdz	2.08494	8.97e-06	3.62e-05	Up
ENSMUSG00000021360	Gcnt2	2.08261	2.36e-12	3.24e-11	Up
ENSMUSG00000028369	Svep1	2.08212	1.09e-14	2.38e-13	Up
ENSMUSG00000039753	Fbxl5	2.08145	0.00247287	0.00630105	Up
ENSMUSG00000031529	Tnks	2.08037	3.85e-07	1.98e-06	Up
ENSMUSG00000090799	Klhl33	2.07983	0.001239	0.00334525	Up
ENSMUSG00000079575	Rbpj-ps3	2.07913	2.21e-09	1.72e-08	Up
ENSMUSG00000024687	Osbp	2.07812	3.96e-37	1.13e-34	Up
ENSMUSG00000021823	Vcl	2.07776	2.06e-32	3.74e-30	Up
ENSMUSG00000041406	BC055324	2.07774	1.96e-11	2.25e-10	Up
ENSMUSG00000068732	Tmem167b	2.07749	8.18e-22	4.86e-20	Up
ENSMUSG00000060657	Marf1	2.07735	1.85e-09	1.47e-08	Up
ENSMUSG00000021973	Micu2	2.0769	2.1e-18	8.3e-17	Up
ENSMUSG00000038816	Ctnnal1	2.07552	7.41e-11	7.53e-10	Up
ENSMUSG00000047749	Zc3hav1l	2.07538	2.33e-10	2.17e-09	Up
ENSMUSG00000036617	Etl4	2.07489	7.27e-13	1.09e-11	Up
ENSMUSG00000084946	Dlx1as	2.0738	0.0186378	0.0386392	Up
ENSMUSG00000015755	Tab2	2.0728	8.86e-12	1.08e-10	Up
ENSMUSG00000022807	Osbpl11	2.0711	5.11e-18	1.93e-16	Up
ENSMUSG00000021244	Ylpm1	2.06662	4.26e-32	7.58e-30	Up
ENSMUSG00000045658	Pid1	2.06486	0.00684541	0.0157248	Up
ENSMUSG00000025959	Klf7	2.06415	1.94e-09	1.53e-08	Up
ENSMUSG00000030924	Rexo5	2.06374	0.00587084	0.0137272	Up
ENSMUSG00000048756	Foxo3	2.06241	1.17e-25	1.07e-23	Up
ENSMUSG00000038068	Rnf144b	2.06024	1.43e-11	1.68e-10	Up
ENSMUSG00000087672	Gm15122	2.0597	0.00419008	0.0101469	Up
ENSMUSG00000039218	Srrm2	2.05795	2.76e-24	2.19e-22	Up
ENSMUSG00000028550	Atg4c	2.05787	5.33e-11	5.57e-10	Up
ENSMUSG00000055240	Zfp101	2.05773	0.0140608	0.0300769	Up
ENSMUSG00000034007	Scaper	2.05738	0.018362	0.0381253	Up
ENSMUSG00000040599	Mis12	2.05733	7.51e-09	5.27e-08	Up
ENSMUSG00000048264	Dip2c	2.05633	9.98e-12	1.21e-10	Up
ENSMUSG00000057637	Prdm2	2.0557	4.54e-21	2.52e-19	Up
ENSMUSG00000034573	Ptpn13	2.05535	4.88e-16	1.33e-14	Up
ENSMUSG00000026028	Trak2	2.05505	4.75e-12	6.14e-11	Up
ENSMUSG00000038658	Ric1	2.05488	1.94e-08	1.26e-07	Up
ENSMUSG00000017667	Zfp334	2.05424	1.87e-10	1.77e-09	Up
ENSMUSG00000022704	Qtrt2	2.05146	2.4e-08	1.53e-07	Up
ENSMUSG00000025220	Oga	2.05112	3.02e-12	4.06e-11	Up
ENSMUSG00000097472	Gm26586	2.04467	1.68e-21	9.72e-20	Up
ENSMUSG00000052291	5330438D12Rik	2.04393	0.00633237	0.0146804	Up
ENSMUSG00000027242	Wdr76	2.0435	7.96e-06	3.25e-05	Up
ENSMUSG00000087574	C030037D09Rik	2.04277	0.000651791	0.00186123	Up
ENSMUSG00000009569	Mrtfb	2.04196	2.31e-14	4.75e-13	Up
ENSMUSG00000028128	F3	2.04172	2.1e-08	1.35e-07	Up
ENSMUSG00000019647	Sema6a	2.04166	9.98e-29	1.25e-26	Up
ENSMUSG00000026773	Pfkfb3	2.04068	7.62e-20	3.6e-18	Up
ENSMUSG00000114138	Gm36423	2.03948	3.67e-07	1.9e-06	Up
ENSMUSG00000005148	Klf5	2.03947	3.48e-18	1.35e-16	Up
ENSMUSG00000022364	Tbc1d31	2.03947	2.76e-12	3.75e-11	Up
ENSMUSG00000108701	Gm44616	2.03944	2.24e-08	1.43e-07	Up
ENSMUSG00000068587	Mgam	2.03847	3.15e-09	2.39e-08	Up
ENSMUSG00000027544	Nfatc2	2.03769	0.000384471	0.00114675	Up
ENSMUSG00000026116	Tmem131	2.03613	1.45e-29	1.98e-27	Up
ENSMUSG00000020170	Frs2	2.03568	8.13e-13	1.21e-11	Up
ENSMUSG00000044468	Tent5c	2.03532	0.00537128	0.0126568	Up
ENSMUSG00000101523	Csnk2a3	2.03326	3.7e-11	4.02e-10	Up
ENSMUSG00000030691	Fchsd2	2.03301	6.92e-12	8.68e-11	Up
ENSMUSG00000039704	Lmbrd2	2.03276	0.00108204	0.00295564	Up
ENSMUSG00000044807	Zfp354c	2.03215	0.0078258	0.0177156	Up
ENSMUSG00000110704	Gm45732	2.03143	0.00378797	0.0092637	Up
ENSMUSG00000054843	Atrnl1	2.03126	2.84e-08	1.78e-07	Up
ENSMUSG00000042744	Hectd4	2.02906	1.05e-30	1.64e-28	Up
ENSMUSG00000036550	Cnot1	2.02812	2.13e-09	1.67e-08	Up
ENSMUSG00000042439	Zfp532	2.02684	1.96e-06	8.88e-06	Up
ENSMUSG00000018707	Dync1h1	2.02316	3.07e-52	3.58e-49	Up
ENSMUSG00000018166	Erbb3	2.0216	3.26e-16	9.24e-15	Up
ENSMUSG00000001630	Stk38l	2.02129	7.04e-12	8.81e-11	Up
ENSMUSG00000040918	Slc19a2	2.02003	9.1e-06	3.67e-05	Up
ENSMUSG00000078651	Aoc2	2.01954	0.0130965	0.028195	Up
ENSMUSG00000036792	Mbd5	2.01788	1.47e-05	5.7e-05	Up
ENSMUSG00000020185	E2f7	2.01749	8.46e-27	8.38e-25	Up
ENSMUSG00000032601	Prkar2a	2.01748	2.85e-13	4.67e-12	Up
ENSMUSG00000068479	Mfap1a	2.01733	0.000249027	0.00076987	Up
ENSMUSG00000024817	Uhrf2	2.01646	4.99e-17	1.59e-15	Up
ENSMUSG00000022665	Ccdc80	2.01581	1.42e-27	1.49e-25	Up
ENSMUSG00000104580	Gm42620	2.01505	0.0152188	0.0323634	Up
ENSMUSG00000089824	Rbm12	2.01276	9.92e-07	4.72e-06	Up
ENSMUSG00000028080	Lrba	2.01168	0.00882371	0.0197423	Up
ENSMUSG00000030516	Tjp1	2.01138	3.68e-11	4.01e-10	Up
ENSMUSG00000061353	Cxcl12	2.01087	1.38e-08	9.19e-08	Up
ENSMUSG00000012535	Tnpo3	2.01042	1.29e-12	1.84e-11	Up
ENSMUSG00000063358	Mapk1	2.00986	2.36e-24	1.88e-22	Up
ENSMUSG00000053965	Pde5a	2.0096	0.000287333	0.000877671	Up
ENSMUSG00000019889	Ptprk	2.00901	4.5e-24	3.49e-22	Up
ENSMUSG00000031274	Col4a5	2.00858	4.65e-13	7.3e-12	Up
ENSMUSG00000048058	Ldlrad3	2.00796	3.02e-17	1e-15	Up
ENSMUSG00000026342	Slc35f5	2.00631	7.62e-11	7.72e-10	Up
ENSMUSG00000043535	Setx	2.00466	5.82e-05	0.000202149	Up
ENSMUSG00000055538	Zcchc24	2.00399	6.1e-37	1.72e-34	Up
ENSMUSG00000038175	Mylip	2.00312	3.52e-12	4.67e-11	Up
ENSMUSG00000028028	Alpk1	2.00286	1.74e-05	6.66e-05	Up
ENSMUSG00000001300	Efnb2	2.00218	1.63e-13	2.83e-12	Up
ENSMUSG00000026425	Srgap2	2.00073	3.07e-12	4.13e-11	Up
ENSMUSG00000024127	Prepl	1.99962	3.47e-10	3.13e-09	Up
ENSMUSG00000039159	Ube2h	1.99805	9.12e-26	8.42e-24	Up
ENSMUSG00000027288	Zfp106	1.9976	2.75e-05	0.00010147	Up
ENSMUSG00000061079	Zfp143	1.99736	5.01e-06	2.12e-05	Up
ENSMUSG00000052812	Atad2b	1.997	0.024489	0.0494285	Up
ENSMUSG00000116718	Gm49668	1.99606	8.35e-05	0.000282256	Up
ENSMUSG00000028970	Abcb1b	1.9932	2.88e-10	2.64e-09	Up
ENSMUSG00000037119	Fam91a1	1.99122	1.44e-09	1.17e-08	Up
ENSMUSG00000059602	Syn3	1.99028	3.46e-15	8.1e-14	Up
ENSMUSG00000118234	Gm50115	1.99012	0.00183007	0.00478394	Up
ENSMUSG00000028309	Rnf20	1.9865	7.33e-16	1.91e-14	Up
ENSMUSG00000027668	Mfn1	1.98634	2.82e-15	6.69e-14	Up
ENSMUSG00000030655	Smg1	1.98618	0.0033498	0.00829636	Up
ENSMUSG00000035569	Ankrd11	1.98534	6.01e-31	9.55e-29	Up
ENSMUSG00000037605	Adgrl3	1.98482	0.00132965	0.00356821	Up
ENSMUSG00000039089	L3mbtl3	1.98411	6.08e-15	1.39e-13	Up
ENSMUSG00000086596	Susd5	1.98389	7.59e-06	3.11e-05	Up
ENSMUSG00000024085	Man2a1	1.98356	0.00395286	0.00961803	Up
ENSMUSG00000048000	Gigyf2	1.98193	2.46e-09	1.89e-08	Up
ENSMUSG00000028292	Rars2	1.9812	7.61e-05	0.000259235	Up
ENSMUSG00000022629	Kif21a	1.98068	0.000256908	0.000791241	Up
ENSMUSG00000030138	Bms1	1.98049	3.75e-12	4.93e-11	Up
ENSMUSG00000069114	Zbtb10	1.98035	0.00918298	0.0204705	Up
ENSMUSG00000034088	Hdlbp	1.98034	1.08e-32	2e-30	Up
ENSMUSG00000005370	Msh6	1.97965	8.62e-24	6.44e-22	Up
ENSMUSG00000045312	Lhfpl2	1.97898	4.02e-28	4.56e-26	Up
ENSMUSG00000035725	Prkx	1.97764	6.5e-16	1.72e-14	Up
ENSMUSG00000039156	Stim2	1.97733	1.65e-20	8.66e-19	Up
ENSMUSG00000041702	Btbd7	1.97571	1.5e-07	8.34e-07	Up
ENSMUSG00000001440	Kpnb1	1.97546	6.55e-22	3.92e-20	Up
ENSMUSG00000001870	Ltbp1	1.97403	2.22e-58	6.04e-55	Up
ENSMUSG00000037400	Atp11b	1.97302	0.000308564	0.000934841	Up
ENSMUSG00000020783	Ncbp3	1.97234	3.11e-19	1.34e-17	Up
ENSMUSG00000112684	Gm47958	1.9722	0.0102206	0.0225286	Up
ENSMUSG00000053332	Gas5	1.97125	0.00150429	0.00400077	Up
ENSMUSG00000085754	Gm15886	1.96932	0.00661708	0.0152604	Up
ENSMUSG00000047414	Flrt2	1.96903	0.000206622	0.000646847	Up
ENSMUSG00000022893	Adamts1	1.96737	1.11e-13	1.99e-12	Up
ENSMUSG00000041075	Fzd7	1.96729	1.63e-21	9.44e-20	Up
ENSMUSG00000044042	Fmn1	1.96286	4.58e-07	2.33e-06	Up
ENSMUSG00000027285	Haus2	1.96244	0.0196164	0.0405292	Up
ENSMUSG00000020661	Dnmt3a	1.96051	1.64e-13	2.84e-12	Up
ENSMUSG00000021311	Mtr	1.96001	1.67e-12	2.36e-11	Up
ENSMUSG00000028397	Kdm4c	1.95812	6.52e-05	0.000224679	Up
ENSMUSG00000020841	Cpd	1.9576	6.21e-10	5.36e-09	Up
ENSMUSG00000091243	Vgll3	1.95741	1.14e-14	2.46e-13	Up
ENSMUSG00000016128	Stard13	1.95555	5.11e-16	1.38e-14	Up
ENSMUSG00000028556	Dock7	1.95384	1.87e-17	6.44e-16	Up
ENSMUSG00000049791	Fzd4	1.95211	0.00253604	0.00644594	Up
ENSMUSG00000031523	Dlc1	1.95118	2.31e-17	7.84e-16	Up
ENSMUSG00000024238	Zeb1	1.95069	8.59e-08	4.96e-07	Up
ENSMUSG00000030509	Asb7	1.94998	1.99e-09	1.57e-08	Up
ENSMUSG00000021374	Nup153	1.94996	1.45e-08	9.63e-08	Up
ENSMUSG00000069094	Pde7a	1.94974	1.74e-07	9.57e-07	Up
ENSMUSG00000052727	Map1b	1.94952	3.43e-14	6.81e-13	Up
ENSMUSG00000009575	Cbx5	1.94901	0.000128921	0.000421427	Up
ENSMUSG00000105512	Gm43714	1.94859	0.00154734	0.00410523	Up
ENSMUSG00000042390	Gatad2b	1.94844	2.05e-16	5.94e-15	Up
ENSMUSG00000061898	Rbak	1.94492	0.00141665	0.00378614	Up
ENSMUSG00000054237	Fra10ac1	1.94476	0.000514392	0.00149712	Up
ENSMUSG00000027189	Trim44	1.94327	1.71e-06	7.82e-06	Up
ENSMUSG00000034210	Efcab14	1.94057	1.34e-07	7.51e-07	Up
ENSMUSG00000041219	Arhgap11a	1.94049	1.15e-07	6.52e-07	Up
ENSMUSG00000087660	B230398E01Rik	1.93894	8.12e-06	3.31e-05	Up
ENSMUSG00000061119	Prcp	1.93874	1.55e-12	2.19e-11	Up
ENSMUSG00000021687	Scamp1	1.93859	1.6e-11	1.87e-10	Up
ENSMUSG00000061755	Bod1l	1.93817	3.48e-05	0.000125523	Up
ENSMUSG00000020256	Aldh1l2	1.93741	3.22e-25	2.77e-23	Up
ENSMUSG00000041773	Enc1	1.93667	2.02e-25	1.82e-23	Up
ENSMUSG00000042302	Ehbp1	1.93553	6.89e-05	0.000236533	Up
ENSMUSG00000041297	Cdk13	1.93526	9.36e-11	9.36e-10	Up
ENSMUSG00000021147	Wdr37	1.93432	0.00113483	0.00308618	Up
ENSMUSG00000108049	Gm44168	1.93386	0.0153899	0.0326636	Up
ENSMUSG00000087034	Cbfa2t2-ps1	1.93239	0.0231591	0.047052	Up
ENSMUSG00000032420	Nt5e	1.93169	0.000155841	0.000499931	Up
ENSMUSG00000090394	4930523C07Rik	1.9316	0.00627083	0.0145542	Up
ENSMUSG00000085396	Firre	1.93042	7.4e-08	4.33e-07	Up
ENSMUSG00000037343	Taf2	1.93002	2.62e-09	2.01e-08	Up
ENSMUSG00000040620	Dhx33	1.92849	7.01e-18	2.58e-16	Up
ENSMUSG00000074794	Arrdc3	1.92808	0.0185818	0.0385379	Up
ENSMUSG00000018363	Smurf2	1.92696	0.00238337	0.00609295	Up
ENSMUSG00000115388	Eppk1	1.92692	2.57e-13	4.26e-12	Up
ENSMUSG00000001569	Nom1	1.92686	3.89e-16	1.09e-14	Up
ENSMUSG00000027868	Tbx15	1.92657	2.51e-07	1.33e-06	Up
ENSMUSG00000031652	N4bp1	1.92481	4.08e-13	6.46e-12	Up
ENSMUSG00000024120	Lrpprc	1.92394	2.84e-07	1.49e-06	Up
ENSMUSG00000020576	Nbas	1.92393	9.25e-26	8.5e-24	Up
ENSMUSG00000024270	Slc39a6	1.92359	8.97e-26	8.34e-24	Up
ENSMUSG00000064128	Cenpj	1.92311	0.0106937	0.0234701	Up
ENSMUSG00000021670	Hmgcr	1.92307	5.65e-24	4.26e-22	Up
ENSMUSG00000049550	Clip1	1.92278	7.62e-13	1.14e-11	Up
ENSMUSG00000022146	Osmr	1.92256	2.04e-09	1.6e-08	Up
ENSMUSG00000047248	C2cd3	1.92202	1.28e-11	1.52e-10	Up
ENSMUSG00000035764	Fbxo45	1.91907	4.11e-08	2.52e-07	Up
ENSMUSG00000022894	Adamts5	1.9182	4.94e-05	0.000173427	Up
ENSMUSG00000027180	Fbxo3	1.91649	7.91e-10	6.67e-09	Up
ENSMUSG00000036698	Ago2	1.91616	5.94e-30	8.31e-28	Up
ENSMUSG00000003382	Etv3	1.91614	3.1e-10	2.83e-09	Up
ENSMUSG00000026082	Rev1	1.91585	0.000131244	0.000428251	Up
ENSMUSG00000042364	Snx18	1.91539	2.85e-42	1.6e-39	Up
ENSMUSG00000041720	Pi4ka	1.91474	2.57e-30	3.72e-28	Up
ENSMUSG00000038708	Golga4	1.914	8.47e-06	3.44e-05	Up
ENSMUSG00000035726	Supt16	1.91211	1.12e-07	6.33e-07	Up
ENSMUSG00000048279	Sacs	1.91191	0.00255333	0.00647982	Up
ENSMUSG00000043943	Naalad2	1.91179	0.000265818	0.000817299	Up
ENSMUSG00000043415	Otud1	1.91098	6.92e-10	5.91e-09	Up
ENSMUSG00000038332	Sesn1	1.91043	9.43e-15	2.08e-13	Up
ENSMUSG00000026142	Rhbdd1	1.91014	3.92e-15	9.14e-14	Up
ENSMUSG00000078684	5830417I10Rik	1.90973	1.21e-17	4.32e-16	Up
ENSMUSG00000035173	Ccdc186	1.90924	0.00117108	0.00317657	Up
ENSMUSG00000035095	Fam167a	1.90679	0.00454493	0.0109029	Up
ENSMUSG00000024593	Megf10	1.90643	6.77e-08	3.98e-07	Up
ENSMUSG00000022973	Synj1	1.90595	1.05e-09	8.64e-09	Up
ENSMUSG00000027947	Il6ra	1.90513	2.95e-10	2.7e-09	Up
ENSMUSG00000102813	Gm37795	1.90502	5.51e-05	0.000192123	Up
ENSMUSG00000038102	Trappc11	1.90422	6.97e-16	1.84e-14	Up
ENSMUSG00000021408	Ripk1	1.90268	9.32e-16	2.38e-14	Up
ENSMUSG00000010392	Gosr1	1.90115	1.05e-14	2.29e-13	Up
ENSMUSG00000021690	Jmy	1.90074	5.2e-05	0.000181944	Up
ENSMUSG00000054263	Lifr	1.89966	5.15e-07	2.6e-06	Up
ENSMUSG00000022246	Rai14	1.89895	6.61e-17	2.04e-15	Up
ENSMUSG00000028552	Eps15	1.89839	6.8e-06	2.81e-05	Up
ENSMUSG00000090024	Gm16350	1.89668	7.43e-05	0.000253854	Up
ENSMUSG00000060450	Rnf14	1.89629	2.13e-12	2.96e-11	Up
ENSMUSG00000042010	Acacb	1.89453	0.0229193	0.0466111	Up
ENSMUSG00000114993	Gm6363	1.89399	0.0221081	0.0451523	Up
ENSMUSG00000052997	Uba2	1.89314	1.48e-15	3.65e-14	Up
ENSMUSG00000030447	Cyfip1	1.8919	2.14e-18	8.45e-17	Up
ENSMUSG00000026313	Hdac4	1.89157	7.15e-27	7.13e-25	Up
ENSMUSG00000018412	Kansl1	1.89042	1.34e-13	2.37e-12	Up
ENSMUSG00000023066	Rttn	1.88946	0.0234156	0.0474963	Up
ENSMUSG00000023022	Lima1	1.88916	3.82e-41	1.79e-38	Up
ENSMUSG00000031166	Wdr13	1.88792	2.61e-25	2.3e-23	Up
ENSMUSG00000047036	Zfp445	1.8877	0.00396399	0.00963795	Up
ENSMUSG00000004151	Etv1	1.88711	0.00270926	0.0068405	Up
ENSMUSG00000042489	Clspn	1.88376	3.84e-06	1.66e-05	Up
ENSMUSG00000046186	Cd109	1.8819	2.95e-09	2.25e-08	Up
ENSMUSG00000027422	Rrbp1	1.88145	7.48e-39	2.78e-36	Up
ENSMUSG00000052707	Tnrc6a	1.88032	1.44e-07	8.02e-07	Up
ENSMUSG00000000127	Fer	1.87944	0.000491391	0.00143606	Up
ENSMUSG00000069601	Ank3	1.87837	4.91e-14	9.45e-13	Up
ENSMUSG00000049511	Htr1b	1.87439	0.000175504	0.000557325	Up
ENSMUSG00000025920	Stau2	1.87433	3.15e-05	0.000114832	Up
ENSMUSG00000040423	Rc3h1	1.8735	0.00405264	0.00984033	Up
ENSMUSG00000030638	Sh3gl3	1.87286	0.00960333	0.0212972	Up
ENSMUSG00000036879	Phkb	1.87246	0.00662391	0.0152739	Up
ENSMUSG00000032512	Wdr48	1.87241	1.19e-14	2.58e-13	Up
ENSMUSG00000014039	Prdm15	1.87234	2.07e-10	1.94e-09	Up
ENSMUSG00000039298	Cdk5rap2	1.87187	4.37e-19	1.84e-17	Up
ENSMUSG00000052557	Gan	1.8717	5.29e-11	5.54e-10	Up
ENSMUSG00000021540	Smad5	1.87093	1.44e-11	1.7e-10	Up
ENSMUSG00000032393	Dpp8	1.87026	1.59e-07	8.79e-07	Up
ENSMUSG00000022749	Tbc1d23	1.86926	8.29e-05	0.000280403	Up
ENSMUSG00000028438	Kif24	1.86756	3.86e-10	3.46e-09	Up
ENSMUSG00000030515	Tarsl2	1.86739	3.97e-05	0.00014192	Up
ENSMUSG00000075703	Selenoi	1.86723	1.63e-11	1.9e-10	Up
ENSMUSG00000034612	Chst11	1.86685	3.76e-23	2.66e-21	Up
ENSMUSG00000040818	Dennd6a	1.86468	0.000664892	0.00189467	Up
ENSMUSG00000031673	Cdh11	1.86379	0.000120792	0.00039708	Up
ENSMUSG00000035247	Hectd1	1.86376	2.44e-08	1.55e-07	Up
ENSMUSG00000028926	Cdk14	1.863	2.46e-06	1.1e-05	Up
ENSMUSG00000060012	Kif13b	1.86257	2.38e-26	2.25e-24	Up
ENSMUSG00000105868	Gm43766	1.86116	0.000898315	0.00249759	Up
ENSMUSG00000086801	Gm15943	1.85981	0.0167447	0.0352099	Up
ENSMUSG00000035245	Eogt	1.85885	1.01e-05	4.04e-05	Up
ENSMUSG00000031129	Slc9a9	1.85847	2.68e-09	2.05e-08	Up
ENSMUSG00000062646	Ganc	1.85846	9.17e-05	0.000307155	Up
ENSMUSG00000057132	Rpgrip1	1.85844	0.000277064	0.000848682	Up
ENSMUSG00000038335	Tsr1	1.85824	2e-18	7.95e-17	Up
ENSMUSG00000047766	Lrrc49	1.8577	5.29e-05	0.000184897	Up
ENSMUSG00000090150	Acad11	1.85737	0.000308478	0.000934763	Up
ENSMUSG00000001151	Pcnt	1.85619	5.44e-35	1.31e-32	Up
ENSMUSG00000029640	Usp12	1.85476	2.14e-14	4.42e-13	Up
ENSMUSG00000055305	Zfp93	1.85435	0.0149135	0.0317555	Up
ENSMUSG00000025357	Dgka	1.85297	2.25e-17	7.65e-16	Up
ENSMUSG00000048154	Kmt2d	1.85132	2.31e-40	9.96e-38	Up
ENSMUSG00000031799	Tpm4	1.8512	2.14e-21	1.23e-19	Up
ENSMUSG00000032640	Chsy1	1.85058	3.55e-19	1.52e-17	Up
ENSMUSG00000062908	Acadm	1.8494	6.43e-15	1.46e-13	Up
ENSMUSG00000041997	Tlk1	1.84875	5.78e-07	2.87e-06	Up
ENSMUSG00000032410	Xrn1	1.84759	0.00221837	0.00569966	Up
ENSMUSG00000046062	Ppp1r15b	1.84729	7.52e-41	3.32e-38	Up
ENSMUSG00000090622	A930033H14Rik	1.84541	0.00346372	0.00855	Up
ENSMUSG00000021376	Tpmt	1.84497	0.00261113	0.00661327	Up
ENSMUSG00000067369	Trmt2b	1.84459	2.01e-09	1.58e-08	Up
ENSMUSG00000028328	Tmod1	1.84342	1.58e-13	2.76e-12	Up
ENSMUSG00000066107	Gm12666	1.84279	0.00244753	0.00624233	Up
ENSMUSG00000090327	Gm17111	1.84198	1.2e-19	5.53e-18	Up
ENSMUSG00000029635	Cdk8	1.83952	3.45e-07	1.79e-06	Up
ENSMUSG00000034858	Fam214a	1.83758	0.00123385	0.00333357	Up
ENSMUSG00000036825	Ssx2ip	1.83749	2.74e-12	3.71e-11	Up
ENSMUSG00000037108	Zcwpw1	1.83734	0.013178	0.0283592	Up
ENSMUSG00000029094	Afap1	1.83689	1.1e-34	2.49e-32	Up
ENSMUSG00000044252	Osbpl1a	1.83669	8.81e-08	5.08e-07	Up
ENSMUSG00000022836	Mylk	1.83518	2.36e-11	2.68e-10	Up
ENSMUSG00000054469	Lclat1	1.83495	8.35e-19	3.47e-17	Up
ENSMUSG00000041498	Kif14	1.83425	2.79e-05	0.000102761	Up
ENSMUSG00000046985	Tapt1	1.83305	3.61e-09	2.7e-08	Up
ENSMUSG00000015501	Hivep2	1.83214	3.8e-07	1.96e-06	Up
ENSMUSG00000054116	E130116L18Rik	1.83205	0.00618165	0.0143615	Up
ENSMUSG00000021192	Golga5	1.83198	6.17e-09	4.4e-08	Up
ENSMUSG00000050310	Rictor	1.83143	0.00935855	0.0208166	Up
ENSMUSG00000023960	Enpp5	1.83126	0.00383464	0.00936164	Up
ENSMUSG00000041570	Camsap2	1.82904	0.000185098	0.000585177	Up
ENSMUSG00000019577	Pdk4	1.82846	1.16e-05	4.59e-05	Up
ENSMUSG00000063531	Sema3e	1.82842	0.000329525	0.000992642	Up
ENSMUSG00000020114	Cand1	1.82842	5.77e-18	2.15e-16	Up
ENSMUSG00000035284	Vps13c	1.82764	0.000830562	0.00232265	Up
ENSMUSG00000021027	Ralgapa1	1.82736	0.000597694	0.00171816	Up
ENSMUSG00000038587	Akap12	1.82691	3.53e-15	8.25e-14	Up
ENSMUSG00000016494	Cd34	1.82686	2.11e-07	1.14e-06	Up
ENSMUSG00000109799	Gm45515	1.82638	2.95e-06	1.3e-05	Up
ENSMUSG00000064179	Tnnt1	1.82623	0.0109984	0.0241034	Up
ENSMUSG00000037892	Pcdh18	1.82593	0.0130143	0.0280254	Up
ENSMUSG00000027469	Tpx2	1.82579	8.82e-12	1.08e-10	Up
ENSMUSG00000027194	Ttc17	1.82556	6.51e-17	2.02e-15	Up
ENSMUSG00000037013	Ss18	1.82486	1.04e-12	1.52e-11	Up
ENSMUSG00000038369	Ncoa6	1.82452	4.93e-17	1.57e-15	Up
ENSMUSG00000034488	Edil3	1.82419	0.00212342	0.00547419	Up
ENSMUSG00000074802	Gas2l3	1.82389	0.00164386	0.00433879	Up
ENSMUSG00000002052	Supt6	1.8237	1.22e-27	1.29e-25	Up
ENSMUSG00000019861	Gopc	1.8233	5.67e-10	4.93e-09	Up
ENSMUSG00000039046	Usp6nl	1.82265	2.18e-08	1.4e-07	Up
ENSMUSG00000032481	Smarcc1	1.82209	3.35e-23	2.4e-21	Up
ENSMUSG00000069539	Scyl2	1.82145	1.88e-05	7.17e-05	Up
ENSMUSG00000020680	Taf15	1.82144	5.77e-20	2.78e-18	Up
ENSMUSG00000074903	Gm2058	1.82138	0.0217815	0.0445353	Up
ENSMUSG00000000804	Usp32	1.82102	0.0126624	0.0273613	Up
ENSMUSG00000031902	Nfatc3	1.82007	3.07e-07	1.61e-06	Up
ENSMUSG00000027678	Ncoa3	1.81827	4.02e-21	2.24e-19	Up
ENSMUSG00000042719	Naa25	1.81823	9.18e-07	4.41e-06	Up
ENSMUSG00000040613	Apobec1	1.81624	9.34e-06	3.76e-05	Up
ENSMUSG00000029767	Calu	1.81608	1.57e-16	4.64e-15	Up
ENSMUSG00000040195	Nemp1	1.81593	2.68e-08	1.69e-07	Up
ENSMUSG00000018548	Trim37	1.81439	8.36e-09	5.81e-08	Up
ENSMUSG00000021918	Nek4	1.81241	2.51e-06	1.12e-05	Up
ENSMUSG00000099931	Gm29358	1.81154	0.0178143	0.037158	Up
ENSMUSG00000026915	Strbp	1.81037	0.000509169	0.00148324	Up
ENSMUSG00000042050	Wdr60	1.80992	5.86e-07	2.91e-06	Up
ENSMUSG00000031015	Swap70	1.80752	5.16e-16	1.39e-14	Up
ENSMUSG00000023961	Enpp4	1.80702	0.00164119	0.00433384	Up
ENSMUSG00000031221	Igbp1	1.80664	4.92e-10	4.33e-09	Up
ENSMUSG00000004085	Map3k20	1.80652	2.55e-13	4.24e-12	Up
ENSMUSG00000033478	Fam160b1	1.8049	1.17e-17	4.21e-16	Up
ENSMUSG00000015222	Map2	1.80239	0.0196051	0.0405108	Up
ENSMUSG00000026504	Sdccag8	1.80154	7.03e-05	0.000241087	Up
ENSMUSG00000048376	F2r	1.80146	2.3e-15	5.54e-14	Up
ENSMUSG00000021215	Net1	1.80143	1.14e-19	5.31e-18	Up
ENSMUSG00000018501	Ncor1	1.80057	2.69e-11	3.02e-10	Up
ENSMUSG00000022884	Eif4a2	1.79882	2.54e-13	4.22e-12	Up
ENSMUSG00000005698	Ctcf	1.79605	5.79e-11	5.99e-10	Up
ENSMUSG00000068966	Zbtb34	1.79536	0.000235891	0.000732585	Up
ENSMUSG00000024483	Ankhd1	1.79457	0.000301252	0.00091455	Up
ENSMUSG00000035770	Dync1li2	1.79401	3.44e-17	1.13e-15	Up
ENSMUSG00000023923	Tbc1d5	1.79336	6.03e-16	1.61e-14	Up
ENSMUSG00000110243	Gm45631	1.79207	0.0138175	0.0295875	Up
ENSMUSG00000024070	Prkd3	1.79178	4.09e-09	3.03e-08	Up
ENSMUSG00000066057	Gm1976	1.78987	0.0128531	0.0277149	Up
ENSMUSG00000027304	Rtf1	1.78977	7.43e-16	1.93e-14	Up
ENSMUSG00000058056	Palld	1.78908	2.97e-41	1.43e-38	Up
ENSMUSG00000040420	Cdh18	1.78902	0.000503128	0.00146695	Up
ENSMUSG00000055319	Sec23ip	1.78876	2.05e-16	5.94e-15	Up
ENSMUSG00000053907	Mat2a	1.78828	1.06e-14	2.32e-13	Up
ENSMUSG00000053536	Cstf2t	1.78771	2.52e-16	7.2e-15	Up
ENSMUSG00000030279	C2cd5	1.78633	4.63e-09	3.39e-08	Up
ENSMUSG00000040250	Ints13	1.7863	1.8e-06	8.2e-06	Up
ENSMUSG00000038349	Plcl1	1.78565	0.00194394	0.00505492	Up
ENSMUSG00000074743	Thbd	1.78544	7.49e-18	2.74e-16	Up
ENSMUSG00000042211	Fbxo38	1.78461	5.47e-18	2.06e-16	Up
ENSMUSG00000056211	R3hdm1	1.78389	4.1e-10	3.66e-09	Up
ENSMUSG00000039630	Hnrnpu	1.7835	9.85e-23	6.49e-21	Up
ENSMUSG00000085485	Gm14024	1.78325	0.00960514	0.0212983	Up
ENSMUSG00000022855	Senp2	1.78277	3.71e-12	4.89e-11	Up
ENSMUSG00000026219	Trip12	1.78272	1.73e-08	1.13e-07	Up
ENSMUSG00000025815	Dhtkd1	1.78188	0.00791511	0.0178955	Up
ENSMUSG00000047412	Zbtb44	1.78034	1.62e-08	1.06e-07	Up
ENSMUSG00000072889	Nfxl1	1.7798	0.00157598	0.00417512	Up
ENSMUSG00000026510	Trp53bp2	1.77977	7.72e-13	1.15e-11	Up
ENSMUSG00000056313	Tcim	1.77919	2.73e-05	0.000100877	Up
ENSMUSG00000030257	Srgap3	1.77889	5.25e-20	2.55e-18	Up
ENSMUSG00000035401	Emsy	1.77854	3.11e-05	0.000113693	Up
ENSMUSG00000026991	Pkp4	1.77836	3.4e-20	1.72e-18	Up
ENSMUSG00000022661	Cd200	1.77757	7.7e-06	3.14e-05	Up
ENSMUSG00000021840	Mapk1ip1l	1.77714	1.37e-26	1.33e-24	Up
ENSMUSG00000019802	Sec63	1.77686	2.03e-15	4.93e-14	Up
ENSMUSG00000029004	Kmt2e	1.7766	7.61e-08	4.43e-07	Up
ENSMUSG00000041781	Cpsf2	1.77659	1.07e-08	7.31e-08	Up
ENSMUSG00000010277	2610507B11Rik	1.77652	1.21e-38	4.13e-36	Up
ENSMUSG00000032096	Arcn1	1.7765	5.88e-10	5.1e-09	Up
ENSMUSG00000004356	Utp20	1.77627	4.97e-07	2.51e-06	Up
ENSMUSG00000021830	Txndc16	1.77625	0.00035158	0.001055	Up
ENSMUSG00000084925	1810062O18Rik	1.77547	0.00434937	0.0104892	Up
ENSMUSG00000038533	Cbfa2t2	1.77452	3.71e-13	5.9e-12	Up
ENSMUSG00000039253	Fn3krp	1.77447	8.5e-13	1.25e-11	Up
ENSMUSG00000026604	Ptpn14	1.77334	9.38e-35	2.19e-32	Up
ENSMUSG00000024006	Stk38	1.773	3.69e-20	1.84e-18	Up
ENSMUSG00000029657	Hsph1	1.76961	4.72e-21	2.6e-19	Up
ENSMUSG00000038250	Usp38	1.76928	6.76e-05	0.000232541	Up
ENSMUSG00000028284	Map3k7	1.76857	4.59e-09	3.37e-08	Up
ENSMUSG00000033487	Fndc3a	1.76761	0.000446775	0.00131507	Up
ENSMUSG00000038495	Otud7b	1.76674	5.88e-18	2.18e-16	Up
ENSMUSG00000037432	Fer1l5	1.76576	7.97e-05	0.000270022	Up
ENSMUSG00000001052	Sec24b	1.76503	2.1e-25	1.88e-23	Up
ENSMUSG00000062761	Zfp512	1.76428	1.45e-17	5.13e-16	Up
ENSMUSG00000025949	Pikfyve	1.76404	0.0120633	0.0262157	Up
ENSMUSG00000036894	Rap2b	1.76351	1.82e-21	1.05e-19	Up
ENSMUSG00000051344	Plekhm3	1.76308	3.9e-11	4.23e-10	Up
ENSMUSG00000063362	Alg11	1.76285	0.00101933	0.00279743	Up
ENSMUSG00000086247	Gm15787	1.76136	8.63e-06	3.5e-05	Up
ENSMUSG00000114150	Gm46367	1.76126	0.0166017	0.0349365	Up
ENSMUSG00000059975	Zfp74	1.76101	0.0158239	0.0335021	Up
ENSMUSG00000027439	Gzf1	1.7597	1.93e-06	8.77e-06	Up
ENSMUSG00000096938	9530052E02Rik	1.75949	0.0202208	0.0416674	Up
ENSMUSG00000033004	Mycbp2	1.75872	0.0044818	0.0107752	Up
ENSMUSG00000057541	Pus7	1.75824	2.78e-10	2.55e-09	Up
ENSMUSG00000039116	Adgrg6	1.75816	9.23e-09	6.37e-08	Up
ENSMUSG00000029469	Ift81	1.75745	0.016933	0.0355373	Up
ENSMUSG00000020389	Cdkl3	1.75724	0.0132178	0.0284299	Up
ENSMUSG00000058013	Septin11	1.75677	5.45e-21	2.98e-19	Up
ENSMUSG00000113529	Gm47484	1.75625	0.000294092	0.000895475	Up
ENSMUSG00000047126	Cltc	1.75601	9.83e-11	9.79e-10	Up
ENSMUSG00000041482	Piezo2	1.75591	6.85e-14	1.28e-12	Up
ENSMUSG00000037474	Dtl	1.75558	0.00178656	0.00467917	Up
ENSMUSG00000018209	Stk4	1.75554	1.22e-12	1.76e-11	Up
ENSMUSG00000030208	Emp1	1.75525	4.33e-31	7.07e-29	Up
ENSMUSG00000042228	Lyn	1.75361	1.13e-06	5.32e-06	Up
ENSMUSG00000030850	Ate1	1.7534	1.33e-05	5.2e-05	Up
ENSMUSG00000026730	Pter	1.75332	0.00148107	0.00394413	Up
ENSMUSG00000038773	Kdm3b	1.75306	2.33e-35	5.87e-33	Up
ENSMUSG00000055980	Irs1	1.75207	3.9e-10	3.49e-09	Up
ENSMUSG00000040528	Milr1	1.75177	0.00520663	0.0123114	Up
ENSMUSG00000035517	Tdrd7	1.75171	1.59e-17	5.58e-16	Up
ENSMUSG00000015522	Arnt	1.75116	4.98e-13	7.75e-12	Up
ENSMUSG00000027193	Api5	1.7494	1.56e-09	1.25e-08	Up
ENSMUSG00000038916	Soga3	1.74875	0.000660716	0.00188409	Up
ENSMUSG00000015697	Setdb1	1.74783	6.71e-27	6.73e-25	Up
ENSMUSG00000066415	Msl2	1.74642	0.00246144	0.00627486	Up
ENSMUSG00000060681	Slc9a6	1.74618	2.57e-06	1.15e-05	Up
ENSMUSG00000034602	Mon2	1.74612	2.04e-26	1.95e-24	Up
ENSMUSG00000034160	Ogt	1.74611	1.49e-06	6.89e-06	Up
ENSMUSG00000039542	Ncam1	1.74588	1.92e-22	1.22e-20	Up
ENSMUSG00000023940	Sgo1	1.74519	0.000146318	0.000472723	Up
ENSMUSG00000038393	Txnip	1.74511	5.01e-28	5.57e-26	Up
ENSMUSG00000033356	Pus7l	1.74332	4.62e-06	1.97e-05	Up
ENSMUSG00000107969	Gm44085	1.74293	0.00330597	0.00819402	Up
ENSMUSG00000025198	Erlin1	1.74252	2.08e-06	9.38e-06	Up
ENSMUSG00000038331	Satb2	1.74186	6.2e-05	0.000214407	Up
ENSMUSG00000022906	Parp9	1.74169	0.00468102	0.0111965	Up
ENSMUSG00000026657	Frmd4a	1.74049	4.12e-20	2.05e-18	Up
ENSMUSG00000086998	Gm16033	1.73963	1.09e-07	6.19e-07	Up
ENSMUSG00000074398	Gm15441	1.73927	8.32e-16	2.14e-14	Up
ENSMUSG00000042507	Elmsan1	1.73863	2.95e-28	3.43e-26	Up
ENSMUSG00000115728	Gm49190	1.73834	1.29e-08	8.64e-08	Up
ENSMUSG00000050069	Grem2	1.73745	0.0163546	0.0344784	Up
ENSMUSG00000028906	Epb41	1.73624	1.54e-06	7.11e-06	Up
ENSMUSG00000035367	Rmi1	1.73624	2.58e-09	1.98e-08	Up
ENSMUSG00000037933	Bicd2	1.73595	9.48e-30	1.3e-27	Up
ENSMUSG00000021703	Serinc5	1.73565	1.51e-10	1.45e-09	Up
ENSMUSG00000097748	Gm26533	1.7347	4.53e-09	3.34e-08	Up
ENSMUSG00000084968	Gm12743	1.73394	0.00746405	0.0169766	Up
ENSMUSG00000054823	Nsd3	1.73374	9.75e-15	2.15e-13	Up
ENSMUSG00000019951	Uhrf1bp1l	1.73331	6.24e-08	3.69e-07	Up
ENSMUSG00000025421	Hdhd2	1.73286	0.00034714	0.00104206	Up
ENSMUSG00000032216	Nedd4	1.73185	2.11e-05	7.97e-05	Up
ENSMUSG00000046603	Tcaim	1.73142	0.0168423	0.0353879	Up
ENSMUSG00000031109	Enox2	1.73126	0.00105454	0.0028863	Up
ENSMUSG00000045038	Prkce	1.73062	0.000196561	0.000618191	Up
ENSMUSG00000035620	Ric8b	1.72967	2.3e-08	1.47e-07	Up
ENSMUSG00000039428	Tmem135	1.72782	5.31e-11	5.56e-10	Up
ENSMUSG00000042688	Mapk6	1.72761	1.04e-10	1.03e-09	Up
ENSMUSG00000045327	6330549D23Rik	1.72751	3.01e-07	1.58e-06	Up
ENSMUSG00000087231	E230016M11Rik	1.727	1.58e-08	1.04e-07	Up
ENSMUSG00000004798	Ulk2	1.72683	1.31e-08	8.81e-08	Up
ENSMUSG00000002996	Hbp1	1.72621	5.48e-09	3.96e-08	Up
ENSMUSG00000017144	Rnd3	1.72617	0.000745891	0.00210458	Up
ENSMUSG00000033991	Ttc37	1.7225	0.00651144	0.0150443	Up
ENSMUSG00000020546	Stxbp4	1.72176	0.00606256	0.0141189	Up
ENSMUSG00000040852	Plekhh2	1.72163	2.32e-07	1.24e-06	Up
ENSMUSG00000039234	Sec24d	1.72089	3.53e-30	5.06e-28	Up
ENSMUSG00000061130	Ppm1b	1.72068	4.9e-16	1.33e-14	Up
ENSMUSG00000049184	Purg	1.7188	0.013308	0.0285976	Up
ENSMUSG00000039286	Fndc3b	1.71872	2.78e-07	1.46e-06	Up
ENSMUSG00000028086	Fbxw7	1.71862	6.74e-05	0.000231876	Up
ENSMUSG00000046324	Ermp1	1.71857	7.94e-09	5.54e-08	Up
ENSMUSG00000114733	Gm4815	1.71789	0.00502224	0.0119237	Up
ENSMUSG00000038042	Ptpdc1	1.71726	4.7e-13	7.36e-12	Up
ENSMUSG00000038872	Zfhx3	1.71674	2.41e-15	5.79e-14	Up
ENSMUSG00000035699	Slc51a	1.71562	0.00665257	0.0153271	Up
ENSMUSG00000024073	Birc6	1.71206	0.000190517	0.000600567	Up
ENSMUSG00000040302	Rbm48	1.7099	0.0127465	0.0275065	Up
ENSMUSG00000032033	Barx2	1.70946	0.00373083	0.00913762	Up
ENSMUSG00000028530	Jak1	1.70943	5.8e-18	2.16e-16	Up
ENSMUSG00000033319	Fem1c	1.70786	0.000199322	0.00062615	Up
ENSMUSG00000053091	Lins1	1.70783	5.28e-07	2.66e-06	Up
ENSMUSG00000021725	Parp8	1.70719	6.42e-08	3.79e-07	Up
ENSMUSG00000035248	Tut7	1.70687	3.22e-08	2e-07	Up
ENSMUSG00000028082	Sh3d19	1.70541	1.83e-17	6.34e-16	Up
ENSMUSG00000067336	Bmpr2	1.70409	3.11e-06	1.37e-05	Up
ENSMUSG00000025759	Mfsd8	1.70365	0.00936014	0.0208166	Up
ENSMUSG00000042700	Sipa1l1	1.70317	2.57e-28	3.05e-26	Up
ENSMUSG00000046201	Scaf8	1.70277	6.3e-13	9.61e-12	Up
ENSMUSG00000117393	Gm36279	1.7022	4.35e-11	4.64e-10	Up
ENSMUSG00000026987	Baz2b	1.70158	0.000168002	0.000535895	Up
ENSMUSG00000066571	4931406P16Rik	1.7015	1.4e-11	1.65e-10	Up
ENSMUSG00000027122	Arl14ep	1.69969	3.98e-05	0.000142092	Up
ENSMUSG00000031668	Eif2ak3	1.69789	1.12e-13	2e-12	Up
ENSMUSG00000057156	Homez	1.69786	9.05e-06	3.65e-05	Up
ENSMUSG00000086697	4933427G23Rik	1.69609	0.00253893	0.00645128	Up
ENSMUSG00000024975	Pdcd4	1.69384	5.17e-05	0.000181058	Up
ENSMUSG00000039068	Zzz3	1.6931	0.00244277	0.0062331	Up
ENSMUSG00000025271	Pfkfb1	1.69305	0.0243042	0.0491099	Up
ENSMUSG00000026516	Nvl	1.693	1.31e-08	8.8e-08	Up
ENSMUSG00000025931	Paqr8	1.69282	5.8e-07	2.88e-06	Up
ENSMUSG00000057554	Lgals8	1.6924	3.52e-09	2.64e-08	Up
ENSMUSG00000055923	Aasdh	1.69214	4.58e-07	2.33e-06	Up
ENSMUSG00000028106	Rprd2	1.6909	7.63e-10	6.46e-09	Up
ENSMUSG00000026469	Xpr1	1.68945	0.000911308	0.00253028	Up
ENSMUSG00000033222	Ttf2	1.68907	1.04e-17	3.76e-16	Up
ENSMUSG00000028894	Inpp5b	1.68863	2.14e-16	6.16e-15	Up
ENSMUSG00000021575	Ahrr	1.68811	0.00852606	0.0191391	Up
ENSMUSG00000071984	Fndc1	1.68692	8.27e-13	1.22e-11	Up
ENSMUSG00000024500	Ppp2r2b	1.68647	0.000325314	0.000981042	Up
ENSMUSG00000004865	Srpk1	1.6864	3.53e-21	1.98e-19	Up
ENSMUSG00000071659	Hnrnpul2	1.68418	2.96e-28	3.43e-26	Up
ENSMUSG00000035495	Tstd2	1.68371	1.26e-22	8.22e-21	Up
ENSMUSG00000024639	Gnaq	1.68329	2.09e-08	1.35e-07	Up
ENSMUSG00000024985	Tcf7l2	1.68286	1.1e-06	5.18e-06	Up
ENSMUSG00000029110	Rnf4	1.68244	1.86e-12	2.6e-11	Up
ENSMUSG00000026626	Ppp2r5a	1.68231	7.99e-13	1.19e-11	Up
ENSMUSG00000025184	R3hcc1l	1.68188	0.00265808	0.0067227	Up
ENSMUSG00000021051	Ppp2r5e	1.68117	1.78e-07	9.76e-07	Up
ENSMUSG00000032058	Ppp2r1b	1.68019	2.67e-19	1.16e-17	Up
ENSMUSG00000039182	AW209491	1.67962	8.83e-05	0.000296665	Up
ENSMUSG00000027722	Spata5	1.67885	7.32e-05	0.000250142	Up
ENSMUSG00000045817	Zfp36l2	1.67811	2.02e-31	3.44e-29	Up
ENSMUSG00000058388	Phtf1	1.67803	4.66e-12	6.03e-11	Up
ENSMUSG00000006494	Pdk1	1.67761	4.36e-18	1.66e-16	Up
ENSMUSG00000037104	Socs5	1.67757	8.63e-16	2.21e-14	Up
ENSMUSG00000061665	Cd2ap	1.67739	0.00251869	0.00640584	Up
ENSMUSG00000040363	Bcor	1.67709	1.21e-34	2.67e-32	Up
ENSMUSG00000027959	Sass6	1.67705	0.0147466	0.0314369	Up
ENSMUSG00000027955	Gask1b	1.67688	0.0152487	0.0324017	Up
ENSMUSG00000069833	Ahnak	1.67667	0.000137268	0.000445877	Up
ENSMUSG00000026068	Il18rap	1.67613	0.00291111	0.00731401	Up
ENSMUSG00000075327	Zbtb2	1.67536	5.99e-06	2.5e-05	Up
ENSMUSG00000035933	Cog5	1.67527	1.7e-07	9.36e-07	Up
ENSMUSG00000034940	Synrg	1.67399	8.01e-11	8.08e-10	Up
ENSMUSG00000025050	Pcgf6	1.67357	0.00702438	0.0160862	Up
ENSMUSG00000022961	Son	1.67217	2.9e-12	3.9e-11	Up
ENSMUSG00000021557	Agtpbp1	1.67008	8.75e-05	0.000294395	Up
ENSMUSG00000035246	Pcyt1b	1.66978	1.27e-06	5.96e-06	Up
ENSMUSG00000021745	Ptprg	1.6695	1.01e-10	1e-09	Up
ENSMUSG00000018377	Vezf1	1.66882	7.57e-12	9.36e-11	Up
ENSMUSG00000038145	Snrk	1.66835	1.08e-12	1.57e-11	Up
ENSMUSG00000031479	Vps36	1.66827	4.1e-08	2.51e-07	Up
ENSMUSG00000038116	Phf20	1.66792	1.2e-10	1.18e-09	Up
ENSMUSG00000026490	Cdc42bpa	1.66785	9e-06	3.63e-05	Up
ENSMUSG00000048285	Frmd6	1.66725	1.47e-23	1.08e-21	Up
ENSMUSG00000085166	Gm15522	1.66624	0.000216555	0.000675355	Up
ENSMUSG00000031342	Gpm6b	1.66602	0.00218622	0.0056259	Up
ENSMUSG00000001323	Srr	1.66397	3.63e-11	3.96e-10	Up
ENSMUSG00000033278	Ptprm	1.66279	1.51e-12	2.14e-11	Up
ENSMUSG00000009470	Tnpo1	1.65979	1.92e-09	1.52e-08	Up
ENSMUSG00000043183	Simc1	1.65893	0.000578984	0.00166966	Up
ENSMUSG00000034075	Zdhhc5	1.65843	2.56e-25	2.26e-23	Up
ENSMUSG00000033228	Scaf11	1.65788	4.27e-08	2.61e-07	Up
ENSMUSG00000038416	Cdc16	1.65708	1.01e-18	4.16e-17	Up
ENSMUSG00000028018	Gstcd	1.65657	3.45e-07	1.79e-06	Up
ENSMUSG00000105402	Gm3716	1.65655	0.00308407	0.00770006	Up
ENSMUSG00000027339	Rassf2	1.65598	9.33e-07	4.46e-06	Up
ENSMUSG00000021213	Akr1c13	1.65562	0.00136583	0.00365869	Up
ENSMUSG00000017686	Rhot1	1.65547	1.33e-09	1.08e-08	Up
ENSMUSG00000044950	Pwwp2a	1.65515	0.00411959	0.00999102	Up
ENSMUSG00000029190	D5Ertd579e	1.65382	2.44e-09	1.88e-08	Up
ENSMUSG00000021892	Sh3bp5	1.65349	6.25e-15	1.42e-13	Up
ENSMUSG00000017146	Brca1	1.65295	0.00182218	0.00476558	Up
ENSMUSG00000043795	Prr33	1.65106	4.1e-06	1.77e-05	Up
ENSMUSG00000020715	Ern1	1.65034	5.3e-23	3.61e-21	Up
ENSMUSG00000027086	Fastkd1	1.64987	7.69e-05	0.000261462	Up
ENSMUSG00000042348	Arl15	1.64963	0.00305777	0.00763858	Up
ENSMUSG00000063317	Usp31	1.64951	0.00124109	0.00335036	Up
ENSMUSG00000034297	Med13	1.64807	0.000879318	0.0024485	Up
ENSMUSG00000022799	Arhgap31	1.64708	5.69e-23	3.83e-21	Up
ENSMUSG00000019943	Atp2b1	1.647	0.000695835	0.00197391	Up
ENSMUSG00000027905	Ddx20	1.64588	1.03e-05	4.1e-05	Up
ENSMUSG00000045854	Lyrm2	1.6457	0.00465607	0.0111385	Up
ENSMUSG00000041779	Tram2	1.64522	4.67e-24	3.58e-22	Up
ENSMUSG00000020246	Hcfc2	1.64514	1.8e-07	9.87e-07	Up
ENSMUSG00000026924	Sec16a	1.64461	1.5e-30	2.25e-28	Up
ENSMUSG00000008575	Nfib	1.64425	0.000268864	0.000826197	Up
ENSMUSG00000035311	Gnptab	1.64414	5.61e-09	4.05e-08	Up
ENSMUSG00000022914	Brwd1	1.64123	6.67e-08	3.93e-07	Up
ENSMUSG00000027014	Cwc22	1.64031	0.00293268	0.00736253	Up
ENSMUSG00000079144	A130010J15Rik	1.64023	0.0012534	0.00337967	Up
ENSMUSG00000004508	Gab2	1.63998	7.43e-10	6.3e-09	Up
ENSMUSG00000087598	Zfp111	1.63983	0.00346222	0.0085476	Up
ENSMUSG00000028995	Fam126a	1.63889	7.34e-05	0.00025078	Up
ENSMUSG00000034042	Gpbp1l1	1.63874	1.66e-07	9.16e-07	Up
ENSMUSG00000097654	Gm26714	1.63819	0.00268412	0.00678332	Up
ENSMUSG00000057069	Ero1lb	1.63799	0.00187675	0.00489423	Up
ENSMUSG00000014668	Chfr	1.63704	6.16e-11	6.32e-10	Up
ENSMUSG00000038014	Fam120a	1.63649	3.19e-16	9.06e-15	Up
ENSMUSG00000048701	Ccdc6	1.63555	1.64e-17	5.73e-16	Up
ENSMUSG00000064138	Fam172a	1.63442	9.08e-05	0.000304266	Up
ENSMUSG00000117440	Gm50087	1.63391	0.0150642	0.0320597	Up
ENSMUSG00000030662	Ipo5	1.63379	3.04e-16	8.68e-15	Up
ENSMUSG00000063870	Chd4	1.63314	1.73e-41	8.59e-39	Up
ENSMUSG00000034731	Dgkh	1.63301	0.00139472	0.00373058	Up
ENSMUSG00000025925	Terf1	1.63271	0.00262379	0.00664213	Up
ENSMUSG00000040433	Zbtb38	1.6327	2.59e-05	9.59e-05	Up
ENSMUSG00000051329	Nup160	1.63242	0.000154791	0.00049705	Up
ENSMUSG00000085037	4933421O10Rik	1.63241	0.00945556	0.0210122	Up
ENSMUSG00000061524	Zic2	1.6323	0.0167796	0.0352742	Up
ENSMUSG00000025437	Usp33	1.63216	0.000169825	0.00054097	Up
ENSMUSG00000005871	Apc	1.63193	0.00224718	0.00576734	Up
ENSMUSG00000006705	Pknox1	1.63175	3.67e-19	1.56e-17	Up
ENSMUSG00000025026	Add3	1.63114	1.21e-10	1.19e-09	Up
ENSMUSG00000022781	Pak2	1.63107	9.25e-15	2.05e-13	Up
ENSMUSG00000115667	Gm10389	1.62941	0.0120061	0.0261018	Up
ENSMUSG00000042055	Wdr11	1.62939	7.93e-18	2.89e-16	Up
ENSMUSG00000053950	Adnp2	1.62777	1.4e-16	4.16e-15	Up
ENSMUSG00000038065	Mturn	1.62763	4.2e-11	4.49e-10	Up
ENSMUSG00000032340	Neo1	1.62741	3.41e-20	1.72e-18	Up
ENSMUSG00000036990	Otud4	1.62572	1.61e-05	6.19e-05	Up
ENSMUSG00000042197	Zfp451	1.62455	0.000249284	0.000770496	Up
ENSMUSG00000050668	Gpatch11	1.6238	0.00294827	0.00739724	Up
ENSMUSG00000024576	Csnk1a1	1.62324	6.26e-13	9.57e-12	Up
ENSMUSG00000020493	Prr11	1.62314	6e-09	4.29e-08	Up
ENSMUSG00000090272	Mndal	1.62279	0.0152336	0.032378	Up
ENSMUSG00000021068	Nin	1.62231	5.16e-08	3.1e-07	Up
ENSMUSG00000021572	Cep72	1.62101	0.0182384	0.0378976	Up
ENSMUSG00000031214	Ophn1	1.62053	0.000559658	0.00161821	Up
ENSMUSG00000021054	Sgpp1	1.61961	4.44e-08	2.7e-07	Up
ENSMUSG00000097216	4932441J04Rik	1.61957	7.49e-07	3.65e-06	Up
ENSMUSG00000044167	Foxo1	1.61957	1.41e-08	9.36e-08	Up
ENSMUSG00000026478	Lamc1	1.61909	1.46e-38	4.88e-36	Up
ENSMUSG00000028114	Mettl14	1.61775	6.32e-05	0.000218039	Up
ENSMUSG00000004768	Rab23	1.61715	1.46e-12	2.08e-11	Up
ENSMUSG00000034462	Pkd2	1.61705	5.79e-11	5.99e-10	Up
ENSMUSG00000037112	Sik2	1.617	1.44e-10	1.39e-09	Up
ENSMUSG00000039738	Slx4	1.61696	5.95e-14	1.12e-12	Up
ENSMUSG00000074748	Atxn7l3b	1.61692	1.05e-27	1.13e-25	Up
ENSMUSG00000022912	Pros1	1.61675	9.65e-08	5.52e-07	Up
ENSMUSG00000041974	Spidr	1.61421	5.37e-06	2.26e-05	Up
ENSMUSG00000018395	Kif3a	1.61398	8.86e-06	3.58e-05	Up
ENSMUSG00000024135	Srbd1	1.61314	1.26e-05	4.95e-05	Up
ENSMUSG00000033285	Wdr3	1.61256	2.59e-13	4.28e-12	Up
ENSMUSG00000098912	1500004A13Rik	1.61253	1.69e-10	1.61e-09	Up
ENSMUSG00000084799	Ino80dos	1.61248	0.00114947	0.00312262	Up
ENSMUSG00000016520	Lnx2	1.61181	1.38e-07	7.7e-07	Up
ENSMUSG00000048039	Isg20l2	1.6117	8.23e-23	5.47e-21	Up
ENSMUSG00000009741	Ubp1	1.61078	1.62e-16	4.78e-15	Up
ENSMUSG00000048833	Slc39a9	1.61042	1.86e-20	9.67e-19	Up
ENSMUSG00000066568	Lsm14a	1.60972	4.5e-16	1.24e-14	Up
ENSMUSG00000021876	Rnase4	1.60936	2.36e-05	8.84e-05	Up
ENSMUSG00000048106	4632415L05Rik	1.60893	0.000336991	0.00101345	Up
ENSMUSG00000032462	Pik3cb	1.60891	0.000387841	0.00115533	Up
ENSMUSG00000037029	Zfp146	1.60876	0.000111429	0.000368299	Up
ENSMUSG00000036104	Rab3gap1	1.60846	2.91e-10	2.67e-09	Up
ENSMUSG00000116338	7530414M10Rik	1.60832	0.00698919	0.0160146	Up
ENSMUSG00000037788	Vopp1	1.60814	2.34e-18	9.19e-17	Up
ENSMUSG00000008763	Man1a2	1.60681	3.27e-07	1.7e-06	Up
ENSMUSG00000045210	Vcpip1	1.60661	0.00181598	0.00475241	Up
ENSMUSG00000029338	Antxr2	1.60656	1.6e-11	1.87e-10	Up
ENSMUSG00000041915	Ammecr1l	1.60638	1.59e-16	4.7e-15	Up
ENSMUSG00000068923	Syt11	1.60635	0.000278541	0.000852888	Up
ENSMUSG00000021140	Pcnx	1.60556	2.55e-22	1.61e-20	Up
ENSMUSG00000026740	Dnajc1	1.60544	1.72e-10	1.63e-09	Up
ENSMUSG00000085711	Gm15163	1.60538	7.72e-05	0.000262239	Up
ENSMUSG00000021217	Tshz3	1.605	7.39e-13	1.11e-11	Up
ENSMUSG00000009376	Met	1.60468	4.92e-06	2.08e-05	Up
ENSMUSG00000073236	2500004C02Rik	1.60377	0.000609688	0.00175018	Up
ENSMUSG00000096687	Mfsd4b4	1.60321	3.11e-05	0.000113693	Up
ENSMUSG00000022000	Zc3h13	1.60319	6.57e-13	9.93e-12	Up
ENSMUSG00000018425	Dhx40	1.60306	1.08e-05	4.28e-05	Up
ENSMUSG00000029090	Adgra3	1.60302	8.48e-29	1.07e-26	Up
ENSMUSG00000043962	Thrap3	1.60279	1.45e-34	3.16e-32	Up
ENSMUSG00000060029	4930473A02Rik	1.60183	2.74e-11	3.07e-10	Up
ENSMUSG00000034320	Slc26a2	1.60166	0.00314945	0.00784651	Up
ENSMUSG00000033149	Phldb2	1.60151	2.59e-08	1.63e-07	Up
ENSMUSG00000074918	Inafm2	1.60149	2.37e-20	1.21e-18	Up
ENSMUSG00000026600	Soat1	1.60097	2.61e-12	3.56e-11	Up
ENSMUSG00000037519	Ppfia1	1.5999	6.79e-21	3.66e-19	Up
ENSMUSG00000029415	Sdad1	1.59921	3.57e-05	0.000128405	Up
ENSMUSG00000031626	Sorbs2	1.59816	0.000512266	0.00149146	Up
ENSMUSG00000022195	6030458C11Rik	1.59709	4.75e-06	2.01e-05	Up
ENSMUSG00000026404	Ddx59	1.59702	3.42e-05	0.000123622	Up
ENSMUSG00000051586	Mical3	1.5969	1.84e-22	1.18e-20	Up
ENSMUSG00000029108	Pcdh7	1.59666	2.53e-11	2.85e-10	Up
ENSMUSG00000016262	Sertad4	1.5966	6.06e-25	5.03e-23	Up
ENSMUSG00000021277	Traf3	1.59655	1.97e-14	4.1e-13	Up
ENSMUSG00000027201	Myef2	1.59599	1.81e-05	6.91e-05	Up
ENSMUSG00000026577	Blzf1	1.59468	0.00165291	0.00435916	Up
ENSMUSG00000040548	Tex2	1.59435	4.19e-09	3.1e-08	Up
ENSMUSG00000026981	Il1rn	1.59423	7.28e-14	1.35e-12	Up
ENSMUSG00000021127	Zfp36l1	1.59414	1.62e-11	1.89e-10	Up
ENSMUSG00000058318	Phf21a	1.59386	3.59e-16	1.01e-14	Up
ENSMUSG00000001280	Sp1	1.5936	2.61e-07	1.38e-06	Up
ENSMUSG00000021275	Tecpr2	1.59337	2.18e-15	5.28e-14	Up
ENSMUSG00000059089	Fcgr4	1.59232	0.00153753	0.00408186	Up
ENSMUSG00000021959	Lats2	1.59213	8.53e-07	4.12e-06	Up
ENSMUSG00000024054	Smchd1	1.59089	1.06e-05	4.22e-05	Up
ENSMUSG00000028348	Cavin4	1.59087	2.22e-08	1.42e-07	Up
ENSMUSG00000020413	Hus1	1.59043	0.00502749	0.0119327	Up
ENSMUSG00000003617	Cp	1.59043	4.6e-09	3.38e-08	Up
ENSMUSG00000029772	Ahcyl2	1.59042	2.7e-05	9.97e-05	Up
ENSMUSG00000021709	Erbin	1.58897	0.000135566	0.000440876	Up
ENSMUSG00000034243	Golgb1	1.58884	1.65e-05	6.33e-05	Up
ENSMUSG00000034327	Kctd9	1.58843	7.62e-14	1.41e-12	Up
ENSMUSG00000079109	Pms2	1.58788	2.12e-05	7.98e-05	Up
ENSMUSG00000038417	Fig4	1.58692	9.5e-17	2.9e-15	Up
ENSMUSG00000042686	Jph1	1.58675	0.00320241	0.00796631	Up
ENSMUSG00000055897	Ppp4r1l-ps	1.58649	2.18e-05	8.18e-05	Up
ENSMUSG00000042508	Dmtf1	1.58636	0.0013913	0.00372264	Up
ENSMUSG00000029185	Fam114a1	1.58574	1.05e-09	8.67e-09	Up
ENSMUSG00000020653	Klf11	1.58528	6.56e-13	9.93e-12	Up
ENSMUSG00000014907	Naf1	1.58501	4.64e-09	3.4e-08	Up
ENSMUSG00000032555	Topbp1	1.58413	1.17e-07	6.63e-07	Up
ENSMUSG00000044442	N6amt1	1.58347	1.33e-05	5.22e-05	Up
ENSMUSG00000100514	Gm12960	1.58166	8.55e-07	4.13e-06	Up
ENSMUSG00000082274	Gm14026	1.58108	0.0164128	0.0345921	Up
ENSMUSG00000016487	Ppfibp1	1.58019	4.12e-11	4.43e-10	Up
ENSMUSG00000056579	Tug1	1.57838	1.26e-06	5.93e-06	Up
ENSMUSG00000108232	Gm43916	1.57786	0.0120172	0.0261225	Up
ENSMUSG00000040761	Spen	1.5774	6.36e-29	8.12e-27	Up
ENSMUSG00000037426	Depdc5	1.57684	4e-16	1.11e-14	Up
ENSMUSG00000094845	Tmem95	1.57643	0.00196697	0.00510668	Up
ENSMUSG00000031227	Magee1	1.57485	5.51e-14	1.05e-12	Up
ENSMUSG00000059447	Hadhb	1.57388	6.3e-16	1.67e-14	Up
ENSMUSG00000020513	Tubd1	1.57365	5.54e-05	0.000193138	Up
ENSMUSG00000026782	Abi2	1.57304	0.000243884	0.000754969	Up
ENSMUSG00000071064	Zfp827	1.57285	1.61e-14	3.41e-13	Up
ENSMUSG00000039031	Arhgap18	1.57199	0.0204495	0.042075	Up
ENSMUSG00000022206	Npr3	1.5719	0.00708663	0.0162015	Up
ENSMUSG00000066798	Zbtb6	1.57182	0.0150483	0.0320301	Up
ENSMUSG00000037266	Rsrp1	1.57104	2.4e-25	2.14e-23	Up
ENSMUSG00000026104	Stat1	1.57088	0.000239334	0.00074257	Up
ENSMUSG00000027184	Caprin1	1.5705	8.35e-13	1.23e-11	Up
ENSMUSG00000032041	Tirap	1.57016	8.92e-07	4.28e-06	Up
ENSMUSG00000074480	Mex3a	1.56953	1.71e-25	1.55e-23	Up
ENSMUSG00000032290	Ptpn9	1.56872	2.14e-17	7.34e-16	Up
ENSMUSG00000102425	Gm26616	1.56839	7.29e-12	9.08e-11	Up
ENSMUSG00000039239	Tgfb2	1.56747	5.36e-05	0.000186951	Up
ENSMUSG00000010025	Aldh3a2	1.56727	6.11e-17	1.91e-15	Up
ENSMUSG00000086586	Gm11192	1.56584	1.09e-06	5.14e-06	Up
ENSMUSG00000087066	Gm15518	1.5656	0.000392953	0.00116885	Up
ENSMUSG00000062901	Klhl24	1.56537	0.000525637	0.00152794	Up
ENSMUSG00000045690	Wdr89	1.56454	0.00025292	0.000779987	Up
ENSMUSG00000032411	Tfdp2	1.56442	4.69e-05	0.000165484	Up
ENSMUSG00000037572	Wdhd1	1.56435	8.11e-05	0.000274271	Up
ENSMUSG00000001018	Snapin	1.56404	2.67e-13	4.4e-12	Up
ENSMUSG00000022684	Bfar	1.56393	2.23e-05	8.36e-05	Up
ENSMUSG00000079564	Gm11149	1.56274	3.15e-17	1.04e-15	Up
ENSMUSG00000039473	Ubn1	1.56269	2.32e-21	1.32e-19	Up
ENSMUSG00000032743	D430042O09Rik	1.55993	2.83e-14	5.72e-13	Up
ENSMUSG00000024908	Ppp6r3	1.55969	1.44e-06	6.7e-06	Up
ENSMUSG00000028127	Abcd3	1.55949	1.06e-05	4.23e-05	Up
ENSMUSG00000021009	Ptpn21	1.55905	1.98e-26	1.9e-24	Up
ENSMUSG00000026193	Fn1	1.55897	4.21e-35	1.03e-32	Up
ENSMUSG00000031004	Mki67	1.55858	1.14e-05	4.5e-05	Up
ENSMUSG00000038866	Zcchc2	1.55832	1.14e-09	9.31e-09	Up
ENSMUSG00000030555	Ttc23	1.5583	0.00039522	0.00117474	Up
ENSMUSG00000035851	Ythdc1	1.55828	9.91e-06	3.97e-05	Up
ENSMUSG00000030522	Mtmr10	1.55736	0.00472532	0.0112893	Up
ENSMUSG00000036875	Dna2	1.55704	8.03e-05	0.000271909	Up
ENSMUSG00000078143	Gm17344	1.55681	0.00250743	0.00638513	Up
ENSMUSG00000021340	Gpld1	1.55473	0.000224108	0.000697714	Up
ENSMUSG00000028525	Pde4b	1.55465	3.08e-12	4.13e-11	Up
ENSMUSG00000026585	Kifap3	1.55392	2.68e-08	1.69e-07	Up
ENSMUSG00000032097	Ddx6	1.55386	1.39e-07	7.75e-07	Up
ENSMUSG00000046591	Ticrr	1.55342	4.4e-08	2.68e-07	Up
ENSMUSG00000028514	Usp24	1.55316	0.0013185	0.00354177	Up
ENSMUSG00000022673	Mcm4	1.55214	1.2e-19	5.53e-18	Up
ENSMUSG00000025968	Ndufs1	1.55213	1.34e-09	1.08e-08	Up
ENSMUSG00000022241	Tars	1.55161	1.8e-28	2.2e-26	Up
ENSMUSG00000042097	Zfp239	1.55135	0.00869294	0.0194843	Up
ENSMUSG00000022816	Fstl1	1.55098	3.2e-32	5.76e-30	Up
ENSMUSG00000036501	Fam13b	1.55022	0.000246469	0.000762395	Up
ENSMUSG00000027187	Cat	1.54988	7.57e-11	7.68e-10	Up
ENSMUSG00000028955	Vamp3	1.54978	2.69e-11	3.02e-10	Up
ENSMUSG00000026365	Cfh	1.54955	0.016185	0.0341473	Up
ENSMUSG00000005893	Nr2c2	1.54953	9.34e-07	4.47e-06	Up
ENSMUSG00000046982	Tshz1	1.5495	7.07e-07	3.46e-06	Up
ENSMUSG00000014418	Hps5	1.5487	4.85e-09	3.54e-08	Up
ENSMUSG00000038844	Kif16b	1.54838	0.00205924	0.00532595	Up
ENSMUSG00000022519	Srl	1.54836	5.37e-05	0.000187572	Up
ENSMUSG00000019796	Lrp11	1.54707	4.76e-07	2.41e-06	Up
ENSMUSG00000035051	Dhx57	1.54666	1.63e-09	1.3e-08	Up
ENSMUSG00000002428	Hltf	1.54378	0.0110882	0.0242741	Up
ENSMUSG00000055675	Kbtbd11	1.54374	5.49e-21	2.99e-19	Up
ENSMUSG00000054280	Prr14l	1.54369	0.0174372	0.0364365	Up
ENSMUSG00000061143	Maml3	1.54294	1.85e-12	2.6e-11	Up
ENSMUSG00000022141	Nipbl	1.54167	0.00310209	0.0077415	Up
ENSMUSG00000020044	Timp3	1.54142	2.4e-14	4.92e-13	Up
ENSMUSG00000033542	Arhgef5	1.54129	3.45e-19	1.48e-17	Up
ENSMUSG00000021806	Nid2	1.53997	6.19e-28	6.8e-26	Up
ENSMUSG00000051747	Ttn	1.53871	0.0244735	0.0494032	Up
ENSMUSG00000025995	Wdr75	1.53863	0.000206419	0.000646335	Up
ENSMUSG00000034601	2700049A03Rik	1.53859	0.00251599	0.00640096	Up
ENSMUSG00000033102	Cdc14b	1.53719	0.0160358	0.0338768	Up
ENSMUSG00000027806	Tsc22d2	1.53678	4.28e-07	2.18e-06	Up
ENSMUSG00000038446	Cdc40	1.5364	0.000607308	0.00174426	Up
ENSMUSG00000020719	Ddx5	1.53556	1.44e-18	5.85e-17	Up
ENSMUSG00000024043	Arhgap28	1.53547	2.55e-07	1.36e-06	Up
ENSMUSG00000041891	Lman1	1.53539	4.41e-08	2.68e-07	Up
ENSMUSG00000024359	Hspa9	1.5346	4.16e-22	2.54e-20	Up
ENSMUSG00000002055	Spag5	1.53401	5.79e-22	3.49e-20	Up
ENSMUSG00000020255	D10Wsu102e	1.53391	1.91e-13	3.27e-12	Up
ENSMUSG00000034460	Six4	1.53381	2.93e-05	0.0001076	Up
ENSMUSG00000028999	Rint1	1.53376	7.93e-11	8.01e-10	Up
ENSMUSG00000026031	Cflar	1.53376	1.77e-06	8.07e-06	Up
ENSMUSG00000022892	App	1.53368	5.89e-40	2.41e-37	Up
ENSMUSG00000037111	Setd7	1.53368	3.87e-13	6.14e-12	Up
ENSMUSG00000038368	Focad	1.5331	9.98e-16	2.54e-14	Up
ENSMUSG00000034903	Cobll1	1.53279	9.81e-07	4.68e-06	Up
ENSMUSG00000001441	Npepps	1.53174	7.42e-31	1.17e-28	Up
ENSMUSG00000029701	Rbm28	1.53145	6.37e-12	8.05e-11	Up
ENSMUSG00000056050	Mia3	1.53134	8.81e-06	3.56e-05	Up
ENSMUSG00000007646	Rad51c	1.53103	0.000895685	0.0024907	Up
ENSMUSG00000003153	Slc2a3	1.53064	1.32e-05	5.18e-05	Up
ENSMUSG00000032816	Igdcc4	1.53021	0.00166309	0.00438318	Up
ENSMUSG00000036273	Lrrk2	1.52991	0.000592664	0.0017058	Up
ENSMUSG00000039842	Mcph1	1.52972	1.78e-08	1.16e-07	Up
ENSMUSG00000049124	Gm8186	1.52941	0.000609914	0.00175052	Up
ENSMUSG00000051396	Gm45902	1.52717	0.000559999	0.00161891	Up
ENSMUSG00000012076	Brms1l	1.52706	2.97e-06	1.31e-05	Up
ENSMUSG00000032846	Zswim6	1.52651	0.00980709	0.0217137	Up
ENSMUSG00000073821	8030451A03Rik	1.52612	1.92e-17	6.61e-16	Up
ENSMUSG00000032116	Stt3a	1.52533	4.99e-20	2.45e-18	Up
ENSMUSG00000000184	Ccnd2	1.52477	4.09e-14	8.04e-13	Up
ENSMUSG00000087109	4930474H06Rik	1.52434	0.00919674	0.0204956	Up
ENSMUSG00000028364	Tnc	1.5238	1.97e-32	3.61e-30	Up
ENSMUSG00000026072	Il1r1	1.52349	1.34e-05	5.24e-05	Up
ENSMUSG00000043336	Filip1l	1.52304	4.32e-06	1.85e-05	Up
ENSMUSG00000086454	Platr14	1.52299	0.00184391	0.00481703	Up
ENSMUSG00000033953	Ppp3r1	1.52273	1.41e-12	2.01e-11	Up
ENSMUSG00000026675	Hsd17b7	1.52258	6.53e-05	0.000224948	Up
ENSMUSG00000027248	Pdia3	1.52252	1.13e-19	5.27e-18	Up
ENSMUSG00000040111	Gramd1b	1.52208	6.72e-09	4.76e-08	Up
ENSMUSG00000040666	Sh3bgr	1.52208	0.0159434	0.0337039	Up
ENSMUSG00000087381	Gm16008	1.52207	0.0204666	0.0421048	Up
ENSMUSG00000022285	Ywhaz	1.52139	2.33e-26	2.21e-24	Up
ENSMUSG00000024079	Eif2ak2	1.52089	0.0158605	0.0335666	Up
ENSMUSG00000027035	Cers6	1.52033	0.000159517	0.000510924	Up
ENSMUSG00000040998	Npnt	1.51869	2.56e-10	2.36e-09	Up
ENSMUSG00000022462	Slc38a2	1.51852	3.69e-17	1.2e-15	Up
ENSMUSG00000064373	Selenop	1.51783	7.05e-06	2.9e-05	Up
ENSMUSG00000031986	Sprtn	1.51756	5.55e-13	8.56e-12	Up
ENSMUSG00000036391	Sec24a	1.51632	1.68e-05	6.45e-05	Up
ENSMUSG00000040021	Lats1	1.5161	0.000682181	0.00193888	Up
ENSMUSG00000018474	Chd3	1.5156	3.5e-33	6.98e-31	Up
ENSMUSG00000031659	Adcy7	1.51522	2.99e-29	3.98e-27	Up
ENSMUSG00000038894	Irs2	1.51455	3.61e-13	5.77e-12	Up
ENSMUSG00000057280	Musk	1.51427	0.000227758	0.000708132	Up
ENSMUSG00000052688	Rab7b	1.5141	1.26e-10	1.23e-09	Up
ENSMUSG00000029759	Pon3	1.51406	0.015684	0.0332274	Up
ENSMUSG00000027879	Sec22b	1.51402	1.47e-13	2.58e-12	Up
ENSMUSG00000005907	Pex1	1.51386	4.35e-06	1.86e-05	Up
ENSMUSG00000033713	Foxn3	1.51352	0.00443144	0.0106713	Up
ENSMUSG00000003721	Insig2	1.51319	1.15e-12	1.66e-11	Up
ENSMUSG00000024098	Twsg1	1.51288	6.93e-10	5.91e-09	Up
ENSMUSG00000005615	Pcyt1a	1.51202	2.13e-08	1.37e-07	Up
ENSMUSG00000100975	Gm28875	1.51195	4.24e-10	3.77e-09	Up
ENSMUSG00000014550	Rbsn	1.51193	3.58e-19	1.53e-17	Up
ENSMUSG00000029249	Rest	1.51176	4.93e-05	0.000173004	Up
ENSMUSG00000043262	Uevld	1.51056	8.92e-05	0.000299241	Up
ENSMUSG00000026812	Tsc1	1.5103	6.37e-16	1.69e-14	Up
ENSMUSG00000026826	Nr4a2	1.50996	2.41e-07	1.29e-06	Up
ENSMUSG00000053684	BC048403	1.50939	3.08e-05	0.000112687	Up
ENSMUSG00000105776	Gm43292	1.50894	0.0104862	0.0230582	Up
ENSMUSG00000061666	Gdpd1	1.50865	1.67e-05	6.4e-05	Up
ENSMUSG00000040260	Daam2	1.50805	9.16e-11	9.17e-10	Up
ENSMUSG00000022488	Nckap1l	1.50773	0.000106036	0.000352109	Up
ENSMUSG00000031483	Erlin2	1.50752	3.07e-13	4.98e-12	Up
ENSMUSG00000035666	Gtf3c4	1.5074	1.6e-22	1.03e-20	Up
ENSMUSG00000073652	Apol7d	1.50653	1.21e-34	2.67e-32	Up
ENSMUSG00000053706	B430305J03Rik	1.50611	6.46e-13	9.81e-12	Up
ENSMUSG00000085106	Gm16000	1.5059	0.00102201	0.00280383	Up
ENSMUSG00000028019	Pdgfc	1.50556	1.14e-15	2.87e-14	Up
ENSMUSG00000029176	Anapc4	1.50537	9.34e-08	5.36e-07	Up
ENSMUSG00000046862	Pramef8	1.50508	8.32e-09	5.78e-08	Up
ENSMUSG00000047454	Gphn	1.50466	8.5e-06	3.45e-05	Up
ENSMUSG00000033799	Tasor2	1.50425	0.00510435	0.0120993	Up
ENSMUSG00000033114	Slc35d2	1.50404	0.0136908	0.0293315	Up
ENSMUSG00000041133	Smc1a	1.50362	4.25e-09	3.14e-08	Up
ENSMUSG00000030616	Sytl2	1.50321	5.93e-05	0.000206008	Up
ENSMUSG00000022508	Bcl6	1.50246	4.1e-13	6.48e-12	Up
ENSMUSG00000031311	Nono	1.50193	9.25e-28	1e-25	Up
ENSMUSG00000041235	Chd7	1.50156	1.35e-10	1.31e-09	Up
ENSMUSG00000040383	Aqr	1.50101	2.26e-10	2.1e-09	Up
ENSMUSG00000026589	Sec16b	1.50092	1.23e-10	1.21e-09	Up
ENSMUSG00000025867	Cplx2	1.50035	1.73e-10	1.64e-09	Up
ENSMUSG00000007880	Arid1a	1.50032	6.54e-33	1.27e-30	Up
ENSMUSG00000035152	Ap2b1	1.50028	1.41e-24	1.14e-22	Up
ENSMUSG00000027968	Larp7	1.50014	1.76e-09	1.4e-08	Up
ENSMUSG00000051306	Usp42	1.50009	4.38e-08	2.67e-07	Up
ENSMUSG00000030096	Slc6a6	1.49988	1.64e-33	3.36e-31	Up
ENSMUSG00000043015	Nemp2	1.49865	0.00337244	0.00834359	Up
ENSMUSG00000038084	Opa1	1.49803	7.01e-07	3.44e-06	Up
ENSMUSG00000027272	Ubr1	1.49803	0.00696391	0.0159679	Up
ENSMUSG00000044674	Fzd1	1.49797	2.24e-28	2.67e-26	Up
ENSMUSG00000092405	Gm20402	1.4979	0.00927079	0.0206381	Up
ENSMUSG00000022052	Ppp2r2a	1.49776	3.14e-16	8.94e-15	Up
ENSMUSG00000118021	Gm50130	1.49671	0.0224261	0.0457219	Up
ENSMUSG00000029634	Rnf6	1.49637	1.64e-08	1.08e-07	Up
ENSMUSG00000028967	Errfi1	1.49616	2.27e-24	1.82e-22	Up
ENSMUSG00000007080	Pole	1.49334	9.84e-17	3e-15	Up
ENSMUSG00000041961	Znrf3	1.492	2.29e-05	8.58e-05	Up
ENSMUSG00000043671	Dpy19l3	1.49189	5.26e-16	1.41e-14	Up
ENSMUSG00000049047	Armcx3	1.49148	9.47e-06	3.8e-05	Up
ENSMUSG00000082454	Gm12183	1.49108	8.68e-05	0.000292342	Up
ENSMUSG00000031010	Usp9x	1.49044	4.63e-05	0.00016362	Up
ENSMUSG00000062127	Cttnbp2nl	1.48937	1.95e-07	1.06e-06	Up
ENSMUSG00000021546	Hnrnpk	1.48754	2.56e-17	8.62e-16	Up
ENSMUSG00000025932	Eya1	1.48748	0.00159188	0.00421319	Up
ENSMUSG00000020482	Ccdc117	1.48721	1.64e-11	1.91e-10	Up
ENSMUSG00000032258	Lca5	1.48717	0.0171588	0.0359373	Up
ENSMUSG00000005034	Prkacb	1.48662	6.73e-10	5.76e-09	Up
ENSMUSG00000027531	Impa1	1.48651	2.05e-05	7.75e-05	Up
ENSMUSG00000042426	Dhx29	1.48626	3.58e-07	1.85e-06	Up
ENSMUSG00000020120	Plek	1.48507	0.00195136	0.0050702	Up
ENSMUSG00000026447	Pik3c2b	1.48442	3.91e-05	0.000139885	Up
ENSMUSG00000031446	Cul4a	1.48376	4.28e-23	2.99e-21	Up
ENSMUSG00000034723	Tmx4	1.48273	0.000209216	0.000654089	Up
ENSMUSG00000071723	Gspt2	1.48208	0.000139879	0.000453531	Up
ENSMUSG00000031864	Ints10	1.48167	1.28e-10	1.24e-09	Up
ENSMUSG00000020674	Pxdn	1.47961	5.74e-29	7.39e-27	Up
ENSMUSG00000046636	Gm7729	1.47944	0.00836002	0.0187948	Up
ENSMUSG00000024383	Map3k2	1.47933	0.0108334	0.0237609	Up
ENSMUSG00000024044	Epb41l3	1.479	1.75e-13	3.03e-12	Up
ENSMUSG00000040820	Hlcs	1.47806	5.75e-07	2.86e-06	Up
ENSMUSG00000062604	Srpk2	1.47788	4.32e-06	1.85e-05	Up
ENSMUSG00000042548	Asxl1	1.47779	8e-22	4.78e-20	Up
ENSMUSG00000025255	Zfhx4	1.47742	0.0118019	0.0256989	Up
ENSMUSG00000026667	Uhmk1	1.47716	0.000240718	0.00074644	Up
ENSMUSG00000022718	Dgcr8	1.47704	7.37e-12	9.15e-11	Up
ENSMUSG00000052031	Tagap1	1.47704	3.47e-09	2.61e-08	Up
ENSMUSG00000057406	Nsd2	1.47695	4.38e-15	1.01e-13	Up
ENSMUSG00000030978	Rrm1	1.4767	8.63e-17	2.64e-15	Up
ENSMUSG00000036968	Cnpy4	1.47661	4.82e-12	6.22e-11	Up
ENSMUSG00000029467	Atp2a2	1.47597	1.34e-30	2.07e-28	Up
ENSMUSG00000022641	Bbx	1.4752	0.000964524	0.00266221	Up
ENSMUSG00000110706	Gm45709	1.47501	0.00420898	0.0101851	Up
ENSMUSG00000052593	Adam17	1.47499	2.71e-09	2.07e-08	Up
ENSMUSG00000028883	Sema3a	1.4746	1.55e-05	5.98e-05	Up
ENSMUSG00000045231	BC106179	1.47434	0.00675478	0.0155385	Up
ENSMUSG00000062421	Arf2	1.47426	8.03e-13	1.19e-11	Up
ENSMUSG00000117814	Gm50431	1.47424	0.0122345	0.0265595	Up
ENSMUSG00000033499	Larp4b	1.47419	1.58e-06	7.26e-06	Up
ENSMUSG00000046679	C87436	1.47351	3.22e-05	0.000117068	Up
ENSMUSG00000026705	Klhl20	1.4732	8.16e-09	5.68e-08	Up
ENSMUSG00000031642	Sh3rf1	1.47257	7.41e-15	1.67e-13	Up
ENSMUSG00000005371	Fbxo11	1.47241	0.000751028	0.00211689	Up
ENSMUSG00000117123	Gm49890	1.47196	4.43e-11	4.72e-10	Up
ENSMUSG00000002489	Tiam1	1.47034	6.05e-08	3.59e-07	Up
ENSMUSG00000040549	Ckap5	1.46967	7.53e-05	0.000256729	Up
ENSMUSG00000059208	Hnrnpm	1.46943	8.25e-16	2.13e-14	Up
ENSMUSG00000051335	Gfod1	1.4691	2.43e-23	1.76e-21	Up
ENSMUSG00000028760	Eif4g3	1.46856	1.02e-19	4.76e-18	Up
ENSMUSG00000041912	Tdrkh	1.46733	0.000583111	0.00168008	Up
ENSMUSG00000048874	Phf3	1.46609	0.000792236	0.00222384	Up
ENSMUSG00000025571	Tnrc6c	1.46597	4.65e-16	1.28e-14	Up
ENSMUSG00000054580	Pla2r1	1.46549	0.0171212	0.0358678	Up
ENSMUSG00000033855	Ston1	1.4654	7.68e-12	9.47e-11	Up
ENSMUSG00000025656	Arhgef9	1.46531	0.00405451	0.0098434	Up
ENSMUSG00000049134	Nrap	1.4646	3.17e-05	0.000115422	Up
ENSMUSG00000022130	Tgds	1.46452	2.06e-05	7.79e-05	Up
ENSMUSG00000069014	Gm5641	1.46451	0.000215508	0.00067222	Up
ENSMUSG00000086459	1700030C12Rik	1.46439	0.00462329	0.0110665	Up
ENSMUSG00000024498	Tcerg1	1.4641	2.2e-11	2.51e-10	Up
ENSMUSG00000097415	AU020206	1.46348	1.49e-09	1.2e-08	Up
ENSMUSG00000033730	Egr3	1.46342	5.06e-13	7.85e-12	Up
ENSMUSG00000037149	Ddx1	1.46319	4.4e-14	8.55e-13	Up
ENSMUSG00000047881	Rell1	1.46291	8.25e-12	1.01e-10	Up
ENSMUSG00000032228	Tcf12	1.46201	4.68e-07	2.38e-06	Up
ENSMUSG00000052299	Ltn1	1.46174	0.00106692	0.00291725	Up
ENSMUSG00000039202	Abhd2	1.46171	2.28e-14	4.71e-13	Up
ENSMUSG00000021710	Nln	1.46092	3.33e-10	3.02e-09	Up
ENSMUSG00000030232	Aebp2	1.46076	5.32e-08	3.18e-07	Up
ENSMUSG00000020064	Herc4	1.46029	0.000197731	0.000621509	Up
ENSMUSG00000027087	Itgav	1.4601	6.51e-09	4.63e-08	Up
ENSMUSG00000027522	Stx16	1.45979	5.7e-13	8.77e-12	Up
ENSMUSG00000041220	Elovl6	1.45939	0.00424847	0.010261	Up
ENSMUSG00000061607	Mdc1	1.45929	4.6e-23	3.18e-21	Up
ENSMUSG00000019850	Tnfaip3	1.45894	7.8e-11	7.9e-10	Up
ENSMUSG00000021066	Atl1	1.45876	1.94e-10	1.83e-09	Up
ENSMUSG00000028245	Nsmaf	1.4586	9.57e-12	1.16e-10	Up
ENSMUSG00000036323	Srp72	1.45853	1.35e-10	1.31e-09	Up
ENSMUSG00000020530	Ggnbp2	1.45787	5.22e-08	3.13e-07	Up
ENSMUSG00000015757	Ppil4	1.45776	0.00300206	0.00752055	Up
ENSMUSG00000031963	Bmper	1.45746	2.92e-08	1.83e-07	Up
ENSMUSG00000028207	Asph	1.45656	3.48e-08	2.15e-07	Up
ENSMUSG00000007617	Homer1	1.45549	0.0213759	0.0438157	Up
ENSMUSG00000027698	Nceh1	1.45518	0.00125682	0.00338835	Up
ENSMUSG00000044791	Setd2	1.45445	0.00772579	0.0175231	Up
ENSMUSG00000033624	Pdpr	1.45243	0.0110802	0.0242597	Up
ENSMUSG00000048100	Taf13	1.4523	0.0161497	0.0340815	Up
ENSMUSG00000037855	Zfp365	1.45127	8.37e-12	1.03e-10	Up
ENSMUSG00000029648	Flt1	1.45121	2.42e-05	9.02e-05	Up
ENSMUSG00000027751	Supt20	1.45084	1e-09	8.26e-09	Up
ENSMUSG00000066113	Adamtsl1	1.4508	2.02e-08	1.31e-07	Up
ENSMUSG00000044308	Ubr3	1.45072	0.003203	0.00796656	Up
ENSMUSG00000021133	Susd6	1.45061	5.84e-27	5.97e-25	Up
ENSMUSG00000035901	Dennd5a	1.45015	2.38e-23	1.73e-21	Up
ENSMUSG00000025982	Sf3b1	1.45007	2.02e-06	9.17e-06	Up
ENSMUSG00000041417	Pik3r1	1.45005	0.00154119	0.00409024	Up
ENSMUSG00000022812	Gsk3b	1.44968	1.96e-11	2.25e-10	Up
ENSMUSG00000030774	Pak1	1.44963	1.17e-18	4.79e-17	Up
ENSMUSG00000020925	Ccdc43	1.44926	4.76e-05	0.000167693	Up
ENSMUSG00000025240	Sacm1l	1.44917	0.00177974	0.0046643	Up
ENSMUSG00000041762	Gpr155	1.44845	0.0209125	0.0429519	Up
ENSMUSG00000023092	Fhl1	1.44803	4.79e-23	3.31e-21	Up
ENSMUSG00000000142	Axin2	1.44716	0.0245339	0.0495069	Up
ENSMUSG00000025246	Tbl1x	1.44715	4.61e-16	1.27e-14	Up
ENSMUSG00000024030	Abcg1	1.44679	0.000980195	0.00270227	Up
ENSMUSG00000022964	Tmem50b	1.44677	5.4e-12	6.91e-11	Up
ENSMUSG00000040430	Pitpnc1	1.44665	0.0170055	0.0356575	Up
ENSMUSG00000046111	Cep295	1.44613	0.0230602	0.0468685	Up
ENSMUSG00000061603	Akap6	1.44596	0.00166361	0.00438384	Up
ENSMUSG00000022314	Rad21	1.44547	0.00100141	0.00275379	Up
ENSMUSG00000040181	Fmo1	1.44494	0.000710001	0.00201095	Up
ENSMUSG00000049470	Aff4	1.44388	6.9e-05	0.000236946	Up
ENSMUSG00000079215	Zfp664	1.44359	8.1e-15	1.81e-13	Up
ENSMUSG00000028149	Rap1gds1	1.44342	4.89e-16	1.33e-14	Up
ENSMUSG00000060989	Gm11847	1.44292	9.23e-07	4.42e-06	Up
ENSMUSG00000017707	Serinc3	1.44244	1.77e-14	3.72e-13	Up
ENSMUSG00000029833	Trim24	1.44226	0.000798599	0.00223901	Up
ENSMUSG00000032889	Gm6685	1.44205	0.0047294	0.0112957	Up
ENSMUSG00000024782	Ak3	1.44137	2.78e-14	5.64e-13	Up
ENSMUSG00000018160	Med1	1.44028	2.64e-09	2.02e-08	Up
ENSMUSG00000040025	Ythdf2	1.44025	4.89e-11	5.17e-10	Up
ENSMUSG00000025795	Rassf3	1.44017	1.73e-16	5.08e-15	Up
ENSMUSG00000029407	Uso1	1.43978	1.2e-05	4.72e-05	Up
ENSMUSG00000035357	Pdzrn3	1.43958	7.55e-12	9.34e-11	Up
ENSMUSG00000041229	Phf8	1.4386	1.78e-09	1.41e-08	Up
ENSMUSG00000044340	Phlpp1	1.43766	2.42e-08	1.54e-07	Up
ENSMUSG00000041757	Plekha6	1.43678	1.58e-05	6.1e-05	Up
ENSMUSG00000087221	BC037032	1.43523	0.014293	0.0305337	Up
ENSMUSG00000024533	Spire1	1.43453	1.53e-06	7.05e-06	Up
ENSMUSG00000038291	Snx25	1.43423	1.45e-09	1.17e-08	Up
ENSMUSG00000030256	Bhlhe41	1.43403	2.46e-15	5.89e-14	Up
ENSMUSG00000063659	Zbtb18	1.43355	0.000873394	0.00243493	Up
ENSMUSG00000025584	Pde8a	1.43269	4.74e-10	4.19e-09	Up
ENSMUSG00000031918	Mtmr2	1.43232	3.8e-06	1.64e-05	Up
ENSMUSG00000022378	Fam49b	1.4323	1.03e-08	7.05e-08	Up
ENSMUSG00000030177	Ccdc77	1.43207	0.00979838	0.0216974	Up
ENSMUSG00000039033	Tasp1	1.432	0.000990989	0.00272697	Up
ENSMUSG00000102615	Gm37844	1.43154	8.89e-08	5.11e-07	Up
ENSMUSG00000037174	Elf2	1.43109	8.75e-13	1.29e-11	Up
ENSMUSG00000037573	Tob1	1.43088	6.58e-12	8.28e-11	Up
ENSMUSG00000027303	Ptpra	1.43063	4.58e-21	2.53e-19	Up
ENSMUSG00000027660	Skil	1.42959	0.00247483	0.00630408	Up
ENSMUSG00000022387	Brd1	1.4293	4.46e-28	5.03e-26	Up
ENSMUSG00000034848	Ttc21b	1.42912	0.000171318	0.000545209	Up
ENSMUSG00000040322	Slc25a24	1.42907	4.43e-08	2.7e-07	Up
ENSMUSG00000108126	Gm43909	1.42834	5.76e-08	3.43e-07	Up
ENSMUSG00000028629	Exo5	1.42779	6.19e-06	2.57e-05	Up
ENSMUSG00000060244	Alyref2	1.42755	0.0114671	0.0250567	Up
ENSMUSG00000037852	Cpe	1.42738	3.48e-24	2.74e-22	Up
ENSMUSG00000029775	Klhdc10	1.42673	7.69e-16	1.99e-14	Up
ENSMUSG00000034109	Golim4	1.42568	0.000236099	0.000733092	Up
ENSMUSG00000068015	Lrch1	1.42548	5.98e-08	3.56e-07	Up
ENSMUSG00000020593	Lpin1	1.42545	7.5e-05	0.000255959	Up
ENSMUSG00000028580	Pum1	1.4253	3.39e-18	1.32e-16	Up
ENSMUSG00000033460	Armcx1	1.42481	0.00310489	0.0077473	Up
ENSMUSG00000041945	Mfsd9	1.42467	4.68e-08	2.83e-07	Up
ENSMUSG00000030654	Arl6ip1	1.42445	2.84e-11	3.16e-10	Up
ENSMUSG00000030275	Etnk1	1.42414	3.2e-05	0.000116241	Up
ENSMUSG00000000605	Clcn4	1.42413	3.36e-09	2.54e-08	Up
ENSMUSG00000006673	Qrich1	1.4239	2.62e-12	3.57e-11	Up
ENSMUSG00000029521	Chek2	1.42231	6.08e-09	4.34e-08	Up
ENSMUSG00000008226	Scrn3	1.42103	0.00305805	0.00763858	Up
ENSMUSG00000038298	Pdzk1	1.42052	0.0134983	0.0289609	Up
ENSMUSG00000045095	Magi1	1.42042	1.21e-08	8.15e-08	Up
ENSMUSG00000053470	Kdm3a	1.42035	2.01e-05	7.62e-05	Up
ENSMUSG00000027635	Dsn1	1.42029	3.43e-05	0.000123912	Up
ENSMUSG00000004317	Clcn5	1.42029	1.57e-08	1.04e-07	Up
ENSMUSG00000026112	Coa5	1.42	4.56e-17	1.46e-15	Up
ENSMUSG00000024384	Iws1	1.41957	1.41e-07	7.89e-07	Up
ENSMUSG00000059890	Ube4a	1.4194	0.000110285	0.000364959	Up
ENSMUSG00000038563	Efl1	1.41903	5.77e-07	2.87e-06	Up
ENSMUSG00000015659	Serac1	1.41836	0.00320543	0.0079714	Up
ENSMUSG00000015619	Gata3	1.41816	5.41e-07	2.71e-06	Up
ENSMUSG00000035168	Tanc1	1.41804	2.99e-21	1.68e-19	Up
ENSMUSG00000051721	Wdcp	1.41753	7.62e-07	3.71e-06	Up
ENSMUSG00000115469	Gm49227	1.41727	2.63e-14	5.36e-13	Up
ENSMUSG00000074749	Kiz	1.41662	0.00515398	0.0121975	Up
ENSMUSG00000062861	Zfp28	1.41651	0.000280414	0.00085798	Up
ENSMUSG00000018433	Nol11	1.41575	6.69e-05	0.000230195	Up
ENSMUSG00000031303	Map3k15	1.41486	7.65e-07	3.72e-06	Up
ENSMUSG00000045730	Adrb2	1.41478	6.27e-08	3.71e-07	Up
ENSMUSG00000022808	Snx4	1.41376	1.34e-11	1.59e-10	Up
ENSMUSG00000021134	Srsf5	1.41341	5.56e-15	1.28e-13	Up
ENSMUSG00000028790	Khdrbs1	1.41295	6.45e-17	2e-15	Up
ENSMUSG00000006527	Sfmbt1	1.41256	2.76e-07	1.46e-06	Up
ENSMUSG00000038214	Bend3	1.41202	2.8e-10	2.57e-09	Up
ENSMUSG00000093402	Gm18588	1.41188	0.0227604	0.0463226	Up
ENSMUSG00000079108	Srp54c	1.41161	0.0232529	0.047219	Up
ENSMUSG00000062519	Zfp398	1.41141	0.000323818	0.000977072	Up
ENSMUSG00000026864	Hspa5	1.41141	1.6e-14	3.39e-13	Up
ENSMUSG00000034295	Fhod3	1.41079	1.14e-09	9.31e-09	Up
ENSMUSG00000021013	Ttc8	1.4103	0.00188706	0.00491874	Up
ENSMUSG00000021555	Naa35	1.41012	3.49e-10	3.14e-09	Up
ENSMUSG00000024515	Smad4	1.409	6.67e-14	1.25e-12	Up
ENSMUSG00000036580	Spg20	1.40896	5.28e-20	2.56e-18	Up
ENSMUSG00000030313	Dennd5b	1.40879	0.00186221	0.00486328	Up
ENSMUSG00000114977	Gm9502	1.40804	1.62e-05	6.23e-05	Up
ENSMUSG00000001627	Ifrd1	1.40787	7.63e-09	5.35e-08	Up
ENSMUSG00000025812	Pard3	1.40692	1.95e-14	4.07e-13	Up
ENSMUSG00000038170	Pde4dip	1.40592	1.07e-13	1.92e-12	Up
ENSMUSG00000054555	Adam12	1.4055	7.93e-05	0.000268795	Up
ENSMUSG00000032435	Dync1li1	1.40505	1.55e-19	6.95e-18	Up
ENSMUSG00000043639	Rbm20	1.40454	6.74e-17	2.07e-15	Up
ENSMUSG00000058690	Ccser2	1.40437	0.000428851	0.00126596	Up
ENSMUSG00000030505	Prmt3	1.40404	4e-08	2.45e-07	Up
ENSMUSG00000022828	Gtf2e1	1.40346	4.23e-06	1.82e-05	Up
ENSMUSG00000038121	Fam210a	1.40338	0.000136678	0.000444212	Up
ENSMUSG00000106375	Gm43361	1.40335	1.91e-07	1.04e-06	Up
ENSMUSG00000024781	Lipa	1.40303	4.25e-12	5.54e-11	Up
ENSMUSG00000021569	Trip13	1.40291	7.12e-05	0.000244012	Up
ENSMUSG00000023852	Chd1	1.4028	3.1e-05	0.000113245	Up
ENSMUSG00000060733	Ipmk	1.40276	1.27e-06	5.93e-06	Up
ENSMUSG00000042272	Sestd1	1.4022	3e-11	3.32e-10	Up
ENSMUSG00000020160	Meis1	1.40117	1.01e-06	4.82e-06	Up
ENSMUSG00000087552	Gm15819	1.40076	0.000768434	0.00216222	Up
ENSMUSG00000033964	Zbtb41	1.40038	0.0105428	0.0231701	Up
ENSMUSG00000034593	Myo5a	1.40009	0.000418993	0.00123842	Up
ENSMUSG00000097643	A130051J06Rik	1.39993	3.21e-05	0.000116859	Up
ENSMUSG00000046139	Patl1	1.39984	1.88e-13	3.22e-12	Up
ENSMUSG00000026024	Als2	1.39983	1.36e-12	1.94e-11	Up
ENSMUSG00000022885	St6gal1	1.39941	6.87e-15	1.55e-13	Up
ENSMUSG00000005580	Adcy9	1.39871	3.25e-09	2.46e-08	Up
ENSMUSG00000044350	Lacc1	1.39796	0.000354301	0.00106238	Up
ENSMUSG00000046185	Zfp84	1.39752	0.00418904	0.0101464	Up
ENSMUSG00000033166	Dis3	1.39718	0.000187705	0.000592387	Up
ENSMUSG00000055334	Snupn	1.39617	4.64e-05	0.000163709	Up
ENSMUSG00000032254	Kif23	1.39602	1.17e-06	5.51e-06	Up
ENSMUSG00000078515	Ddi2	1.39456	9.93e-08	5.66e-07	Up
ENSMUSG00000027007	Itprid2	1.39434	6.25e-05	0.000215968	Up
ENSMUSG00000033352	Map2k4	1.39404	4.19e-08	2.56e-07	Up
ENSMUSG00000027365	Trpm7	1.39375	0.00603051	0.0140563	Up
ENSMUSG00000041716	Gm20604	1.39375	0.00356801	0.00877962	Up
ENSMUSG00000032437	Stt3b	1.39318	4.39e-16	1.21e-14	Up
ENSMUSG00000025083	Afap1l2	1.39245	2.66e-13	4.4e-12	Up
ENSMUSG00000067017	Capza1-ps1	1.39148	0.000407208	0.00120686	Up
ENSMUSG00000097296	Gm26532	1.39112	0.0169128	0.0355086	Up
ENSMUSG00000035351	Nup37	1.39037	7.18e-05	0.000245955	Up
ENSMUSG00000095115	Itpripl2	1.39037	2.43e-11	2.75e-10	Up
ENSMUSG00000035529	Prdm4	1.3901	6.81e-14	1.27e-12	Up
ENSMUSG00000040524	Zfp609	1.38975	1e-21	5.94e-20	Up
ENSMUSG00000027883	Gpsm2	1.38974	4.38e-11	4.67e-10	Up
ENSMUSG00000021765	Fst	1.38971	0.00272224	0.00687222	Up
ENSMUSG00000001156	Mxd1	1.38861	4.72e-06	2.01e-05	Up
ENSMUSG00000044201	Cdc25c	1.38813	4.89e-09	3.57e-08	Up
ENSMUSG00000034636	Zyg11b	1.38806	0.000137268	0.000445877	Up
ENSMUSG00000022150	Dab2	1.38764	4.92e-17	1.57e-15	Up
ENSMUSG00000005686	Ampd3	1.38684	4.49e-18	1.7e-16	Up
ENSMUSG00000027363	Usp8	1.38631	2.32e-09	1.79e-08	Up
ENSMUSG00000031012	Cask	1.38559	2.08e-05	7.86e-05	Up
ENSMUSG00000039153	Runx2	1.38535	3.16e-13	5.13e-12	Up
ENSMUSG00000000794	Kcnn3	1.38491	0.00536534	0.0126447	Up
ENSMUSG00000004383	Large1	1.38391	6.66e-15	1.5e-13	Up
ENSMUSG00000031596	Slc7a2	1.38374	0.000142562	0.000461686	Up
ENSMUSG00000020859	Spag9	1.38309	3.18e-05	0.000115777	Up
ENSMUSG00000036777	Anln	1.38281	9.79e-07	4.67e-06	Up
ENSMUSG00000002222	Rmnd5a	1.38241	0.00377001	0.0092253	Up
ENSMUSG00000031207	Msn	1.3824	3.3e-22	2.04e-20	Up
ENSMUSG00000033565	Rbfox2	1.38194	1.86e-30	2.73e-28	Up
ENSMUSG00000028076	Cd1d1	1.38033	0.00824208	0.0185577	Up
ENSMUSG00000044864	Ankrd50	1.38017	1.38e-15	3.42e-14	Up
ENSMUSG00000037697	Ddhd1	1.37956	2.91e-06	1.29e-05	Up
ENSMUSG00000029012	Orc5	1.37874	0.000537787	0.00155966	Up
ENSMUSG00000045671	Spred2	1.37843	1.48e-13	2.6e-12	Up
ENSMUSG00000021236	Entpd5	1.37763	7.29e-09	5.13e-08	Up
ENSMUSG00000020212	Mdm1	1.37699	8.37e-07	4.05e-06	Up
ENSMUSG00000039242	B3galnt2	1.37601	2.4e-06	1.08e-05	Up
ENSMUSG00000011960	Ccnt1	1.376	1.73e-06	7.92e-06	Up
ENSMUSG00000020251	Glt8d2	1.37555	0.00161494	0.00427004	Up
ENSMUSG00000029135	Fosl2	1.37539	1.17e-28	1.45e-26	Up
ENSMUSG00000015653	Steap2	1.375	1.91e-09	1.51e-08	Up
ENSMUSG00000014232	Cluap1	1.37496	0.00989984	0.0219042	Up
ENSMUSG00000028496	Mllt3	1.37418	0.000111083	0.000367303	Up
ENSMUSG00000030965	Abraxas2	1.37378	0.00648622	0.0150009	Up
ENSMUSG00000021699	Pde4d	1.37229	9.45e-07	4.52e-06	Up
ENSMUSG00000034021	Pds5b	1.37209	0.000361117	0.00108183	Up
ENSMUSG00000036197	Gxylt1	1.37209	0.0013821	0.00369982	Up
ENSMUSG00000069662	Marcks	1.37175	3.25e-17	1.07e-15	Up
ENSMUSG00000018001	Cyth3	1.37155	1.26e-22	8.22e-21	Up
ENSMUSG00000025810	Nrp1	1.371	0.000176337	0.000559317	Up
ENSMUSG00000014763	Fam120b	1.37021	2.04e-07	1.11e-06	Up
ENSMUSG00000026043	Col3a1	1.37016	7e-29	8.88e-27	Up
ENSMUSG00000006932	Ctnnb1	1.36975	6.74e-30	9.34e-28	Up
ENSMUSG00000047514	Tspyl1	1.36955	4.11e-17	1.33e-15	Up
ENSMUSG00000021701	Plk2	1.36939	1.13e-23	8.34e-22	Up
ENSMUSG00000085714	Gm13008	1.36863	0.000394453	0.00117289	Up
ENSMUSG00000021432	Slc35b3	1.36813	0.0025513	0.00647571	Up
ENSMUSG00000074994	Qser1	1.36808	0.00542406	0.0127757	Up
ENSMUSG00000026640	Plxna2	1.36733	3.28e-09	2.48e-08	Up
ENSMUSG00000042105	Inpp5f	1.36709	0.00504764	0.0119788	Up
ENSMUSG00000030738	Eif3c	1.3665	1.26e-14	2.71e-13	Up
ENSMUSG00000001333	Sync	1.36635	4.01e-10	3.59e-09	Up
ENSMUSG00000033705	Stard9	1.36634	3.55e-07	1.84e-06	Up
ENSMUSG00000019564	Arid3a	1.36567	2.06e-08	1.33e-07	Up
ENSMUSG00000070934	Rraga	1.36527	1.66e-09	1.33e-08	Up
ENSMUSG00000025340	Rabgef1	1.36461	8e-10	6.74e-09	Up
ENSMUSG00000026594	Ralgps2	1.36413	1.24e-08	8.33e-08	Up
ENSMUSG00000033207	Mamdc2	1.36361	0.022301	0.04549	Up
ENSMUSG00000038943	Prc1	1.3635	2.4e-09	1.85e-08	Up
ENSMUSG00000022607	Ptk2	1.36336	1.25e-09	1.02e-08	Up
ENSMUSG00000022742	Cpox	1.3621	1.74e-10	1.66e-09	Up
ENSMUSG00000027012	Dync1i2	1.36037	9.1e-10	7.6e-09	Up
ENSMUSG00000030930	Chst15	1.35866	5.59e-11	5.82e-10	Up
ENSMUSG00000033629	Hacd3	1.35709	5.1e-10	4.48e-09	Up
ENSMUSG00000047804	Akap10	1.35697	2.74e-08	1.72e-07	Up
ENSMUSG00000027002	Nckap1	1.35637	2.12e-05	7.99e-05	Up
ENSMUSG00000026571	Dcaf6	1.356	9.23e-07	4.42e-06	Up
ENSMUSG00000028532	Cachd1	1.35577	2.09e-14	4.35e-13	Up
ENSMUSG00000041303	Gtf3c3	1.35428	0.0137911	0.0295349	Up
ENSMUSG00000079487	Med12	1.35426	7.41e-16	1.93e-14	Up
ENSMUSG00000037568	Vash2	1.35426	1.52e-11	1.78e-10	Up
ENSMUSG00000007655	Cav1	1.35423	4.68e-13	7.34e-12	Up
[truncated: 1,736 more rows]
