# Supplementary material for: circRNAome profiling reveals circFgfr2 regulates myogenesis and muscle regeneration via a feedback loop
Source: J Cachexia Sarcopenia Muscle. 2021 Nov 22;13(1):696–712. doi: 10.1002/jcsm.12859 (PMC8818660; doi:10.1002/jcsm.12859)
Supplement: Supplementary file 9 — Table S7. Summary of the scRNA‐seq data. [file JCSM-13-696-s001.xls]

## Sheet: Table S6
Table S7. Summary of the scRNA-seq data
Cluster	Cluster_ID	Cell numbers		Marker gene
		NC	OV
Macrophage	C1	11702	7277	Spp1|Pf4|Arg1|Prdx1|Apoe|Ctsl|Plin2|F13a1|Npy|Fabp5|Gpnmb|Ccl6|Txnrd1|Cd36|Hilpda|Folr2|Creg1|Cxcl9|Id2|Clec4n|Esd|Ptgr1|Rgs2|Apoc2|Jag1|Il1rn|Wfdc17|Rnf128|Fam20c|Il7r|Cx3cr1|Adam8|Tnip3|Syngr1|Tnf|Runx3|Fcrls|Tgm2|Gpr137b|F7|Msr1|Mmp8|Vegfa|Nlrp3|Malt1|Cela1|Hmox1|Npl|Lpl|Srxn1|Cd72|Mfge8|Plk2|Slc40a1|Ppbp|Slc2a1|Fbxo32|Ifit2|Ankrd37|Mmp12|Lrrc14b|Ifit1bl1|Hspa1b|Ero1l|Ccdc152|Olr1|Il18bp|F10|I…
Neutrophil	C2	9236	7979	Ccl8|Selenop|Ccl24|Il12b|Clec4e|Ednrb|Retnlg|Ccr2|Chka|Mrc1|Acod1|Slfn4|Bmp2|Cbr2|Fxyd2|Ccl3|Clec10a|Ccl12|Tmem176a|Ms4a4c|Cd69|Ccdc152|Nlrp3|Gbp2|Lcn2|Lyz1|Il10|Cxcl3|Retnla|Chil3|Osgin1|Hpgd|G0s2|Ifi44|S100a8|Slpi|Ltb|Slc7a11
FAPs	C3	6621	6895	Col1a2|Col1a1|Fbn1|Col3a1|Fstl1|Fn1|S100a6|Sfrp2|Col5a2|Timp1|Itm2a|S100a10|Sparc|Vcan|Lox|Dcn|Igfbp4|Col6a1|Aspn|Mmp3|Tnn|Cthrc1|Sfrp1|Adamts5|Crip1|Postn|Mt2|Igfbp6|C1qtnf3|Col6a2|Rarres2|Ptn|Prss23|Gas1|Col5a1|Scd2|Col6a3|Sox4|Serping1|Rian|Thbs4|Mfap5|Tnfaip6|Plpp3|Col5a3|Aebp1|Meg3|Lum|Ptx3|Ndufa4l2|Spon2|Bsg|Cd55|Ugdh|Adamts4|Ogn|Chl1|Htra3|Col14a1|Thbs2|P4hb|Dnm3os|Fndc1|Ebf1|Gja1|Serpine1…
Fibroblasts	C4	1205	4295	Acta1|Mylpf|Myl1|Tnnc2|Tpm1|Gapdh|Tnnt3|Aldoa|Des|Ckm|Slc25a4|Tcap|Tnni2|Tpm2|Car3|Ybx3|Sln|Eno3|Pvalb|Mef2c|Pgam2|Atp5g1|Map1lc3a|Chchd10|Cryab|Pdlim3|Smpx|Actc1|Actn3|Ptp4a3|Fabp3|Lmcd1|Ndufb9|Cfl2|Mustn1|Myoz1|Hspb6|Myl4|Mpc2|Cox8b|Apobec2|Bola3|Ankrd23|Scn1b|Cox6a2|Pygm|Cycs|Ccng1|Eef1a2|Klhl41|Chchd3|Trdn|Hspb7|Coq10a|Adssl1|Cox7a1|Myh2|Tuba4a|Myot|Mrpl42|Ak1|Atp2a1|Tcea3|Ndrg2|Sh3bgr|Mybpc2…
Smooth muscle cells	C5	1066	2886	Ccl21a|Fabp4|Ctla2a|Tm4sf1|Col4a1|Igfbp7|Gja4|Col15a1|Slc9a3r2|Cdh5|Cldn5|Ptprb|Aqp1|Cav1|Pecam1|Col4a2|Egfl7|Ly6c1|Apold1|Rflnb|Kitl|Pgf|Sptbn1|Cd81|Podxl|Gpihbp1|Emcn|Cavin2|Epas1|Mylk|Kdr|Col18a1|Flt1|Tspan13|Ramp2|Rgcc|Itga1|Sparcl1|Adgrl4|Prox1|Tjp1|Nts|Ehd2|Aplnr|Cd34|Gng11|Myh11|Mest|Adgrf5|Ltbp4|Myct1|Eng|Ets1|Tinagl1|Crip2|Esam|Pcdh17|Cavin3|Klhl4|Csrp1|Id1|Ecscr|Sox18|Uaca|Mgll|Itga6|Me…
T cells	C6	1343	1307	H2-Ab1|Gzmb|Mgl2|Nr4a3|H2-DMa|Klrb1b|H2-DMb1|Plbd1|Cytip|Traf1|Bcl2a1d|Klrd1|Napsa|Malt1|Il1r2|H2-Eb1|Tnip3|Gpr171|Ciita|Sept3|Bcl2a1a|Slamf9|Klrk1|Jaml|P2ry10|H2-Oa|H2-DMb2|Irf4|Ramp3|Tmem176a|Stap1|Dcstamp|Cd209a|Tnfsf9|Cd226|Ifitm6|Upb1|Apol7c|Flt3|Fscn1|Naaa|Cd209d|Ifitm1|Ear2|Kit|Vps37b|Ffar2|Ccr2|Ccl5|Gpr183|Ms4a4c|Siglech|Clec10a|Clec4b1|Iglc2|AW112010|Dpp4|Nlrp3|Ccrl2|Bcl11a|Runx2|Itgae|I…
Skeletal muscle stem cells（MuSCs）	C7	1383	1130	Ttn|Tmsb10|Ankrd1|Sox11|Purb|Map1b|Dag1|Nes|Chrna1|Ncam1|Mymx|Ppp1r14b|Msi2|Hspd1|Tnfrsf12a|Flnc|Ccdc141|Rbm24|Cnn3|Tead1|Capn6|Ran|Popdc3|Nedd4|Hacd1|Aif1l|Dst|Cdh2|Ugcg|Tubb2b|Myo10|Pnmal2|Chrng|Gm45159|Spats2l|Cdh15|Peg3|St8sia2|Hmga2|Prmt1|Olfml2b|Arpp21|Myf5|Vcam1|Ryk|Ptprd|Cd82|Auts2|Sytl2|Itga7|Ppfibp1|Heyl|Gpc1|Pakap.1|Pax7|Cdon|Klhl31|Hmgn2|Tmem47|Pcdh7|R3hdml|Actn1|Iqsec3|Tln2|Emp2|Psip…
Muscle-lineage related cells	C8	1298	716	H2afz|Top2a|Pclaf|Cdca3|Birc5|Tmpo|Stmn1|Smc4|Hmgn2|Nusap1|Ezh2|Hmgb2|Kif23|Racgap1|Smc2|Ccnb2|Ccnb1|Bub1b|Rangap1|Tacc3|Spc25|Knl1|Ckap2l|Incenp|Kif20a|Cdkn2d|Cdca2|Ccna2|Cks1b|Hist1h2ae|Dlgap5|Cdkn3|Aurkb|Selenoh|Atad2|Spc24|Tk1|Rrm1|Asf1b|Kif15|Ranbp1|Knstrn|Nuf2|Bub1|Kif4|Gm42031|Lig1|Rad51ap1|Gmnn|Hist1h2ab|Mcm6|Spdl1|Arhgap11a|Kif20b|Fbxo5|Kif2c|Cit|Ndc80|H2afx|Pbk|Nek2|Tyms|Adam8|Aurka|Usp…
Natural killer cell	C9	302	480	Xcl1|Nkg7|Vps37b|Klra8|Ms4a4b|Serpinb9|Gimap4|Serpinb6b|Il2rb|Trbc1|Prf1|H2-Q7|Txk|Nrgn|Ptprcap|Ctsw|Sh2d2a|Klrk1|Klrb1c|Klre1|Klrd1|Skap1|Lck|Ncr1|Eomes|Tnfrsf9|Ikzf3|Gm19585|Klrc2|Itk|Pglyrp1|Gimap7|Klrb1f|Klrg1|Khdc1a|Phgdh|Cd2|Kif22|Gpr171|Runx3|Cdkn3|Sytl2|Gimap6|Spc24|Klra9|Tacc3|Dut|Klra4|Qrfp|Mcm5|Ccnb2|Rad51ap1|Mcm3|Serpina3g|Gzmb|Hmgn2|Cd7|Klra7|Mcm6|Klrc1|Hist1h3e|Gmnn|Ablim1|Ltb|Lig1|…
